# Supplementary material for: Crystal structure of a tris(2-amino­eth­yl)methane capped carbamoyl­methyl­phosphine oxide compound
Source: Acta Crystallogr E Crystallogr Commun. 2024 Aug 30;80(Pt 9):993–6. doi: 10.1107/S2056989024008478 (PMC11389668; doi:10.1107/S2056989024008478)
Supplement: Supplementary file 1 [file e-80-00993-sup1.cif]

##############################################################################
#                                                                            #
# This CIF contains the data in a paper accepted for publication in          #
# Acta Crystallographica Section E. It conforms to the requirements of       #
# Notes for Authors for Acta Crystallographica Section E, and has been       #
# peer reviewed under the auspices of the IUCr Commission on Journals.       #
#                                                                            #
# Full details of the Crystallographic Information File format               #
# are given in the paper "The Crystallographic Information File (CIF):       #
# a New Standard Archive File for Crystallography" by S. R. Hall, F. H.      #
# Allen and I. D. Brown [Acta Cryst. (1991), A47, 655-685].                  #
#                                                                            #
# The current version of the core CIF dictionary is obtainable from          #
# ftp://ftp.iucr.org/pub/cif_core.dic.                                       #
#                                                                            #
# Software is freely available for graphical display of the structure(s)     #
# in this CIF. For information consult the CIF software page                 #
# http://www.iucr.org/resources/cif/software.                                #
#                                                                            #
# This file may be used for bona fide research purposes within the           #
# scientific community so long as proper attribution is given to the journal # 
# article from which it was obtained.                                        #
#                                                                            #
##############################################################################
data_I
_audit_creation_method
;
Olex2 1.5
(compiled 2024.01.12 svn.r2f8d729c for OlexSys, GUI svn.r6928)
;
_journal_date_recd_electronic     2024-07-03
_journal_date_accepted     2024-08-26
_journal_name_full     'Acta Crystallographica, Section E'
_journal_year     2024
_journal_volume     80
_journal_issue      1
_journal_page_first     0
_journal_page_last     0
_journal_paper_category     GO
_journal_paper_doi     10.1107/S2056989024008478
_journal_coeditor_code     VU2007
_publ_contact_author_name     'Shannon M. Biros'
_publ_contact_author_address
;
Department of Chemistry
Grand Valley State University
Allendale, MI 49401
USA
;
_publ_contact_author_email     'biross@gvsu.edu'
_publ_contact_author_fax     '616-331-3230'
_publ_contact_author_phone     '616-331-8955'
_publ_section_title
;
Crystal structure of a tris(2-aminoethyl)methane capped
carbamoylmethylphosphine oxide compound
;
_publ_section_title_footnote     .
loop_
    _publ_author_name
    _publ_author_footnote
    _publ_author_address
    'Wackerle, Brandon G.' .
;
Department of Chemistry
Grand Valley State University
Allendale, MI 49401
USA
;
    'Werner, Eric J.' .
;
Department of Chemistry and Biochemistry
The University of Tampa
401 W. Kennedy Blvd
Tampa, FL 33606
USA
;
    'Staples, Richard J.' .
;
Center for Crystallographic Research
Department of Chemistry
Michigan State University
East Lansing, MI 48824
USA
;
    'Biros, Shannon M.' .
;
Department of Chemistry
Grand Valley State University
Allendale, MI 49401
USA
;
_publ_section_synopsis
;
The crystal structure of the compound described here features both C---H...O and
N---H...O intramolecular hydrogen bonds, as well as a myriad of intermolecular
C---H...O hydrogen-bonding interactions.
;
_chemical_name_systematic
;\
Diethyl {[(5-[2-(diethoxyphosphoryl)acetamido]-\
3-{2-[2-(diethoxyphosphoryl)acetamido]ethyl}pentyl)carbamoyl]methyl}phosphonate
;
_chemical_name_common     ?
_chemical_formula_moiety     'C25 H52 N3 O12 P3'
_chemical_formula_sum     'C25 H52 N3 O12 P3'
_chemical_formula_iupac     'C25 H52 N3 O12 P3'
_chemical_formula_weight     679.60
_chemical_melting_point     ?
_space_group_crystal_system     triclinic
_space_group_name_H-M_alt     'P -1'
_space_group_name_Hall     '-P 1'
loop_
    _space_group_symop_operation_xyz
    'x, y, z'
    '-x, -y, -z'
_cell_length_a     10.02487(11)
_cell_length_b     11.92992(15)
_cell_length_c     16.6237(2)
_cell_angle_alpha     100.4792(11)
_cell_angle_beta     100.1240(10)
_cell_angle_gamma     111.1313(11)
_cell_volume     1759.25(4)
_cell_formula_units_Z     2
_cell_measurement_reflns_used     13811
_cell_measurement_theta_min     4.1040
_cell_measurement_theta_max     79.8460
_cell_measurement_temperature     100.00(10)
_exptl_crystal_description     irregular
_exptl_crystal_colour     colourless
_exptl_crystal_size_max     0.163
_exptl_crystal_size_mid     0.087
_exptl_crystal_size_min     0.036
_exptl_crystal_density_diffrn     1.283
_exptl_crystal_density_meas     ?
_exptl_crystal_density_method     ?
_exptl_crystal_F_000     728
loop_
    _exptl_crystal_face_index_h
    _exptl_crystal_face_index_k
    _exptl_crystal_face_index_l
    _exptl_crystal_face_perp_dist
    -5 0 -3 0.0756
    2 -5 9 0.0319
    5 -2 6 0.0375
    -1 5 -9 0.0495
    4 -5 -6 0.0229
    -4 6 5 0.0122
    -1 -1 1 0.0724
    3 4 -5 0.0829
    -4 5 6 0.0095
_exptl_absorpt_coefficient_mu     2.056
_exptl_absorpt_correction_type     gaussian
_exptl_absorpt_process_details
;
(CrysAlisPro; Oxford Diffraction, 2006)
;
_exptl_absorpt_correction_T_min     0.700
_exptl_absorpt_correction_T_max     1.000
_diffrn_ambient_temperature     100.00(10)
_diffrn_source     ?
_diffrn_radiation_type     CuK\a
_diffrn_radiation_wavelength     1.54184
_diffrn_measurement_device_type     'XtaLAB Synergy-S, Dualflex, HyPix-6000HE'
_diffrn_measurement_device     'four-circle diffractometer'
_diffrn_measurement_method     '\w scans'
_diffrn_detector_area_resol_mean     10.0000
_diffrn_reflns_number     27502
_diffrn_reflns_av_R_equivalents     0.0432
_diffrn_reflns_av_unetI/netI     0.0414
_diffrn_reflns_theta_min     2.802
_diffrn_reflns_theta_max     80.209
_diffrn_reflns_theta_full     67.684
_diffrn_measured_fraction_theta_max     0.975
_diffrn_measured_fraction_theta_full     0.999
_diffrn_reflns_limit_h_min     -12
_diffrn_reflns_limit_h_max     12
_diffrn_reflns_limit_k_min     -15
_diffrn_reflns_limit_k_max     14
_diffrn_reflns_limit_l_min     -20
_diffrn_reflns_limit_l_max     21
_refine_special_details     ?
_reflns_number_total     7504
_reflns_number_gt     6481
_reflns_threshold_expression     'I > 2\s(I)'
_refine_ls_structure_factor_coef     Fsqd
_refine_ls_matrix_type     full
_refine_ls_R_factor_all     0.0435
_refine_ls_R_factor_gt     0.0371
_refine_ls_wR_factor_gt     0.0952
_refine_ls_wR_factor_ref     0.0993
_refine_ls_goodness_of_fit_ref     1.072
_refine_ls_restrained_S_all     1.072
_refine_ls_number_reflns     7504
_refine_ls_number_parameters     438
_refine_ls_number_restraints     0
_refine_ls_hydrogen_treatment     mixed
_refine_ls_weighting_scheme     calc
_refine_ls_weighting_details
              'w=1/[\s^2^(Fo^2^)+(0.0443P)^2^+0.5632P] where P=(Fo^2^+2Fc^2^)/3'
_atom_sites_solution_hydrogens     mixed
_atom_sites_solution_primary     dual
_atom_sites_solution_secondary     difmap
_refine_ls_shift/su_max     0.001
_refine_ls_shift/su_mean     0.000
_refine_diff_density_max     0.612
_refine_diff_density_min     -0.345
_refine_ls_extinction_method     none
_refine_ls_extinction_coef     .
loop_
    _atom_type_symbol
    _atom_type_description
    _atom_type_scat_dispersion_real
    _atom_type_scat_dispersion_imag
    _atom_type_scat_source
    'C' 'C' 0.0181 0.0091
                         'International Tables Vol C Tables 4.2.6.8 and 6.1.1.4'
    'H' 'H' 0.0000 0.0000
                         'International Tables Vol C Tables 4.2.6.8 and 6.1.1.4'
    'N' 'N' 0.0311 0.0180
                         'International Tables Vol C Tables 4.2.6.8 and 6.1.1.4'
    'O' 'O' 0.0492 0.0322
                         'International Tables Vol C Tables 4.2.6.8 and 6.1.1.4'
    'P' 'P' 0.2955 0.4335
                         'International Tables Vol C Tables 4.2.6.8 and 6.1.1.4'
_computing_data_collection
;
CrysAlisPro 1.171.42.69a (Oxford Diffraction, 2006)
;
_computing_cell_refinement
;
CrysAlisPro 1.171.42.69a (Oxford Diffraction, 2006)
;
_computing_data_reduction
;
CrysAlisPro 1.171.42.69a (Oxford Diffraction, 2006)
;
_computing_structure_solution
;
<i>SHELXT</i>  (Sheldrick, 2015a)
;
_computing_structure_refinement
;
<i>SHELXL2019/2</i> (Sheldrick, 2015b)
;
_computing_molecular_graphics
;
CrystalMaker (Palmer, 2007)
;
_computing_publication_material
;
Olex2 (Dolomanov <i>et al.</i>, 2009; Bourhis <i>et al.</i>,
2015)
;
loop_
    _atom_site_type_symbol
    _atom_site_label
    _atom_site_fract_x
    _atom_site_fract_y
    _atom_site_fract_z
    _atom_site_U_iso_or_equiv
    _atom_site_adp_type
    _atom_site_calc_flag
    _atom_site_occupancy
    _atom_site_disorder_assembly
    _atom_site_disorder_group
    P P1 0.35890(4) 0.68848(4) 0.12527(2) 0.02154(10) Uani d 1 . .
    P P2 0.53282(4) 0.38100(4) 0.20227(2) 0.02071(9) Uani d 1 . .
    P P3 0.47290(4) 0.71266(4) 0.45959(2) 0.02314(10) Uani d 1 . .
    O O1 0.62953(12) 0.82490(11) 0.04850(8) 0.0286(2) Uani d 1 . .
    O O2 0.69588(13) 0.99779(11) 0.49775(7) 0.0314(3) Uani d 1 . .
    O O3 0.86359(13) 0.48663(12) 0.29651(8) 0.0336(3) Uani d 1 . .
    O O4 0.45143(13) 0.75898(12) 0.21164(7) 0.0310(3) Uani d 1 . .
    O O5 0.58783(13) 0.66867(11) 0.44337(8) 0.0304(3) Uani d 1 . .
    O O6 0.59114(12) 0.46394(10) 0.14955(7) 0.0261(2) Uani d 1 . .
    O O7 0.28427(12) 0.76460(10) 0.07967(8) 0.0283(2) Uani d 1 . .
    O O8 0.22248(12) 0.56567(11) 0.11756(8) 0.0276(2) Uani d 1 . .
    O O9 0.48562(12) 0.75646(11) 0.55729(7) 0.0274(2) Uani d 1 . .
    O O10 0.30802(13) 0.61449(11) 0.42340(8) 0.0299(3) Uani d 1 . .
    O O11 0.53576(12) 0.24858(10) 0.17424(7) 0.0249(2) Uani d 1 . .
    O O12 0.36511(12) 0.34604(11) 0.20133(7) 0.0267(2) Uani d 1 . .
    N N1 0.71852(14) 0.70410(14) 0.11270(9) 0.0242(3) Uani d 1 . .
    H H1 0.693(2) 0.636(2) 0.1277(13) 0.025(5) Uiso d 1 . .
    N N2 0.66717(15) 0.94335(13) 0.35606(9) 0.0248(3) Uani d 1 . .
    H H2 0.614(2) 0.896(2) 0.3124(15) 0.030(5) Uiso d 1 . .
    N N3 0.82763(15) 0.64181(13) 0.37830(9) 0.0250(3) Uani d 1 . .
    H H3 0.766(2) 0.661(2) 0.3961(14) 0.029(5) Uiso d 1 . .
    C C1 0.89282(17) 0.85561(16) 0.29672(10) 0.0270(3) Uani d 1 . .
    H H1A 0.791(2) 0.7973(18) 0.2865(13) 0.025(5) Uiso d 1 . .
    C C5 0.87290(17) 0.79247(17) 0.13561(11) 0.0296(3) Uani d 1 . .
    H H5AA 0.893030 0.827828 0.087376 0.036 Uiso calc 0.676(3) A 1
    H H5AB 0.937439 0.747536 0.145957 0.036 Uiso calc 0.676(3) A 1
    H H5BC 0.878553 0.876708 0.134409 0.036 Uiso calc 0.324(3) A 2
    H H5BD 0.924175 0.767149 0.094618 0.036 Uiso calc 0.324(3) A 2
    C C6 0.81521(18) 1.02970(15) 0.35924(11) 0.0282(3) Uani d 1 . .
    H H6AA 0.846342 1.105489 0.406285 0.034 Uiso calc 0.676(3) A 1
    H H6AB 0.812996 1.055031 0.305686 0.034 Uiso calc 0.676(3) A 1
    H H6BC 0.882153 1.049504 0.416062 0.034 Uiso calc 0.324(3) A 2
    H H6BD 0.811939 1.108309 0.349705 0.034 Uiso calc 0.324(3) A 2
    C C7 0.97830(17) 0.73567(16) 0.39527(11) 0.0287(3) Uani d 1 . .
    H H7AA 1.049062 0.696112 0.404807 0.034 Uiso calc 0.676(3) A 1
    H H7AB 0.999863 0.800928 0.447785 0.034 Uiso calc 0.676(3) A 1
    H H7BC 1.030570 0.707191 0.356172 0.034 Uiso calc 0.324(3) A 2
    H H7BD 1.034145 0.749897 0.454197 0.034 Uiso calc 0.324(3) A 2
    C C8 0.60896(16) 0.72964(15) 0.07237(9) 0.0223(3) Uani d 1 . .
    C C9 0.62078(18) 0.93312(14) 0.42602(10) 0.0243(3) Uani d 1 . .
    C C10 0.78257(17) 0.52657(15) 0.32878(10) 0.0249(3) Uani d 1 . .
    C C11 0.45376(16) 0.63076(14) 0.05793(10) 0.0223(3) Uani d 1 . .
    H H11A 0.459884 0.554470 0.070441 0.027 Uiso calc 1 . .
    H H11B 0.398214 0.608946 -0.002128 0.027 Uiso calc 1 . .
    C C12 0.46608(17) 0.83407(15) 0.41182(10) 0.0249(3) Uani d 1 . .
    H H12A 0.419042 0.798180 0.350200 0.030 Uiso calc 1 . .
    H H12B 0.404881 0.872627 0.436542 0.030 Uiso calc 1 . .
    C C13 0.61943(17) 0.44487(15) 0.31384(10) 0.0258(3) Uani d 1 . .
    H H13A 0.569838 0.494936 0.339364 0.031 Uiso calc 1 . .
    H H13B 0.609095 0.376363 0.341386 0.031 Uiso calc 1 . .
    C C14 0.36017(19) 0.89977(15) 0.09918(12) 0.0308(4) Uani d 1 . .
    H H14A 0.447502 0.922709 0.075691 0.037 Uiso calc 1 . .
    H H14B 0.394467 0.936564 0.161344 0.037 Uiso calc 1 . .
    C C15 0.2526(2) 0.94742(19) 0.06022(16) 0.0436(5) Uani d 1 . .
    H H15A 0.217905 0.909149 -0.001106 0.065 Uiso calc 1 . .
    H H15B 0.301497 1.038212 0.071238 0.065 Uiso calc 1 . .
    H H15C 0.167935 0.926141 0.085007 0.065 Uiso calc 1 . .
    C C16 0.1174(2) 0.56953(19) 0.16770(12) 0.0359(4) Uani d 1 . .
    H H16A 0.136218 0.657160 0.193669 0.043 Uiso calc 1 . .
    H H16B 0.129442 0.528868 0.213731 0.043 Uiso calc 1 . .
    C C17 -0.0359(2) 0.5030(2) 0.11089(15) 0.0528(6) Uani d 1 . .
    H H17A -0.046762 0.543631 0.065403 0.079 Uiso calc 1 . .
    H H17B -0.107391 0.505756 0.143687 0.079 Uiso calc 1 . .
    H H17C -0.054202 0.416041 0.086221 0.079 Uiso calc 1 . .
    C C18 0.62943(17) 0.81483(17) 0.61951(10) 0.0287(3) Uani d 1 . .
    H H18A 0.708701 0.850973 0.591946 0.034 Uiso calc 1 . .
    H H18B 0.650082 0.752204 0.645208 0.034 Uiso calc 1 . .
    C C19 0.6248(2) 0.91549(17) 0.68647(12) 0.0343(4) Uani d 1 . .
    H H19A 0.612075 0.980235 0.661174 0.051 Uiso calc 1 . .
    H H19B 0.717792 0.952208 0.731421 0.051 Uiso calc 1 . .
    H H19C 0.541637 0.879707 0.710529 0.051 Uiso calc 1 . .
    C C20 0.2548(2) 0.5026(2) 0.45184(15) 0.0457(5) Uani d 1 . .
    H H20A 0.209606 0.517026 0.498961 0.055 Uiso calc 1 . .
    H H20B 0.338692 0.481182 0.472970 0.055 Uiso calc 1 . .
    C C21 0.1447(3) 0.3995(2) 0.38158(18) 0.0587(7) Uani d 1 . .
    H H21A 0.191132 0.382672 0.336272 0.088 Uiso calc 1 . .
    H H21B 0.063215 0.422058 0.359740 0.088 Uiso calc 1 . .
    H H21C 0.105937 0.324849 0.401657 0.088 Uiso calc 1 . .
    C C22 0.64205(19) 0.22577(17) 0.13194(11) 0.0291(3) Uani d 1 . .
    H H22A 0.708598 0.304258 0.122922 0.035 Uiso calc 1 . .
    H H22B 0.589477 0.164576 0.075948 0.035 Uiso calc 1 . .
    C C23 0.7309(2) 0.17610(18) 0.18627(13) 0.0364(4) Uani d 1 . .
    H H23A 0.797129 0.153545 0.156173 0.055 Uiso calc 1 . .
    H H23B 0.663732 0.102142 0.198646 0.055 Uiso calc 1 . .
    H H23C 0.789814 0.240173 0.239481 0.055 Uiso calc 1 . .
    C C24 0.25179(18) 0.28757(16) 0.12104(11) 0.0298(3) Uani d 1 . .
    H H24A 0.282073 0.234942 0.081284 0.036 Uiso calc 1 . .
    H H24B 0.237004 0.352005 0.095038 0.036 Uiso calc 1 . .
    C C25 0.1120(2) 0.2097(3) 0.13888(17) 0.0668(8) Uani d 1 . .
    H H25A 0.032790 0.170273 0.085977 0.100 Uiso calc 1 . .
    H H25B 0.084140 0.262460 0.179047 0.100 Uiso calc 1 . .
    H H25C 0.127335 0.145065 0.163357 0.100 Uiso calc 1 . .
    C C2 0.9138(3) 0.9024(2) 0.21687(16) 0.0273(5) Uani d 0.676(3) A 1
    H H2A 1.018299 0.961080 0.227461 0.033 Uiso calc 0.676(3) A 1
    H H2B 0.850660 0.948454 0.206276 0.033 Uiso calc 0.676(3) A 1
    C C3 0.9259(3) 0.9732(2) 0.37186(16) 0.0286(6) Uani d 0.676(3) A 1
    H H3A 0.927444 0.947845 0.425396 0.034 Uiso calc 0.676(3) A 1
    H H3B 1.025648 1.037297 0.377840 0.034 Uiso calc 0.676(3) A 1
    C C4 1.0018(2) 0.7972(2) 0.32176(16) 0.0276(6) Uani d 0.676(3) A 1
    H H4A 1.103868 0.862754 0.338242 0.033 Uiso calc 0.676(3) A 1
    H H4B 0.993196 0.733465 0.271490 0.033 Uiso calc 0.676(3) A 1
    C C2A 0.9477(5) 0.7944(5) 0.2254(3) 0.0269(11) Uani d 0.324(3) A 2
    H H2AA 1.056167 0.840578 0.236832 0.032 Uiso calc 0.324(3) A 2
    H H2AB 0.928389 0.707658 0.227536 0.032 Uiso calc 0.324(3) A 2
    C C3A 0.8789(5) 0.9696(5) 0.2877(3) 0.0263(11) Uani d 0.324(3) A 2
    H H3AA 0.812478 0.952468 0.231216 0.032 Uiso calc 0.324(3) A 2
    H H3AB 0.977608 1.031831 0.289758 0.032 Uiso calc 0.324(3) A 2
    C C4A 0.9682(6) 0.8531(5) 0.3825(3) 0.0292(12) Uani d 0.324(3) A 2
    H H4AA 1.070549 0.918112 0.398768 0.035 Uiso calc 0.324(3) A 2
    H H4AB 0.916861 0.878735 0.423347 0.035 Uiso calc 0.324(3) A 2
loop_
    _atom_site_aniso_label
    _atom_site_aniso_U_11
    _atom_site_aniso_U_22
    _atom_site_aniso_U_33
    _atom_site_aniso_U_12
    _atom_site_aniso_U_13
    _atom_site_aniso_U_23
    P1 0.01846(17) 0.02538(19) 0.01788(19) 0.00752(15) 0.00438(14) 0.00221(14)
    P2 0.01955(18) 0.02467(19) 0.01902(18) 0.00989(14) 0.00611(13) 0.00554(14)
    P3 0.02313(19) 0.02747(19) 0.01929(19) 0.01144(15) 0.00539(14) 0.00510(14)
    O1 0.0275(6) 0.0315(6) 0.0313(6) 0.0127(5) 0.0109(5) 0.0142(5)
    O2 0.0338(6) 0.0328(6) 0.0204(6) 0.0105(5) 0.0035(5) -0.0005(5)
    O3 0.0279(6) 0.0382(7) 0.0339(7) 0.0157(5) 0.0088(5) 0.0023(5)
    O4 0.0263(5) 0.0411(7) 0.0188(6) 0.0095(5) 0.0052(4) 0.0013(5)
    O5 0.0339(6) 0.0344(6) 0.0303(6) 0.0201(5) 0.0119(5) 0.0095(5)
    O6 0.0278(5) 0.0287(6) 0.0236(6) 0.0116(4) 0.0083(4) 0.0098(4)
    O7 0.0268(5) 0.0222(5) 0.0293(6) 0.0099(4) 0.0001(4) -0.0014(4)
    O8 0.0227(5) 0.0292(6) 0.0307(6) 0.0088(4) 0.0128(5) 0.0056(5)
    O9 0.0212(5) 0.0406(6) 0.0191(5) 0.0114(5) 0.0051(4) 0.0074(5)
    O10 0.0274(6) 0.0306(6) 0.0272(6) 0.0084(5) 0.0021(5) 0.0092(5)
    O11 0.0248(5) 0.0267(5) 0.0265(6) 0.0124(4) 0.0106(4) 0.0072(4)
    O12 0.0210(5) 0.0334(6) 0.0258(6) 0.0122(4) 0.0069(4) 0.0046(5)
    N1 0.0208(6) 0.0309(7) 0.0218(6) 0.0101(5) 0.0067(5) 0.0090(5)
    N2 0.0257(6) 0.0264(7) 0.0185(6) 0.0089(5) 0.0036(5) 0.0026(5)
    N3 0.0223(6) 0.0299(7) 0.0205(6) 0.0094(5) 0.0056(5) 0.0043(5)
    C1 0.0221(7) 0.0363(9) 0.0229(8) 0.0120(7) 0.0064(6) 0.0082(6)
    C5 0.0193(7) 0.0441(9) 0.0247(8) 0.0098(7) 0.0094(6) 0.0102(7)
    C6 0.0287(8) 0.0259(8) 0.0253(8) 0.0074(6) 0.0054(6) 0.0050(6)
    C7 0.0219(7) 0.0327(8) 0.0254(8) 0.0080(6) -0.0002(6) 0.0063(6)
    C8 0.0217(7) 0.0294(7) 0.0168(7) 0.0107(6) 0.0076(5) 0.0058(6)
    C9 0.0284(7) 0.0246(7) 0.0214(7) 0.0140(6) 0.0057(6) 0.0040(6)
    C10 0.0250(7) 0.0307(8) 0.0188(7) 0.0116(6) 0.0046(6) 0.0068(6)
    C11 0.0208(7) 0.0262(7) 0.0198(7) 0.0097(6) 0.0056(5) 0.0050(6)
    C12 0.0273(7) 0.0291(8) 0.0202(7) 0.0143(6) 0.0066(6) 0.0047(6)
    C13 0.0269(7) 0.0293(8) 0.0196(7) 0.0090(6) 0.0083(6) 0.0058(6)
    C14 0.0298(8) 0.0217(7) 0.0369(9) 0.0092(6) 0.0091(7) 0.0008(6)
    C15 0.0374(10) 0.0335(9) 0.0681(14) 0.0189(8) 0.0184(9) 0.0191(9)
    C16 0.0316(9) 0.0430(10) 0.0327(9) 0.0110(8) 0.0190(7) 0.0078(8)
    C17 0.0273(9) 0.0609(13) 0.0509(13) 0.0022(9) 0.0211(9) -0.0080(10)
    C18 0.0213(7) 0.0405(9) 0.0211(8) 0.0107(7) 0.0019(6) 0.0082(7)
    C19 0.0344(9) 0.0334(9) 0.0278(9) 0.0085(7) 0.0051(7) 0.0051(7)
    C20 0.0384(10) 0.0418(11) 0.0491(12) 0.0078(8) -0.0002(9) 0.0229(9)
    C21 0.0462(12) 0.0369(11) 0.0729(17) 0.0088(9) -0.0149(11) 0.0139(11)
    C22 0.0301(8) 0.0363(9) 0.0292(8) 0.0201(7) 0.0137(7) 0.0086(7)
    C23 0.0276(8) 0.0367(9) 0.0468(11) 0.0175(7) 0.0056(7) 0.0101(8)
    C24 0.0239(7) 0.0346(8) 0.0293(8) 0.0143(7) 0.0017(6) 0.0047(7)
    C25 0.0233(9) 0.094(2) 0.0500(14) -0.0012(11) 0.0086(9) -0.0044(13)
    C2 0.0212(11) 0.0321(12) 0.0270(12) 0.0070(9) 0.0073(9) 0.0113(10)
    C3 0.0223(11) 0.0332(12) 0.0235(12) 0.0072(9) 0.0019(9) 0.0038(10)
    C4 0.0183(10) 0.0355(13) 0.0273(12) 0.0089(9) 0.0056(9) 0.0091(10)
    C2A 0.019(2) 0.030(2) 0.027(3) 0.0078(19) 0.0054(18) 0.0021(19)
    C3A 0.025(2) 0.025(2) 0.025(2) 0.0073(19) 0.0072(19) 0.0052(19)
    C4A 0.026(2) 0.029(2) 0.024(3) 0.007(2) 0.0009(19) 0.0017(19)
_geom_special_details
;
 All esds (except the esd in the dihedral angle between two l.s. planes)
 are estimated using the full covariance matrix.  The cell esds are taken
 into account individually in the estimation of esds in distances, angles
 and torsion angles; correlations between esds in cell parameters are only
 used when they are defined by crystal symmetry.  An approximate (isotropic)
 treatment of cell esds is used for estimating esds involving l.s. planes.
;
loop_
    _geom_bond_atom_site_label_1
    _geom_bond_atom_site_label_2
    _geom_bond_site_symmetry_2
    _geom_bond_distance
    _geom_bond_publ_flag
    P1 O4 . 1.4696(12) ?
    P1 O7 . 1.5811(12) ?
    P1 O8 . 1.5681(11) ?
    P1 C11 . 1.7881(16) ?
    P2 O6 . 1.4722(12) ?
    P2 O11 . 1.5761(12) ?
    P2 O12 . 1.5759(11) ?
    P2 C13 . 1.7936(16) ?
    P3 O5 . 1.4729(12) ?
    P3 O9 . 1.5803(12) ?
    P3 O10 . 1.5697(12) ?
    P3 C12 . 1.7899(17) ?
    O1 C8 . 1.231(2) ?
    O2 C9 . 1.231(2) ?
    O3 C10 . 1.230(2) ?
    O7 C14 . 1.457(2) ?
    O8 C16 . 1.4612(19) ?
    O9 C18 . 1.4571(18) ?
    O10 C20 . 1.448(2) ?
    O11 C22 . 1.4515(19) ?
    O12 C24 . 1.455(2) ?
    N1 H1 . 0.86(2) ?
    N1 C5 . 1.457(2) ?
    N1 C8 . 1.344(2) ?
    N2 H2 . 0.79(2) ?
    N2 C6 . 1.455(2) ?
    N2 C9 . 1.336(2) ?
    N3 H3 . 0.82(2) ?
    N3 C7 . 1.460(2) ?
    N3 C10 . 1.335(2) ?
    C1 H1A . 0.97(2) ?
    C1 C2 . 1.550(3) ?
    C1 C3 . 1.587(3) ?
    C1 C4 . 1.532(3) ?
    C1 C2A . 1.564(5) ?
    C1 C3A . 1.447(5) ?
    C1 C4A . 1.503(5) ?
    C5 H5AA . 0.9900 ?
    C5 H5AB . 0.9900 ?
    C5 H5BC . 0.9900 ?
    C5 H5BD . 0.9900 ?
    C5 C2 . 1.577(3) ?
    C5 C2A . 1.540(5) ?
    C6 H6AA . 0.9900 ?
    C6 H6AB . 0.9900 ?
    C6 H6BC . 0.9900 ?
    C6 H6BD . 0.9900 ?
    C6 C3 . 1.497(3) ?
    C6 C3A . 1.619(5) ?
    C7 H7AA . 0.9900 ?
    C7 H7AB . 0.9900 ?
    C7 H7BC . 0.9900 ?
    C7 H7BD . 0.9900 ?
    C7 C4 . 1.546(3) ?
    C7 C4A . 1.490(6) ?
    C8 C11 . 1.521(2) ?
    C9 C12 . 1.519(2) ?
    C10 C13 . 1.519(2) ?
    C11 H11A . 0.9900 ?
    C11 H11B . 0.9900 ?
    C12 H12A . 0.9900 ?
    C12 H12B . 0.9900 ?
    C13 H13A . 0.9900 ?
    C13 H13B . 0.9900 ?
    C14 H14A . 0.9900 ?
    C14 H14B . 0.9900 ?
    C14 C15 . 1.495(3) ?
    C15 H15A . 0.9800 ?
    C15 H15B . 0.9800 ?
    C15 H15C . 0.9800 ?
    C16 H16A . 0.9900 ?
    C16 H16B . 0.9900 ?
    C16 C17 . 1.490(3) ?
    C17 H17A . 0.9800 ?
    C17 H17B . 0.9800 ?
    C17 H17C . 0.9800 ?
    C18 H18A . 0.9900 ?
    C18 H18B . 0.9900 ?
    C18 C19 . 1.502(3) ?
    C19 H19A . 0.9800 ?
    C19 H19B . 0.9800 ?
    C19 H19C . 0.9800 ?
    C20 H20A . 0.9900 ?
    C20 H20B . 0.9900 ?
    C20 C21 . 1.463(3) ?
    C21 H21A . 0.9800 ?
    C21 H21B . 0.9800 ?
    C21 H21C . 0.9800 ?
    C22 H22A . 0.9900 ?
    C22 H22B . 0.9900 ?
    C22 C23 . 1.501(2) ?
    C23 H23A . 0.9800 ?
    C23 H23B . 0.9800 ?
    C23 H23C . 0.9800 ?
    C24 H24A . 0.9900 ?
    C24 H24B . 0.9900 ?
    C24 C25 . 1.491(3) ?
    C25 H25A . 0.9800 ?
    C25 H25B . 0.9800 ?
    C25 H25C . 0.9800 ?
    C2 H2A . 0.9900 ?
    C2 H2B . 0.9900 ?
    C3 H3A . 0.9900 ?
    C3 H3B . 0.9900 ?
    C4 H4A . 0.9900 ?
    C4 H4B . 0.9900 ?
    C2A H2AA . 0.9900 ?
    C2A H2AB . 0.9900 ?
    C3A H3AA . 0.9900 ?
    C3A H3AB . 0.9900 ?
    C4A H4AA . 0.9900 ?
    C4A H4AB . 0.9900 ?
loop_
    _geom_angle_atom_site_label_1
    _geom_angle_atom_site_label_2
    _geom_angle_atom_site_label_3
    _geom_angle_site_symmetry_1
    _geom_angle_site_symmetry_3
    _geom_angle
    _geom_angle_publ_flag
    O4 P1 O7 . . 112.90(7) ?
    O4 P1 O8 . . 116.05(7) ?
    O4 P1 C11 . . 114.00(7) ?
    O7 P1 C11 . . 108.90(7) ?
    O8 P1 O7 . . 102.52(6) ?
    O8 P1 C11 . . 101.26(7) ?
    O6 P2 O11 . . 113.64(6) ?
    O6 P2 O12 . . 115.95(7) ?
    O6 P2 C13 . . 114.70(7) ?
    O11 P2 C13 . . 108.50(7) ?
    O12 P2 O11 . . 101.94(6) ?
    O12 P2 C13 . . 100.62(7) ?
    O5 P3 O9 . . 112.76(7) ?
    O5 P3 O10 . . 116.32(7) ?
    O5 P3 C12 . . 114.34(7) ?
    O9 P3 C12 . . 108.77(7) ?
    O10 P3 O9 . . 102.72(6) ?
    O10 P3 C12 . . 100.66(7) ?
    C14 O7 P1 . . 119.89(10) ?
    C16 O8 P1 . . 119.61(11) ?
    C18 O9 P3 . . 120.98(10) ?
    C20 O10 P3 . . 121.18(11) ?
    C22 O11 P2 . . 123.56(10) ?
    C24 O12 P2 . . 119.46(10) ?
    C5 N1 H1 . . 121.2(14) ?
    C8 N1 H1 . . 117.1(14) ?
    C8 N1 C5 . . 121.51(15) ?
    C6 N2 H2 . . 119.9(16) ?
    C9 N2 H2 . . 117.7(16) ?
    C9 N2 C6 . . 122.08(14) ?
    C7 N3 H3 . . 119.5(15) ?
    C10 N3 H3 . . 117.9(15) ?
    C10 N3 C7 . . 122.40(15) ?
    C2 C1 H1A . . 109.5(12) ?
    C2 C1 C3 . . 107.39(17) ?
    C3 C1 H1A . . 108.6(12) ?
    C4 C1 H1A . . 111.6(12) ?
    C4 C1 C2 . . 110.97(17) ?
    C4 C1 C3 . . 108.61(16) ?
    C2A C1 H1A . . 103.4(12) ?
    C3A C1 H1A . . 103.2(12) ?
    C3A C1 C2A . . 114.5(3) ?
    C3A C1 C4A . . 118.3(3) ?
    C4A C1 H1A . . 104.2(12) ?
    C4A C1 C2A . . 111.1(3) ?
    N1 C5 H5AA . . 109.0 ?
    N1 C5 H5AB . . 109.0 ?
    N1 C5 H5BC . . 110.0 ?
    N1 C5 H5BD . . 110.0 ?
    N1 C5 C2 . . 113.05(14) ?
    N1 C5 C2A . . 108.5(2) ?
    H5AA C5 H5AB . . 107.8 ?
    H5BC C5 H5BD . . 108.4 ?
    C2 C5 H5AA . . 109.0 ?
    C2 C5 H5AB . . 109.0 ?
    C2A C5 H5BC . . 110.0 ?
    C2A C5 H5BD . . 110.0 ?
    N2 C6 H6AA . . 109.2 ?
    N2 C6 H6AB . . 109.2 ?
    N2 C6 H6BC . . 109.5 ?
    N2 C6 H6BD . . 109.5 ?
    N2 C6 C3 . . 111.97(16) ?
    N2 C6 C3A . . 110.5(2) ?
    H6AA C6 H6AB . . 107.9 ?
    H6BC C6 H6BD . . 108.1 ?
    C3 C6 H6AA . . 109.2 ?
    C3 C6 H6AB . . 109.2 ?
    C3A C6 H6BC . . 109.5 ?
    C3A C6 H6BD . . 109.5 ?
    N3 C7 H7AA . . 109.1 ?
    N3 C7 H7AB . . 109.1 ?
    N3 C7 H7BC . . 110.1 ?
    N3 C7 H7BD . . 110.1 ?
    N3 C7 C4 . . 112.46(15) ?
    N3 C7 C4A . . 107.8(2) ?
    H7AA C7 H7AB . . 107.8 ?
    H7BC C7 H7BD . . 108.5 ?
    C4 C7 H7AA . . 109.1 ?
    C4 C7 H7AB . . 109.1 ?
    C4A C7 H7BC . . 110.1 ?
    C4A C7 H7BD . . 110.1 ?
    O1 C8 N1 . . 123.86(14) ?
    O1 C8 C11 . . 121.44(14) ?
    N1 C8 C11 . . 114.70(14) ?
    O2 C9 N2 . . 123.68(15) ?
    O2 C9 C12 . . 121.02(15) ?
    N2 C9 C12 . . 115.30(14) ?
    O3 C10 N3 . . 124.25(15) ?
    O3 C10 C13 . . 120.97(15) ?
    N3 C10 C13 . . 114.78(14) ?
    P1 C11 H11A . . 109.7 ?
    P1 C11 H11B . . 109.7 ?
    C8 C11 P1 . . 109.70(10) ?
    C8 C11 H11A . . 109.7 ?
    C8 C11 H11B . . 109.7 ?
    H11A C11 H11B . . 108.2 ?
    P3 C12 H12A . . 109.5 ?
    P3 C12 H12B . . 109.5 ?
    C9 C12 P3 . . 110.80(11) ?
    C9 C12 H12A . . 109.5 ?
    C9 C12 H12B . . 109.5 ?
    H12A C12 H12B . . 108.1 ?
    P2 C13 H13A . . 109.6 ?
    P2 C13 H13B . . 109.6 ?
    C10 C13 P2 . . 110.07(11) ?
    C10 C13 H13A . . 109.6 ?
    C10 C13 H13B . . 109.6 ?
    H13A C13 H13B . . 108.2 ?
    O7 C14 H14A . . 110.2 ?
    O7 C14 H14B . . 110.2 ?
    O7 C14 C15 . . 107.68(14) ?
    H14A C14 H14B . . 108.5 ?
    C15 C14 H14A . . 110.2 ?
    C15 C14 H14B . . 110.2 ?
    C14 C15 H15A . . 109.5 ?
    C14 C15 H15B . . 109.5 ?
    C14 C15 H15C . . 109.5 ?
    H15A C15 H15B . . 109.5 ?
    H15A C15 H15C . . 109.5 ?
    H15B C15 H15C . . 109.5 ?
    O8 C16 H16A . . 110.0 ?
    O8 C16 H16B . . 110.0 ?
    O8 C16 C17 . . 108.68(15) ?
    H16A C16 H16B . . 108.3 ?
    C17 C16 H16A . . 110.0 ?
    C17 C16 H16B . . 110.0 ?
    C16 C17 H17A . . 109.5 ?
    C16 C17 H17B . . 109.5 ?
    C16 C17 H17C . . 109.5 ?
    H17A C17 H17B . . 109.5 ?
    H17A C17 H17C . . 109.5 ?
    H17B C17 H17C . . 109.5 ?
    O9 C18 H18A . . 110.2 ?
    O9 C18 H18B . . 110.2 ?
    O9 C18 C19 . . 107.77(14) ?
    H18A C18 H18B . . 108.5 ?
    C19 C18 H18A . . 110.2 ?
    C19 C18 H18B . . 110.2 ?
    C18 C19 H19A . . 109.5 ?
    C18 C19 H19B . . 109.5 ?
    C18 C19 H19C . . 109.5 ?
    H19A C19 H19B . . 109.5 ?
    H19A C19 H19C . . 109.5 ?
    H19B C19 H19C . . 109.5 ?
    O10 C20 H20A . . 109.7 ?
    O10 C20 H20B . . 109.7 ?
    O10 C20 C21 . . 109.73(18) ?
    H20A C20 H20B . . 108.2 ?
    C21 C20 H20A . . 109.7 ?
    C21 C20 H20B . . 109.7 ?
    C20 C21 H21A . . 109.5 ?
    C20 C21 H21B . . 109.5 ?
    C20 C21 H21C . . 109.5 ?
    H21A C21 H21B . . 109.5 ?
    H21A C21 H21C . . 109.5 ?
    H21B C21 H21C . . 109.5 ?
    O11 C22 H22A . . 109.9 ?
    O11 C22 H22B . . 109.9 ?
    O11 C22 C23 . . 108.74(14) ?
    H22A C22 H22B . . 108.3 ?
    C23 C22 H22A . . 109.9 ?
    C23 C22 H22B . . 109.9 ?
    C22 C23 H23A . . 109.5 ?
    C22 C23 H23B . . 109.5 ?
    C22 C23 H23C . . 109.5 ?
    H23A C23 H23B . . 109.5 ?
    H23A C23 H23C . . 109.5 ?
    H23B C23 H23C . . 109.5 ?
    O12 C24 H24A . . 110.2 ?
    O12 C24 H24B . . 110.2 ?
    O12 C24 C25 . . 107.54(16) ?
    H24A C24 H24B . . 108.5 ?
    C25 C24 H24A . . 110.2 ?
    C25 C24 H24B . . 110.2 ?
    C24 C25 H25A . . 109.5 ?
    C24 C25 H25B . . 109.5 ?
    C24 C25 H25C . . 109.5 ?
    H25A C25 H25B . . 109.5 ?
    H25A C25 H25C . . 109.5 ?
    H25B C25 H25C . . 109.5 ?
    C1 C2 C5 . . 112.41(18) ?
    C1 C2 H2A . . 109.1 ?
    C1 C2 H2B . . 109.1 ?
    C5 C2 H2A . . 109.1 ?
    C5 C2 H2B . . 109.1 ?
    H2A C2 H2B . . 107.9 ?
    C1 C3 H3A . . 108.8 ?
    C1 C3 H3B . . 108.8 ?
    C6 C3 C1 . . 113.63(17) ?
    C6 C3 H3A . . 108.8 ?
    C6 C3 H3B . . 108.8 ?
    H3A C3 H3B . . 107.7 ?
    C1 C4 C7 . . 114.59(17) ?
    C1 C4 H4A . . 108.6 ?
    C1 C4 H4B . . 108.6 ?
    C7 C4 H4A . . 108.6 ?
    C7 C4 H4B . . 108.6 ?
    H4A C4 H4B . . 107.6 ?
    C1 C2A H2AA . . 108.8 ?
    C1 C2A H2AB . . 108.8 ?
    C5 C2A C1 . . 113.6(3) ?
    C5 C2A H2AA . . 108.8 ?
    C5 C2A H2AB . . 108.8 ?
    H2AA C2A H2AB . . 107.7 ?
    C1 C3A C6 . . 114.5(3) ?
    C1 C3A H3AA . . 108.6 ?
    C1 C3A H3AB . . 108.6 ?
    C6 C3A H3AA . . 108.6 ?
    C6 C3A H3AB . . 108.6 ?
    H3AA C3A H3AB . . 107.6 ?
    C1 C4A H4AA . . 107.4 ?
    C1 C4A H4AB . . 107.4 ?
    C7 C4A C1 . . 119.9(3) ?
    C7 C4A H4AA . . 107.4 ?
    C7 C4A H4AB . . 107.4 ?
    H4AA C4A H4AB . . 106.9 ?
loop_
    _geom_torsion_atom_site_label_1
    _geom_torsion_atom_site_label_2
    _geom_torsion_atom_site_label_3
    _geom_torsion_atom_site_label_4
    _geom_torsion_site_symmetry_1
    _geom_torsion_site_symmetry_2
    _geom_torsion_site_symmetry_3
    _geom_torsion_site_symmetry_4
    _geom_torsion
    _geom_torsion_publ_flag
    P1 O7 C14 C15 . . . . -169.31(13) ?
    P1 O8 C16 C17 . . . . 131.70(16) ?
    P2 O11 C22 C23 . . . . 119.26(14) ?
    P2 O12 C24 C25 . . . . 151.86(17) ?
    P3 O9 C18 C19 . . . . 142.53(12) ?
    P3 O10 C20 C21 . . . . -145.69(17) ?
    O1 C8 C11 P1 . . . . -70.88(17) ?
    O2 C9 C12 P3 . . . . -65.17(18) ?
    O3 C10 C13 P2 . . . . -53.21(19) ?
    O4 P1 O7 C14 . . . . 31.54(14) ?
    O4 P1 O8 C16 . . . . 52.59(15) ?
    O4 P1 C11 C8 . . . . -41.31(13) ?
    O5 P3 O9 C18 . . . . 33.23(14) ?
    O5 P3 O10 C20 . . . . 62.32(17) ?
    O5 P3 C12 C9 . . . . -45.33(13) ?
    O6 P2 O11 C22 . . . . 27.99(14) ?
    O6 P2 O12 C24 . . . . 56.73(14) ?
    O6 P2 C13 C10 . . . . -34.53(14) ?
    O7 P1 O8 C16 . . . . -70.93(14) ?
    O7 P1 C11 C8 . . . . 85.75(12) ?
    O8 P1 O7 C14 . . . . 157.15(12) ?
    O8 P1 C11 C8 . . . . -166.67(11) ?
    O9 P3 O10 C20 . . . . -61.33(16) ?
    O9 P3 C12 C9 . . . . 81.70(12) ?
    O10 P3 O9 C18 . . . . 159.22(12) ?
    O10 P3 C12 C9 . . . . -170.81(11) ?
    O11 P2 O12 C24 . . . . -67.24(13) ?
    O11 P2 C13 C10 . . . . 93.74(12) ?
    O12 P2 O11 C22 . . . . 153.50(12) ?
    O12 P2 C13 C10 . . . . -159.72(12) ?
    N1 C5 C2 C1 . . . . 61.5(2) ?
    N1 C5 C2A C1 . . . . -69.9(3) ?
    N1 C8 C11 P1 . . . . 108.97(13) ?
    N2 C6 C3 C1 . . . . 62.7(2) ?
    N2 C6 C3A C1 . . . . -60.9(4) ?
    N2 C9 C12 P3 . . . . 114.58(14) ?
    N3 C7 C4 C1 . . . . 55.4(2) ?
    N3 C7 C4A C1 . . . . -62.0(4) ?
    N3 C10 C13 P2 . . . . 126.59(13) ?
    C5 N1 C8 O1 . . . . 3.3(2) ?
    C5 N1 C8 C11 . . . . -176.51(13) ?
    C6 N2 C9 O2 . . . . 2.7(3) ?
    C6 N2 C9 C12 . . . . -177.08(14) ?
    C7 N3 C10 O3 . . . . 3.7(3) ?
    C7 N3 C10 C13 . . . . -176.07(14) ?
    C8 N1 C5 C2 . . . . 78.0(2) ?
    C8 N1 C5 C2A . . . . 138.4(2) ?
    C9 N2 C6 C3 . . . . 87.1(2) ?
    C9 N2 C6 C3A . . . . 143.7(2) ?
    C10 N3 C7 C4 . . . . 79.6(2) ?
    C10 N3 C7 C4A . . . . 132.3(3) ?
    C11 P1 O7 C14 . . . . -96.14(13) ?
    C11 P1 O8 C16 . . . . 176.58(13) ?
    C12 P3 O9 C18 . . . . -94.69(13) ?
    C12 P3 O10 C20 . . . . -173.55(16) ?
    C13 P2 O11 C22 . . . . -100.87(13) ?
    C13 P2 O12 C24 . . . . -178.94(12) ?
    C2 C1 C3 C6 . . . . 66.6(2) ?
    C2 C1 C4 C7 . . . . -174.01(17) ?
    C3 C1 C2 C5 . . . . -175.92(16) ?
    C3 C1 C4 C7 . . . . 68.2(2) ?
    C4 C1 C2 C5 . . . . 65.5(2) ?
    C4 C1 C3 C6 . . . . -173.29(18) ?
    C2A C1 C3A C6 . . . . 177.4(3) ?
    C2A C1 C4A C7 . . . . -47.4(5) ?
    C3A C1 C2A C5 . . . . -43.5(4) ?
    C3A C1 C4A C7 . . . . 177.1(3) ?
    C4A C1 C2A C5 . . . . 179.2(3) ?
    C4A C1 C3A C6 . . . . -48.6(5) ?
loop_
    _geom_hbond_atom_site_label_D
    _geom_hbond_atom_site_label_H
    _geom_hbond_atom_site_label_A
    _geom_hbond_site_symmetry_A
    _geom_hbond_distance_DH
    _geom_hbond_distance_HA
    _geom_hbond_distance_DA
    _geom_hbond_angle_DHA
    _geom_hbond_publ_flag
    N1 H1 O6 . 0.86(2) 2.07(2) 2.9138(18) 168.8(19) yes
    N2 H2 O4 . 0.79(2) 2.06(2) 2.8465(18) 170(2) yes
    N3 H3 O5 . 0.82(2) 2.10(2) 2.8975(19) 167(2) yes
    C11 H11A O6 . 0.99 2.36 3.2433(19) 148.4 yes
    C11 H11B O6 2_665 0.99 2.48 3.3235(19) 142.7 yes
    C12 H12A O4 . 0.99 2.37 3.2476(19) 147.5 yes
    C12 H12B O2 2_676 0.99 2.35 3.321(2) 168.1 yes
    C13 H13A O5 . 0.99 2.37 3.259(2) 148.5 yes
    C14 H14A O1 . 0.99 2.56 3.326(2) 134.6 yes
    C17 H17B O3 1_455 0.98 2.65 3.427(3) 136.6 yes
    C18 H18A O2 . 0.99 2.57 3.215(2) 122.4 yes
    C22 H22B O1 2_665 0.99 2.80 3.472(2) 126.2 yes
    C23 H23C O3 . 0.98 2.69 3.460(2) 135.2 yes
    C24 H24A O1 2_665 0.99 2.55 3.480(2) 155.9 yes
    C24 H24B O8 . 0.99 2.57 3.444(2) 147.4 yes
    C4A H4AA O2 2_776 0.99 2.39 3.241(5) 143.7 yes
_shelx_space_group_comment
;
The symmetry employed for this shelxl refinement is uniquely defined
by the following loop, which should always be used as a source of
symmetry information in preference to the above space-group names.
They are only intended as comments.
;
_shelx_estimated_absorpt_T_min     0.730
_shelx_estimated_absorpt_T_max     0.930
_shelx_hkl_file
;
   0   0   1 160.832 45.7083   4
   0   0   2 20.0752 62.4803   7
   0   0   2-25.0351 79.2962   4
   0   0   3 181391. 8086.23   7
   0   0   3 178021. 8116.74   4
   0   0   4 453048. 20111.5   7
   0   0   4 447396. 20153.1   4
   0   0   5 5917.22 443.001   7
   0   0   5 5340.01 465.865   4
   0   0   6 1092.52 206.658   7
   0   0   6 1192.72 248.036   4
   0   0   7 40.1956 120.551   7
   0   0   7-52.1004 173.349   4
   0   0   8 29203.9 1627.29   7
   0   0   8 28221.2 1455.93  60
   0   0   8 28959.5 1718.68   4
   0   0   9 27651.2 1379.23  61
   0   0   9 25398.7 1385.86  60
   0   0   9 26101.1 1565.22   7
   0   0  10 4837.09 430.108  60
   0   0 -10 4866.00 603.192  10
   0   0  11 1286.94 252.556  60
   0   0 -11 1326.48 333.964  10
   0   0 -12 74122.7 3420.50  30
   0   0 -12 70974.2 3892.84  10
   0   0  12 68360.5 3489.34  60
   0   0  13 600.625 235.549  60
   0   0 -13 747.395 309.011  10
   0   0  13 1088.62 363.915   5
   0   0  13 611.847 187.717   2
   0   0 -13 621.991 172.497  30
   0   0 -13 623.283 177.565  22
   0   0 -14 3427.97 582.154  10
   0   0  14 3058.11 356.309   2
   0   0  14 2309.34 528.534   5
   0   0 -14 3062.13 324.897  30
   0   0 -14 2931.84 350.335  22
   0   0 -15 7147.38 843.371  10
   0   0 -15 6413.49 532.973  22
   0   0 -15 6895.62 516.040  30
   0   0  15 7382.75 923.339   5
   0   0  15 6239.98 531.428   2
   0   0 -16 15450.5 914.275  22
   0   0 -16 13611.1 850.862  30
   0   0  16 15763.3 913.432   2
   0   0 -17 138.268 112.116  30
   0   0 -17 298.756 143.026  22
   0   0 -18-283.239 131.845  22
   0   0 -18-18.4296 88.2750  27
   0   0 -19 16.6054 86.2596  22
   0   0 -19 9.32516 53.7421  27
   0   0 -20 56.5353 39.7701  32
   0   0 -20 8.52358 47.5821  22
   0   1 -20 2346.95 185.717  32
   0   1 -20 2595.21 193.263  22
   0   1 -19 1004.97 155.585  22
   0   1 -19 1148.35 138.176  27
   0   1 -18 10777.8 654.668  22
   0   1 -18 9920.26 582.871  30
   0   1 -17 4958.64 427.303  22
   0   1 -17 5132.66 391.244  30
   0  -1  17 5115.10 430.888   2
   0   1 -16 215.991 161.327  22
   0  -1  16 37.6059 132.804   2
   0   1 -16 116.872 137.570  30
   0   1 -15 7346.66 577.895  22
   0  -1  15 7371.31 586.948   2
   0   1 -15 7144.59 535.969  30
   0   1 -15 6854.71 836.848  10
   0   1 -14 4889.28 458.028  22
   0   1 -14 5472.11 454.280  30
   0  -1  14 5875.08 501.113   2
   0   1 -14 4258.46 664.423  10
   0   1 -13 1816.09 248.461  30
   0  -1  13 1804.12 282.278   2
   0   1 -13 1658.01 402.826  10
   0   1 -12 38248.1 1941.01  30
   0  -1  12 38812.0 1987.02   2
   0   1 -12 39419.0 2378.24  10
   0  -1  11 152.321 179.308   7
   0  -1  10 6639.43 663.459   7
   0  -1   9 39120.6 2148.17   7
   0  -1   8 28221.6 1601.39   7
   0  -1   7 4604.56 439.535   7
   0  -1   6 17043.0 1072.76   4
   0  -1   6 17924.0 1032.19   7
   0  -1   5 101746. 4418.85   4
   0  -1   5 91048.3 4173.72  56
   0  -1   5 102012. 4376.25   7
   0  -1   4 4406.70 372.069   4
   0  -1   4 4109.70 240.779  57
   0  -1   3 59130.6 2677.03  57
   0  -1   2 24418.9 1140.09  57
   0   1  -1 103301. 4609.50   6
   0   1   0 53300.6 2393.86   3
   0  -1  -1 3022.40 191.400  57
   0  -1  -2 2105.91 153.166  57
   0  -1  -3 593191. 26318.6  57
   0  -1  -4 88326.9 3958.66  56
   0   1   5 94842.2 4489.44   4
   0  -1  -6 25828.5 1507.27  10
   0   1   6 28582.4 1551.40   4
   0  -1  -7 84930.8 4186.64  10
   0   1   7 85864.1 4216.27   4
   0  -1  -8-62.5099 194.552  10
   0   1   8 132.478 190.865   4
   0   1   8 22.4758 104.095  61
   0   1   8-80.6480 130.388  60
   0  -1  -9 5314.09 606.386  10
   0   1   9 5541.97 656.683   4
   0   1   9 5422.31 451.163  60
   0   1   9 5247.30 413.083  61
   0   1  10 972.114 224.722  60
   0   1  10 983.663 191.902  61
   0  -1 -10 333.723 210.985  10
   0   1  11 40.6176 175.575  60
   0  -1 -11 59.1291 112.725  30
   0  -1 -11 93.8528 220.822  10
   0   1  12 671.677 224.920  60
   0  -1 -12 479.952 150.349  30
   0  -1 -12 823.962 321.559  10
   0  -1 -13 2407.69 527.478  10
   0  -1 -13 2507.22 295.434  30
   0   1  13 2583.74 371.734  60
   0   1  13 2727.41 321.374   2
   0   1  14 2595.59 379.935  60
   0  -1 -14 2886.44 542.825  10
   0  -1 -14 2529.49 301.108  30
   0   1  14 1675.07 515.728   5
   0   1  14 2961.48 336.367   2
   0  -1 -15 13411.9 830.584  30
   0   1  15 13853.8 941.338  60
   0   1  15 14154.7 862.025   2
   0  -1 -16 918.127 181.473  30
   0  -1 -17 374.388 122.637  27
   0  -1 -18 4815.44 320.962  27
   0  -1 -19 79.5199 74.0356  32
   0   2 -20 2329.24 192.611  22
   0   2 -19 27664.6 1384.79  22
   0   2 -18 4794.41 355.178  30
   0   2 -18 6309.66 442.664  22
   0   2 -17 468.186 139.319  30
   0  -2  17 458.031 153.931   2
   0   2 -17 653.212 185.620  22
   0   2 -16 2942.36 305.866  30
   0  -2  16 2892.21 305.040  18
   0   2 -16 2805.88 330.266  22
   0  -2  16 2873.39 350.434   2
   0   2 -15 63585.8 3821.13  10
   0   2 -15 71596.0 3342.60  30
   0   2 -15 69359.8 3379.60  22
   0  -2  15 70802.3 3424.19   2
   0  -2  15 67649.3 3986.66   5
   0   2 -14 9903.67 688.135  30
   0  -2  14 9038.46 1063.98   5
   0  -2  14 12575.6 790.252   2
   0   2 -14 10251.9 1042.99  10
   0   2 -13 432.815 150.889  30
   0  -2  13 240.677 160.902   2
   0  -2  13 684.206 315.045   5
   0  -2  12 20901.7 1547.72   7
   0  -2  12 23354.5 1274.92   2
   0  -2  11 12911.4 1042.00   7
   0  -2  11 12227.0 774.916   2
   0  -2  10 3206.87 452.766   7
   0  -2  10 2306.32 274.072   2
   0  -2  10 2332.76 284.680  60
   0  -2   9 3466.68 440.842   7
   0  -2   9 3131.11 300.334   2
   0  -2   9 3144.67 302.786  60
   0  -2   8 11756.8 839.225   7
   0  -2   8 11889.2 683.676  60
   0  -2   8 11304.9 667.276   2
   0  -2   7 19669.1 994.671  56
   0  -2   7 20781.8 1016.00  44
   0  -2   6 1413.70 264.875   5
   0  -2   6 2341.62 294.007   7
   0  -2   5 40794.5 1935.88  57
   0  -2   5 40624.1 2049.97   5
   0  -2   5 41259.3 2051.07   7
   0  -2   4 2898.85 246.488  57
   0  -2   4 3225.75 307.051   5
   0  -2   3 455523. 19944.2  57
   0  -2   3 437730. 19978.6   5
   0  -2   2 19074.8 1024.71   5
   0   2  -2 20758.3 979.160   6
   0  -2   2 21436.1 1031.05   7
   0  -2   1 141305. 6375.16  57
   0  -2   0 72956.3 3343.21  57
   0   2   0 72668.0 3291.38   3
   0  -2  -1 12406.5 670.951  57
   0  -2  -2 10532.3 586.471  57
   0  -2  -3 8077.56 479.284  57
   0  -2  -4 30324.4 1456.07  57
   0  -2  -4 29309.3 1598.92  10
   0  -2  -5 7295.80 452.673  56
   0   2   5 9215.20 645.716   4
   0  -2  -5 9456.94 659.496  10
   0  -2  -6 205658. 7870.48  10
   0   2   6 202533. 7836.87   4
   0  -2  -7-59.9999 165.526  10
   0   2   7 51.3042 122.574  60
   0   2   7-59.7961 164.963   4
   0  -2  -8 69.6246 173.744  10
   0   2   8 23.8663 97.2601  61
   0   2   8-29.9891 111.562  60
   0   2   8 141.825 204.332   4
   0  -2  -9 61383.4 3319.86  10
   0   2   9 60889.2 2939.83  61
   0   2   9 61296.8 2998.60  60
   0   2   9 64778.9 3371.91   4
   0  -2 -10 3154.70 320.269  22
   0   2  10 2664.47 482.857   4
   0  -2 -10 2788.61 505.250  10
   0   2  10 3729.89 394.439  60
   0   2  10 3298.46 331.417  61
   0  -2 -11 375.537 142.838  30
   0   2  11 167.238 147.471  61
   0   2  11 43.5807 158.247  60
   0  -2 -11 199.468 203.390  10
   0  -2 -11 165.942 126.801  22
   0  -2 -12 18630.8 1091.56  30
   0   2  12 20556.4 1206.78  60
   0  -2 -12 17276.7 1461.70  10
   0  -2 -12 19425.6 1113.39  22
   0  -2 -13 4682.74 430.454  22
   0   2  13 3221.22 359.433   2
   0  -2 -13 4845.91 408.879  30
   0  -2 -13 4459.10 661.077  10
   0   2  13 3912.17 454.574  60
   0  -2 -14 1211.27 367.995  10
   0  -2 -14 507.597 168.748  22
   0   2  14 918.449 274.881  60
   0   2  14 1392.81 422.695   5
   0  -2 -14 819.381 188.093  30
   0   2  15 450.542 215.816  60
   0  -2 -15 358.851 163.814  27
   0  -2 -15 268.542 158.674  22
   0  -2 -16-97.7197 113.224  27
   0  -2 -17 215.270 132.453  32
   0  -2 -17 280.208 108.619  27
   0  -2 -18 7309.67 407.643  32
   0  -2 -18 6911.56 395.382  22
   0  -2 -19 231.575 58.1473  32
   0  -2 -19 160.473 53.2399  22
   0   3 -20 1122.08 111.221  27
   0   3 -20 1519.12 152.313  22
   0   3 -19 9142.48 557.059  22
   0  -3  18 40.1553 93.0065  18
   0   3 -18 54.5949 122.292  22
   0   3 -17 32.6627 135.845  22
   0  -3  17 248.337 148.746  18
   0   3 -17-24.4238 109.405  30
   0  -3  17-75.0570 170.979   2
   0   3 -16 55131.3 2779.67  22
   0  -3  16 57979.3 2839.42   2
   0   3 -16 56778.0 2735.14  30
   0  -3  15 6069.71 832.861   5
   0  -3  15 4866.83 488.758   2
   0   3 -15 5063.08 426.598  30
   0   3 -15 5487.37 727.786  10
   0  -3  14 182.234 124.161  17
   0  -3  14 607.120 335.126   5
   0  -3  14 130.838 162.537   2
   0   3 -14 284.437 149.038  30
   0  -3  13 18083.8 1430.68   7
   0  -3  13 17981.3 1030.94  17
   0  -3  13 21372.1 1567.67   5
   0  -3  13 17866.9 1097.94   2
   0  -3  12 54631.7 3016.48   7
   0  -3  12 55570.9 2601.69  24
   0  -3  12 48672.4 2555.88  17
   0  -3  12 51221.3 3067.03   5
   0  -3  12 57043.4 2662.48   2
   0  -3  11 62073.8 2966.87   2
   0  -3  11 57277.9 3323.73   5
   0  -3  11 62483.6 3313.62   7
   0  -3  10 147.736 125.339   2
   0  -3  10-76.7230 221.083   5
   0  -3  10 70.8032 176.695   7
   0  -3   9 3490.64 316.079   2
   0  -3   9 3373.21 463.663   5
   0  -3   9 2829.37 422.284   7
   0  -3   8 1000.62 156.908  56
   0  -3   8 736.413 233.526   5
   0  -3   8 676.413 153.001   2
   0  -3   8 691.690 228.422   7
   0  -3   7 11671.6 831.758   5
   0  -3   6 368.207 177.707   5
   0  -3   6 415.510 131.372  57
   0  -3   5 32769.2 1728.85   5
   0  -3   5 33361.7 1658.14  57
   0  -3   4 8228.79 540.701  57
   0  -3   4 8385.94 579.552   5
   0  -3   4 8365.14 564.120   7
   0  -3   3 131791. 5980.27  57
   0  -3   3 129549. 5975.95   7
   0   3  -2 22193.1 1091.97   6
   0  -3   2 23222.3 1185.47  11
   0  -3   1 9973.66 619.401  57
   0   3  -1 10515.2 537.716   3
   0  -3   1 9433.52 606.432  10
   0  -3   1 9693.24 610.459  11
   0  -3   0 6800.53 454.521  57
   0   3   0 5772.15 375.025   3
   0  -3   0 6338.04 443.305  11
   0  -3  -1 50728.1 2440.48  57
   0  -3  -2 42279.1 2065.78  57
   0  -3  -3 50.4516 111.053  57
   0  -3  -4 2262.85 314.641  10
   0  -3  -4 1598.08 220.612  57
   0  -3  -5 2413.97 347.748  10
   0  -3  -6 5941.87 583.759  10
   0  -3  -6 5025.75 399.939  44
   0   3   6 6637.71 598.620   4
   0   3   7 42610.3 2275.57   4
   0  -3  -7 38754.7 2248.37  10
   0   3   7 39568.7 1946.29  61
   0   3   8 46023.6 2557.60   4
   0  -3  -8 45505.8 2557.10  10
   0   3   8 48022.0 2266.65  60
   0   3   8 42261.7 2177.75  61
   0   3   9 13597.9 1165.48   4
   0   3   9 15939.2 939.775  60
   0   3   9 13799.0 848.502  61
   0  -3  -9 14869.5 1184.81  10
   0  -3 -10 585.938 270.239  10
   0   3  10 401.506 237.098   4
   0  -3 -10 349.230 141.328  22
   0   3  10 560.603 163.158  61
   0   3  10 427.035 189.143  60
   0  -3 -10 588.752 156.087  30
   0   3  11 2179.88 350.003  60
   0  -3 -11 2879.99 322.611  30
   0  -3 -11 2673.24 308.418  22
   0  -3 -11 3177.46 562.634  10
   0   3  12 388.455 222.175  60
   0  -3 -12 444.138 164.537  30
   0  -3 -12 500.534 184.471  22
   0  -3 -12 556.317 278.406  10
   0  -3 -13 3427.71 357.731  27
   0   3  13 3353.09 427.028  60
   0  -3 -13 3705.17 360.241  30
   0  -3 -13 2962.63 342.686  22
   0  -3 -13 3573.14 591.640  10
   0  -3 -14 3631.46 356.835  27
   0   3  14 3363.17 409.064  60
   0  -3 -14 3642.08 363.172  22
   0  -3 -15 2976.90 296.214  27
   0   3  15 2744.33 340.504  60
   0  -3 -15 2565.85 291.829  22
   0  -3 -16 3708.99 325.800  22
   0  -3 -16 3821.52 339.987  32
   0  -3 -16 3713.50 308.987  26
   0  -3 -16 3380.29 289.946  27
   0  -3 -17 17.9407 87.0177  22
   0  -3 -17 77.1126 97.5421  32
   0  -3 -17-11.7541 64.8564  27
   0  -3 -18 70.5790 63.4914  32
   0  -3 -18 73.0495 55.6727  22
   0   4 -20 1191.54 132.298  22
   0   4 -19 8414.13 490.823  22
   0  -4  19 6881.85 440.277  18
   0  -4  18-47.8132 114.255  18
   0   4 -18-53.1227 114.824  22
   0   4 -17 23.5158 97.8269  30
   0   4 -17 95.5582 127.085  22
   0  -4  16 5346.91 488.322   2
   0   4 -16 4032.03 373.051  30
   0  -4  15 1350.39 273.252   2
   0  -4  15 1221.60 214.647  17
   0   4 -15 1131.05 204.850  30
   0  -4  14 3245.48 379.433   2
   0  -4  14 2616.47 572.027   5
   0  -4  14 2900.85 320.173  17
   0  -4  14 1549.93 428.550   7
   0  -4  13 39594.9 1993.35  17
   0  -4  13 38894.3 2455.77   7
   0  -4  13 38012.0 2482.03   5
   0  -4  13 39383.1 2061.27   2
   0  -4  12 63.8444 148.278  24
   0  -4  12 503.509 265.128   5
   0  -4  12 116.274 161.596   2
   0  -4  12 468.740 156.374  17
   0  -4  12 377.118 248.252   7
   0  -4  11-89.7682 197.632   5
   0  -4  11 315.468 148.769   2
   0  -4  11 84.2158 198.209   7
   0  -4  10 6490.05 723.243   5
   0  -4  10 7110.83 526.603   2
   0  -4   9 8695.68 579.743   2
   0  -4   9 9772.46 818.472   5
   0  -4   9 8072.77 582.922  56
   0  -4   8 22781.3 1386.49   5
   0  -4   8 20740.6 1123.79   2
   0  -4   7 8414.74 715.452   5
   0  -4   7 9615.06 648.745  57
   0  -4   7 9254.60 718.276   7
   0  -4   6 58229.1 3050.53   5
   0  -4   6 62972.2 2995.57  57
   0  -4   6 62681.4 3062.04   7
   0  -4   5 106426. 4962.92  57
   0  -4   5 105261. 4985.83   7
   0  -4   4 13437.3 868.637  11
   0  -4   4 13753.3 855.827  57
   0  -4   4 13832.1 844.816   7
   0  -4   3 174915. 7689.84  11
   0   4  -3 164600. 7526.67   6
   0  -4   3 166171. 7635.32   7
   0  -4   2 18779.3 1038.37  11
   0   4  -2 17789.7 911.835   3
   0  -4   2 16173.6 1020.17  57
   0   4  -2 18293.4 920.574   6
   0  -4   1 32089.3 1781.32  11
   0   4  -1 35415.2 1678.83   3
   0  -4   1 37109.2 1828.64  57
   0  -4   1 36095.5 1810.82  10
   0  -4   0 57937.9 2811.24  11
   0  -4   0 59191.5 2823.24  57
   0  -4   0 55571.8 2813.36  10
   0  -4  -1 16439.0 960.528  11
   0  -4  -1 14748.0 927.493  57
   0  -4  -2 5242.70 463.116  57
   0  -4  -3 5432.35 477.460  57
   0  -4  -4 29157.9 1568.17  57
   0  -4  -5 66572.5 3411.99  10
   0  -4  -6 1463.77 316.128  10
   0   4   6 879.746 265.995   4
   0  -4  -7 786.983 278.711  10
   0   4   7 367.677 221.777   4
   0  -4  -8 657.168 160.757  30
   0   4   8 832.923 211.250  60
   0  -4  -8 352.703 245.282  10
   0  -4  -9 11780.8 755.384  27
   0  -4  -9 12293.2 761.239  22
   0  -4  -9 12571.0 717.712  13
   0   4   9 11090.1 1061.83   4
   0  -4  -9 10784.5 739.272  30
   0   4   9 13804.9 857.301  60
   0  -4  -9 12774.5 1122.55  10
   0  -4 -10 15634.0 1331.99  10
   0  -4 -10 14907.8 869.243  13
   0  -4 -10 14674.5 925.810  30
   0  -4 -10 17252.4 949.614  22
   0  -4 -10 15785.3 934.991  27
   0   4  10 15979.0 1025.42  60
   0  -4 -11 3764.93 378.646  22
   0   4  11 3560.32 426.041  60
   0  -4 -11 3411.69 360.390  27
   0  -4 -11 4449.00 654.558  10
   0  -4 -12 1492.19 236.568  22
   0   4  12 919.675 255.094  60
   0  -4 -12 1482.94 243.053  27
   0  -4 -12 1464.04 412.553  10
   0   4  13-46.2337 184.466  60
   0  -4 -13 33.1222 132.175  22
   0  -4 -13-214.824 173.169  27
   0   4  14 83.1826 154.751  60
   0  -4 -14 64.6632 159.137  32
   0  -4 -14 118.721 128.325  22
   0  -4 -14 166.839 120.229  26
   0  -4 -14-53.1785 125.155  27
   0   4  15 3697.11 360.844  60
   0  -4 -15 3547.37 317.746  32
   0  -4 -15 2897.58 272.925  27
   0  -4 -15 3457.16 291.615  26
   0  -4 -15 2965.67 294.489  22
   0  -4 -15 2564.45 234.044  20
   0  -4 -16 747.436 156.104  32
   0  -4 -16 594.665 133.308  22
   0  -4 -16 622.509 111.074  27
   0  -4 -17 1271.01 127.583  37
   0  -4 -17 1257.49 131.998  22
   0  -4 -17 1390.14 145.493  32
   0   5 -20 95.8570 58.7455  22
   0  -5  19 3534.50 285.084  18
   0   5 -19 3682.93 284.270  22
   0  -5  18 739.862 171.046  18
   0   5 -18 617.749 153.941  22
   0   5 -17 4650.46 406.708  22
   0  -5  16 2540.91 296.666  17
   0   5 -16 3370.11 308.436  30
   0  -5  15 7676.58 573.039  17
   0  -5  14 29499.4 2071.98   7
   0  -5  14 27414.7 2056.35   5
   0  -5  14 31144.4 1690.09   2
   0  -5  14 31186.2 1625.38  17
   0  -5  13 8425.63 649.222   2
   0  -5  13 7900.42 916.644   5
   0  -5  13 8147.33 599.468  17
   0  -5  12 1789.71 252.224  17
   0  -5  12 1658.86 235.355  45
   0  -5  12 2129.54 459.964   5
   0  -5  12 1493.99 250.529   2
   0  -5  12 1462.93 244.006  24
   0  -5  11 16047.5 974.263   2
   0  -5  11 15730.6 1274.37   5
   0  -5  11 15790.8 927.888  24
   0  -5  10 12269.6 1040.27   7
   0  -5  10 13373.6 820.368   2
   0  -5  10 12518.4 1069.26   5
   0  -5   9 12225.3 975.797   7
   0  -5   9 12541.1 847.607  56
   0  -5   9 12134.8 994.957   5
   0  -5   8 47554.7 2573.46   7
   0  -5   7 28818.5 1678.63   7
   0  -5   7 30180.0 1628.48  57
   0  -5   7 27847.4 1452.49   2
   0  -5   6 24508.3 1452.43  57
   0  -5   6 26226.3 1488.14   7
   0  -5   5 58316.4 2887.20  11
   0  -5   5 55317.4 2842.84  57
   0  -5   5 55619.9 2830.08   7
   0  -5   4 6077.89 550.043  11
   0  -5   4 6385.58 562.979  57
   0  -5   4 5829.42 509.307   7
   0  -5   3 19071.5 1093.37  11
   0   5  -3 17038.2 912.415   3
   0  -5   3 18176.6 1026.28   7
   0   5  -3 16137.7 897.461   6
   0   5  -2 39517.7 2000.23   6
   0  -5   2 43343.3 2091.37   7
   0   5  -2 41767.4 1984.18   3
   0  -5   2 41059.5 2157.21  11
   0  -5   2 43977.4 2209.04  57
   0  -5   1 725.104 215.050  11
   0  -5   1 641.421 248.857  57
   0  -5   0 753.914 204.041  11
   0  -5   0 558.393 217.376  57
   0  -5   0 605.909 203.449  10
   0  -5  -1 859.755 234.405  10
   0  -5  -1 1019.50 146.204   1
   0  -5  -1 852.373 226.945  11
   0  -5  -1 1088.24 236.789  57
   0  -5  -2 5651.65 531.771  11
   0  -5  -2 4421.88 508.199  10
   0  -5  -2 4993.56 496.780  57
   0  -5  -3 505.879 199.937  11
   0  -5  -3 629.794 206.996  57
   0  -5  -4 241.979 166.323  57
   0  -5  -5 64221.9 3196.27  56
   0   5   6 45426.1 2542.33   4
   0   5   7 28595.8 1909.52   4
   0  -5  -7 31144.6 1557.53  13
   0  -5  -7 31583.3 1593.44  27
   0  -5  -7 29055.1 1592.96  32
   0  -5  -8 32209.6 1677.04  22
   0   5   8 28708.8 2032.30   4
   0  -5  -8 33626.9 1655.25  13
   0  -5  -8 32885.0 2128.07  10
   0  -5  -8 29643.9 1686.26  32
   0  -5  -8 35237.3 1702.91  27
   0   5   8 35102.0 1784.81  60
   0   5   9 49327.5 2453.63  60
   0  -5  -9 46516.7 2296.26  13
   0  -5  -9 47032.3 2842.61  10
   0  -5  -9 48462.7 2341.50  22
   0  -5  -9 45453.6 2336.06  27
   0   5  10-47.5375 176.847  60
   0  -5 -10-78.5098 97.3700  13
   0  -5 -10-33.4666 118.121  26
   0  -5 -10 199.507 156.472  27
   0  -5 -10-224.008 208.333  10
   0  -5 -10-33.2778 123.806  22
   0   5  11 477.767 231.865  60
   0  -5 -11 132.067 129.065  26
   0  -5 -11 196.337 139.022  27
   0  -5 -11 226.327 249.172  10
   0  -5 -11 100.015 144.318  22
   0  -5 -12 8331.78 611.855  22
   0  -5 -12 9131.59 621.641  26
   0  -5 -12 9625.50 626.378  27
   0   5  12 9538.07 717.916  60
   0  -5 -13 972.038 188.502  22
   0  -5 -13 1225.47 198.714  27
   0  -5 -13 842.549 185.383  26
   0   5  13 1315.86 253.325  60
   0  -5 -14 2292.67 236.940  26
   0  -5 -14 2285.55 240.203  27
   0  -5 -14 2135.82 211.613  20
   0  -5 -14 2436.31 256.029  22
   0   5  14 2460.58 304.231  60
   0  -5 -15 808.098 140.713  22
   0  -5 -15 808.926 123.353  27
   0  -5 -16 5735.30 361.255  37
   0  -6  20 1712.73 139.328  18
   0  -6  19 3255.75 253.751  39
   0   6 -19 3089.31 241.481  22
   0  -6  19 3414.67 275.730  18
   0   6 -18 5675.40 401.981  22
   0  -6  17 449.006 152.116  17
   0   6 -17 517.442 159.997  22
   0  -6  16 21331.6 1183.76  17
   0  -6  15 5437.21 468.201  17
   0  -6  14 4121.12 395.103  45
   0  -6  14 4818.07 437.267  17
   0  -6  13 5741.78 475.514  45
   0  -6  13 5244.09 468.972  17
   0  -6  13 5217.43 723.978   7
   0  -6  12-34.2982 139.764  24
   0  -6  12-102.187 254.997   7
   0  -6  12 141.826 138.333  45
   0  -6  11 13326.8 808.276  34
   0  -6  11 14498.8 1193.46   7
   0  -6  11 14301.8 851.915  24
   0  -6  10 58.0090 102.358  24
   0  -6  10-85.8215 188.870   7
   0  -6  10-52.8604 139.043  56
   0  -6   9 466.927 227.180   7
   0  -6   9 1303.22 264.936  56
   0  -6   8 8635.60 787.515   7
   0  -6   7 696.509 239.084   7
   0  -6   7 1273.10 292.568  57
   0  -6   6-171.271 150.222   7
   0  -6   6 60.2460 173.641  57
   0  -6   5 6478.47 585.443   7
   0  -6   5 6384.40 607.828  11
   0  -6   5 5895.47 418.435  62
   0  -6   5 6254.39 615.035  57
   0  -6   4 12019.7 687.478  62
   0  -6   4 11376.3 823.600   7
   0  -6   4 12957.9 918.537  11
   0  -6   3 2408.87 322.017   7
   0  -6   3 2516.48 371.631  11
   0  -6   2 21731.4 1107.18   1
   0  -6   2 21469.3 1238.17   7
   0  -6   2 23173.7 1367.51  11
   0  -6   2 21644.3 1126.90  62
   0  -6   2 22068.6 1388.00  57
   0  -6   1 206.398 105.857   1
   0   6  -1-30.4100 101.182   6
   0  -6   1 134.917 112.226   7
   0  -6   1-164.311 157.818  11
   0  -6   1-20.5775 93.7520  62
   0  -6   1-60.2832 194.206  57
   0  -6   0 19.8045 98.8586   1
   0  -6   0 59.5844 156.741  10
   0  -6   0 56.7447 149.272  11
   0  -6   0 41.7840 104.285  62
   0  -6   0 122.492 190.625  57
   0  -6  -1 31590.5 1799.25  10
   0  -6  -1 30478.5 1769.70  57
   0  -6  -1 29113.9 1731.51  11
   0  -6  -1 29074.9 1476.96   1
   0  -6  -2 3315.32 455.196  57
   0  -6  -2 2958.27 451.425  10
   0  -6  -2 3399.22 443.683  11
   0  -6  -3 187.536 156.466  57
   0  -6  -3 372.618 223.834  10
   0  -6  -3 346.032 207.913  11
   0  -6  -4 22412.5 1552.86  10
   0  -6  -4 24116.7 1545.46  11
   0  -6  -5 2019.72 395.292  11
   0  -6  -5 1594.70 217.097  13
   0  -6  -5 2136.53 257.462  27
   0  -6  -5 2152.03 258.015  32
   0  -6  -6 9617.82 672.115  22
   0  -6  -6 11319.2 687.514  13
   0  -6  -6 11334.4 1006.28  11
   0  -6  -6 11676.2 716.194  27
   0  -6  -6 11508.3 713.766  26
   0  -6  -6 11462.2 724.387  32
   0  -6  -7 445.858 157.238  32
   0  -6  -7 361.128 133.894  13
   0  -6  -7 645.614 166.486  22
   0  -6  -7 413.931 153.156  26
   0  -6  -7 126.590 142.845  27
   0  -6  -7 652.300 269.082  11
   0  -6  -8 37490.8 1949.17  13
   0  -6  -8 36802.7 2387.61  11
   0   6   8 39449.8 2081.75  60
   0  -6  -8 39728.0 2016.39  32
   0  -6  -8 40010.9 1986.07  22
   0  -6  -8 40261.4 2000.85  27
   0  -6  -8 40118.2 1999.92  26
   0  -6  -9 3102.01 533.409  11
   0  -6  -9 3165.12 582.702  10
   0   6   9 3178.32 402.290  60
   0  -6  -9 3177.18 359.053  32
   0  -6  -9 3219.15 336.663  22
   0  -6  -9 3635.05 357.009  26
   0  -6  -9 3359.85 349.761  27
   0   6  10 46.6688 164.696  60
   0  -6 -10 32.3742 123.405  26
   0  -6 -10 161.984 150.039  27
   0  -6 -10-113.141 163.005  10
   0  -6 -10 196.752 182.976  11
   0  -6 -10-94.6419 123.083  22
   0  -6 -11 27866.0 1480.39  20
   0  -6 -11 28848.7 1499.25  22
   0  -6 -11 29002.4 1505.89  27
   0  -6 -11 28318.5 1498.02  26
   0   6  11 30303.7 1620.11  60
   0  -6 -12 13658.7 761.030  22
   0  -6 -12 10810.2 709.560  20
   0  -6 -12 12456.5 744.239  26
   0  -6 -12 12351.4 742.474  27
   0   6  12 14211.6 859.131  60
   0  -6 -13 566.153 118.486  20
   0  -6 -13 741.432 153.581  22
   0  -6 -13 679.348 145.317  27
   0  -6 -13 777.717 137.307  26
   0   6  13 630.278 185.432  60
   0  -6 -14 1513.43 140.751  20
   0  -6 -14 1271.56 152.355  27
   0  -6 -15 2780.63 227.095  37
   0  -7  20 55.6845 47.7788  18
   0  -7  19 2278.38 213.995  39
   0  -7  19 2735.93 234.357  18
   0   7 -18 151.156 82.7186  22
   0  -7  17 6368.00 466.964  17
   0   7 -17 6494.32 442.339  22
   0  -7  16 498.095 171.228  17
   0  -7  15 9014.88 634.458  45
   0  -7  15 10226.5 682.846  17
   0  -7  14 602.482 190.394  45
   0  -7  14 555.828 307.689   7
   0  -7  14 526.221 186.635  17
   0  -7  13 6551.25 535.656  17
   0  -7  13 7004.16 542.998  45
   0  -7  12 4737.43 449.908  45
   0  -7  12 3897.23 613.006   7
   0  -7  12 4056.65 370.624  34
   0  -7  12 4829.96 420.540  24
   0  -7  11 494.575 273.582   7
   0  -7  11 547.112 152.688  24
   0  -7  11 353.058 130.963  34
   0  -7  10 7554.39 703.184  56
   0  -7  10 6974.16 789.092   7
   0  -7  10 7032.66 511.700  24
   0  -7  10 6425.20 498.738  34
   0  -7   9 6455.12 680.949  56
   0  -7   9 7583.89 777.802   7
   0  -7   9 5807.11 475.244  34
   0  -7   9 7095.23 484.019  24
   0  -7   8 24095.2 1545.85   7
   0  -7   8 21766.3 1233.51  25
   0  -7   7 75.4494 166.075  57
   0  -7   7 69.9589 153.994   7
   0  -7   6 5931.88 640.785  57
   0  -7   6 4890.73 561.436   7
   0  -7   5 13212.4 1099.55  57
   0  -7   5 15873.2 1054.21   7
   0  -7   5 14779.6 1109.17  11
   0  -7   4 2123.83 229.288   1
   0  -7   4 2076.42 321.155   7
   0  -7   4 1722.87 346.088  11
   0  -7   3 13161.1 920.807   7
   0  -7   3 13782.4 780.036   1
   0  -7   3 15146.3 1115.19  57
   0  -7   3 14105.7 1049.31  11
   0  -7   2 7263.44 574.810   7
   0  -7   2 6412.64 461.475   1
   0  -7   2 7329.57 703.590  11
   0  -7   1 10073.2 719.023   7
   0  -7   1 11226.7 655.728   1
   0  -7   1 11010.7 937.971  57
   0  -7   1 10729.5 892.358  11
   0  -7   0 4445.53 360.658   1
   0  -7   0 4523.23 578.129  57
   0  -7   0 4643.56 563.107  11
   0  -7  -1 861.873 294.845  10
   0  -7  -1 1054.27 185.645   1
   0  -7  -1 1099.33 316.393  57
   0  -7  -1 955.362 263.141  11
   0  -7  -2 17581.3 1278.00  11
   0  -7  -2 17655.9 1308.40  10
   0  -7  -3 710.038 276.671  10
   0  -7  -3 82.0837 167.968  11
   0  -7  -3 342.693 124.410  20
   0  -7  -3 368.129 131.043  32
   0  -7  -3 493.210 133.846  50
   0  -7  -3 377.681 145.829  27
   0  -7  -4 1821.18 245.600  20
   0  -7  -4 1652.87 371.732  11
   0  -7  -4 2195.67 276.646  32
   0  -7  -4 1943.88 378.896  56
   0  -7  -4 1325.39 362.360  10
   0  -7  -4 2459.82 281.754  27
   0  -7  -4 1803.46 238.873  26
   0  -7  -5 15837.2 960.183  32
   0  -7  -5 17116.9 1350.20  10
   0  -7  -5 16670.7 1299.91  11
   0  -7  -5 15751.5 940.216  20
   0  -7  -5 16050.2 952.517  27
   0  -7  -5 16531.9 955.909  26
   0  -7  -6 389.095 165.805  32
   0  -7  -6 478.407 226.558  11
   0  -7  -6 638.679 294.774  10
   0  -7  -6 695.288 172.306  22
   0  -7  -6 961.134 199.284  20
   0  -7  -6 362.924 157.339  26
   0  -7  -6 687.192 180.314  27
   0  -7  -7 6273.79 798.336  11
   0  -7  -7 7457.65 562.676  27
   0  -7  -7 8335.02 585.486  26
   0  -7  -7 7606.19 581.169  32
   0   7   7 8158.93 643.055  60
   0  -7  -7 7108.99 538.270  22
   0  -7  -7 9092.64 588.545  20
   0  -7  -8 4883.79 659.624  11
   0  -7  -8 5674.79 479.904  32
   0  -7  -8 4710.67 418.272  22
   0  -7  -8 4965.89 426.025  20
   0  -7  -8 5710.78 454.755  26
   0  -7  -8 5611.05 459.658  27
   0   7   8 4552.59 491.462  60
   0  -7  -9 856.283 208.353  32
   0  -7  -9 639.173 163.806  22
   0  -7  -9 669.709 176.833  20
   0  -7  -9 883.747 194.077  27
   0  -7  -9 1033.44 196.101  26
   0   7   9 535.433 212.637  60
   0  -7 -10 2670.01 316.964  32
   0  -7 -10 2641.36 281.243  20
   0  -7 -10 3045.67 306.785  27
   0  -7 -10 2993.49 296.798  26
   0   7  10 2003.29 319.570  60
   0  -7 -11 2167.48 276.509  32
   0  -7 -11 2234.02 242.726  20
   0  -7 -11 2502.09 257.624  27
   0  -7 -11 2380.78 251.262  26
   0   7  11 2316.84 304.836  60
   0  -7 -12 1119.32 186.395  32
   0  -7 -12 964.537 146.336  20
   0  -7 -12 1165.32 162.635  27
   0   7  12 1029.00 194.162  60
   0   7  13 473.735 126.455  60
   0  -7 -13 512.737 92.6222  20
   0  -7 -13 518.953 124.816  32
   0  -7 -14 17184.1 862.112  32
   0  -8  19 2240.12 196.814  39
   0  -8  19 2669.68 208.190  18
   0  -8  18 3089.27 276.407  18
   0  -8  17 3575.43 311.484  17
   0  -8  16 407.266 148.431  17
   0  -8  16 458.780 148.834  45
   0  -8  15 67.1839 147.854  17
   0  -8  15-31.0963 131.891  45
   0  -8  14 4488.78 421.361  45
   0  -8  14 4307.03 423.671  17
   0  -8  13 890.584 219.053  17
   0  -8  13 713.221 214.103  45
   0  -8  13 957.812 333.183   7
   0  -8  13 798.294 167.455  34
   0  -8  12 8136.61 614.465  45
   0  -8  12 6752.67 519.415  34
   0  -8  12 7832.45 868.707   7
   0  -8  11 1776.44 244.930  34
   0  -8  11 1804.18 432.383   7
   0  -8  10 14862.5 1172.65  56
   0  -8  10 14290.5 870.105  24
   0  -8  10 16182.8 913.768  34
   0  -8  10 14246.1 1216.79   7
   0  -8   9 5651.99 464.322  34
   0  -8   9 5720.53 471.177   8
   0  -8   9 6149.06 704.218   7
   0  -8   9 5316.28 665.458  56
   0  -8   8 34760.3 1769.82  34
   0  -8   8 35281.9 1783.87   8
   0  -8   8 30691.3 2033.78   7
   0  -8   8 33779.2 1794.84  25
   0  -8   7 37938.7 1942.26  34
   0  -8   7 38156.9 2222.36   7
   0  -8   7 37388.3 1946.34   8
   0  -8   7 38666.4 1923.81  49
   0  -8   6 10025.9 637.412   1
   0  -8   6 11382.5 700.162  34
   0  -8   6 10774.8 990.253  57
   0  -8   6 8863.38 631.617  49
   0  -8   6 11361.0 708.128   8
   0  -8   6 8341.02 801.483   7
   0  -8   5 3283.43 422.515   7
   0  -8   5 3363.86 344.787   8
   0  -8   5 3399.73 323.001  12
   0  -8   5 3940.80 547.253  11
   0  -8   5 2603.70 281.563   1
   0  -8   5 2529.09 304.056  34
   0  -8   5 3176.08 533.990  57
   0  -8   5 2786.68 323.533  25
   0  -8   5 2657.95 290.727  49
   0  -8   5 3318.94 314.436  48
   0  -8   4 31604.5 1860.80  11
   0  -8   4 29306.4 1460.90   1
   0  -8   4 28255.2 1506.96  34
   0  -8   4 27014.9 1632.52   7
   0  -8   4 28572.7 1513.95   8
   0  -8   4 27083.1 1500.30  25
   0  -8   4 28650.1 1464.78  49
   0  -8   4 27074.6 1452.90  48
   0  -8   3 4448.06 564.567  11
   0  -8   3 4682.42 376.655   1
   0  -8   3 4063.56 603.415  57
   0  -8   3 4537.10 412.457   8
   0  -8   3 4027.51 382.086  25
   0  -8   3 3427.18 360.379  49
   0  -8   3 4140.24 349.291  48
   0  -8   2 655.370 292.471  57
   0  -8   2 727.246 270.029  11
   0  -8   2 544.410 158.873   1
   0  -8   2 499.923 140.688  48
   0  -8   2 611.618 178.824   8
   0  -8   1 8735.57 629.820   8
   0  -8   1 8090.52 585.205  37
   0  -8   1 8119.51 556.685  48
   0  -8   1 9194.70 589.090   1
   0  -8   1 8913.49 846.996  11
   0  -8   1 9098.30 899.248  57
   0  -8   0 409.787 126.557  48
   0  -8   0 146.249 133.061   8
   0  -8   0 197.847 129.161  37
   0  -8   0 264.388 129.809  20
   0  -8   0 174.126 125.958   1
   0  -8   0 500.749 230.528  11
   0  -8   0 278.836 129.364  25
   0  -8  -1 1027.21 182.287  20
   0  -8  -1 906.692 193.450   8
   0  -8  -1 665.919 177.811  37
   0  -8  -1 775.204 269.970  11
   0  -8  -1 879.454 175.859  25
   0  -8  -1 527.966 153.980  26
   0  -8  -1 531.362 140.089  48
   0  -8  -2 2774.54 275.091  48
   0  -8  -2 2764.41 302.856  20
   0  -8  -2 2435.98 300.296   8
   0  -8  -2 2941.53 340.544  37
   0  -8  -2 3326.40 348.285  32
   0  -8  -2 2159.96 440.024  56
   0  -8  -2 2228.39 442.376  11
   0  -8  -2 2619.26 294.960  26
   0  -8  -3 98.0421 95.8460  48
   0  -8  -3 191.205 127.289  20
   0  -8  -3 251.194 160.872  42
   0  -8  -3 92.2066 171.622  11
   0  -8  -3 171.992 189.365  56
   0  -8  -3 96.9631 126.266  27
   0  -8  -3 98.3611 112.632  26
   0  -8  -3 311.489 152.472  32
   0  -8  -3 134.374 137.045   8
   0  -8  -4 7017.20 530.408  27
   0  -8  -4 6750.50 526.129  26
   0  -8  -4 7390.68 802.148  11
   0  -8  -4 7058.97 525.889  20
   0  -8  -4 6192.95 509.720  42
   0  -8  -4 7674.35 860.560  10
   0  -8  -4 6605.95 534.870  32
   0  -8  -5 16025.0 933.980  20
   0  -8  -5 14975.7 1306.88  10
   0  -8  -5 15220.6 948.630  32
   0  -8  -5 14603.1 923.987  27
   0  -8  -5 16198.2 943.816  26
   0  -8  -5 15704.3 1284.97  11
   0  -8  -6 9999.02 670.073  20
   0  -8  -6 9486.05 952.362  11
   0  -8  -6 9443.59 659.933  26
   0  -8  -6 10532.8 683.195  27
   0  -8  -6 9904.32 687.308  32
   0  -8  -6 8725.95 987.022  10
   0  -8  -7 2771.32 318.002  20
   0   8   7 3203.24 377.463  60
   0  -8  -7 2243.74 309.368  32
   0  -8  -7 3195.48 335.868  27
   0  -8  -7 3411.31 334.160  26
   0  -8  -8 1585.63 222.648  20
   0   8   8 1655.95 273.469  60
   0  -8  -8 1356.37 248.422  32
   0  -8  -8 997.995 193.949  26
   0  -8  -8 1461.89 232.672  27
   0  -8  -9 965.368 186.765  20
   0  -8  -9 1521.51 237.111  32
   0   8   9 1132.94 234.843  60
   0  -8  -9 1227.67 184.616  26
   0  -8  -9 1300.35 204.535  27
   0  -8 -10 2849.48 334.226  37
   0  -8 -10 3505.04 303.354  20
   0  -8 -10 4090.56 350.677  32
   0   8  10 3371.06 347.028  60
   0  -8 -10 3849.65 312.991  27
   0  -8 -11 2179.75 240.543  32
   0  -8 -11 3005.01 235.722  20
   0   8  11 2469.84 263.134  60
   0  -8 -11 2146.56 260.655  37
   0  -8 -12 137.727 97.0139  37
   0  -9  19 2987.88 190.444  18
   0  -9  19 2547.43 179.956  39
   0  -9  18 3373.29 267.204  39
   0  -9  17 3082.24 272.116  17
   0  -9  16 443.570 130.358  45
   0  -9  16 869.039 187.112  17
   0  -9  15 4516.20 397.614  45
   0  -9  15 4730.69 410.380  17
   0  -9  14 625.463 151.461  40
   0  -9  14 683.654 198.056  17
   0  -9  14 485.542 188.079  45
   0  -9  14 259.015 125.454  54
   0  -9  13 539.787 142.067  34
   0  -9  13 701.713 221.616  17
   0  -9  12 16323.9 951.145  34
   0  -9  12 17073.9 1045.36  45
   0  -9  11 1825.74 251.697  34
   0  -9  11 1889.71 409.551   7
   0  -9  11 2062.17 320.799  45
   0  -9  10 8218.19 566.207  34
   0  -9  10 6433.19 755.171  56
   0  -9  10 6727.54 508.860   1
   0  -9  10 5795.91 715.305   7
   0  -9  10 7313.18 555.599  42
   0  -9   9 7747.68 563.252  34
   0  -9   9 5855.43 751.801  56
   0  -9   9 7766.49 537.005   1
   0  -9   9 6226.78 721.242   7
   0  -9   9 7108.93 556.406   8
   0  -9   9 7403.34 581.999  42
   0  -9   8 4836.59 413.220   1
   0  -9   8 4555.34 440.574   8
   0  -9   8 4433.26 574.319   7
   0  -9   8 6009.02 478.479  34
   0  -9   8 4805.08 663.734  56
   0  -9   7 7927.51 571.361  41
   0  -9   7 7719.42 584.955  34
   0  -9   7 6806.61 820.226  56
   0  -9   7 6831.86 526.951   1
   0  -9   7 7617.86 562.645  49
   0  -9   7 8140.71 600.406   8
   0  -9   6 3990.37 410.208  25
   0  -9   6 3856.55 361.249   1
   0  -9   6 3774.51 392.070  34
   0  -9   6 4265.10 378.926  49
   0  -9   6 3647.42 411.640   8
   0  -9   5 16084.1 981.847  25
   0  -9   5 15941.8 977.666  34
   0  -9   5 16045.2 929.861   1
   0  -9   5 15638.1 930.843  49
   0  -9   5 15375.2 978.755   8
   0  -9   4 18739.0 1111.47  25
   0  -9   4 19168.9 1122.15  34
   0  -9   4 17520.5 1398.09  11
   0  -9   4 18524.7 1057.73   1
   0  -9   4 18828.2 1065.93  49
   0  -9   4 19297.4 1071.49  48
   0  -9   4 18944.4 1131.01   8
   0  -9   3 244.458 137.449  37
   0  -9   3 235.565 153.686  34
   0  -9   3 398.451 163.725   1
   0  -9   3 304.599 141.622  49
   0  -9   3 210.894 125.924  48
   0  -9   3 369.038 162.912  25
   0  -9   2 7649.36 554.663  37
   0  -9   2 7505.48 813.214  11
   0  -9   2 7549.61 544.141   1
   0  -9   2 7147.79 529.052  48
   0  -9   2 7228.19 531.083  49
   0  -9   2 7443.13 590.676   8
   0  -9   2 6850.47 555.089  25
   0  -9   1 21913.2 1203.73  25
   0  -9   1 21925.4 1195.54  37
   0  -9   1 20464.7 1512.78  11
   0  -9   1 19683.4 1139.56  48
   0  -9   1 20897.9 1232.55   8
   0  -9   0 7798.98 609.216   8
   0  -9   0 8796.81 607.824  37
   0  -9   0 7630.25 540.477  48
   0  -9   0 8619.40 856.705  11
   0  -9   0 6749.07 559.283  25
   0  -9   0 6993.05 849.536  56
   0  -9  -1-158.369 161.339   8
   0  -9  -1 131.664 136.899  20
   0  -9  -1 151.013 140.441  37
   0  -9  -1 109.939 107.233  48
   0  -9  -1-102.681 256.232  56
   0  -9  -1 32.4658 114.575  25
   0  -9  -1-93.7247 174.326  11
   0  -9  -2 25075.3 1249.88  20
   0  -9  -2 21940.4 1253.15  37
   0  -9  -2 20029.4 1245.28  42
   0  -9  -2 18575.6 1536.85  56
   0  -9  -2 20063.0 1546.44  11
   0  -9  -2 22444.8 1179.15  48
   0  -9  -3 4711.28 437.803  37
   0  -9  -3 4360.71 396.641  20
   0  -9  -3 4631.27 630.995  11
   0  -9  -3 3958.48 624.387  44
   0  -9  -3 3973.85 399.343  42
   0  -9  -3 3730.78 337.890  48
   0  -9  -4 5357.55 452.185  26
   0  -9  -4 5465.93 487.155  37
   0  -9  -4 4888.94 432.314  20
   0  -9  -4 5200.59 435.308  42
   0  -9  -5 2995.13 362.530  37
   0  -9  -5 2748.38 315.922  20
   0  -9  -5 3102.38 325.118  26
   0  -9  -6 19119.5 1116.93  37
   0   9   6 18273.2 1110.84  60
   0  -9  -6 19538.3 1061.82  20
   0  -9  -6 18002.0 1043.98  26
   0  -9  -7 72.6379 162.686  37
   0   9   7-109.006 144.948  60
   0  -9  -7 136.042 130.010  20
   0  -9  -7-25.9303 98.8410  26
   0  -9  -8 8810.68 551.227  20
   0  -9  -8 8229.05 595.681  37
   0   9   8 8479.57 602.577  60
   0  -9  -9 1200.15 164.103  20
   0   9   9 918.886 172.341  60
   0  -9  -9 907.268 187.053  37
   0  -9 -10 2582.91 253.228  37
   0  -9 -11 3165.96 236.560  12
   0  -9 -11 3627.53 263.060  37
   0  -9 -12 93.1358 41.2051  12
   0  -9 -12 73.7641 42.1884  37
   0 -10  18 839.412 101.691  39
   0 -10  18 553.667 78.5916  18
   0 -10  17 937.978 134.256  18
   0 -10  17 823.740 102.654  43
   0 -10  16 594.066 139.683  18
   0 -10  16 451.507 131.993  17
   0 -10  16 508.731 123.034  45
   0 -10  15 1648.94 222.488  45
   0 -10  15 1162.62 199.910  17
   0 -10  14 1439.38 234.071  45
   0 -10  14 1460.78 191.684  40
   0 -10  14 1168.80 187.041  54
   0 -10  13 218.927 104.786  34
   0 -10  13 35.1671 160.334  45
   0 -10  13 85.6501 118.894  40
   0 -10  12 8165.14 542.405   1
   0 -10  12 8293.97 563.658  34
   0 -10  12 9632.31 670.013  45
   0 -10  12 9128.78 634.781  17
   0 -10  11 13832.5 907.270  45
   0 -10  11 13853.3 833.601  42
   0 -10  11 13132.5 819.912  34
   0 -10  11 14250.9 808.603   1
   0 -10  10-32.4100 134.797  34
   0 -10  10 70.1701 136.888  42
   0 -10  10 55.2780 117.232   1
   0 -10   9 16505.1 937.876   1
   0 -10   9 16810.0 1008.16  42
   0 -10   9 16265.7 1024.29  45
   0 -10   9 15314.0 962.721  34
   0 -10   8 8109.32 564.944   1
   0 -10   8 8442.00 634.298  42
   0 -10   8 7784.59 587.801  34
   0 -10   7 3135.38 353.917  34
   0 -10   7 3604.54 387.714   8
   0 -10   7 2460.29 501.665  56
   0 -10   7 3903.22 360.435   1
   0 -10   7 3858.63 373.588  41
   0 -10   7 2735.08 375.313  42
   0 -10   6 427.249 168.029  49
   0 -10   6 265.383 153.150  41
   0 -10   6 630.962 208.858  34
   0 -10   6 543.078 188.677   8
   0 -10   6 659.065 303.994  56
   0 -10   6 782.116 189.197   1
   0 -10   6 853.847 215.257  25
   0 -10   5-161.504 161.067  34
   0 -10   5-42.8221 163.229   8
   0 -10   5 120.060 156.138  25
   0 -10   5 291.739 154.892  49
   0 -10   5 31.7425 134.632   1
   0 -10   4 1544.28 253.085   1
   0 -10   4 1922.01 300.894   8
   0 -10   4 1482.36 272.185  34
   0 -10   4 2284.54 517.539  56
   0 -10   4 1450.63 258.195  25
   0 -10   4 2393.73 281.678  49
   0 -10   3 315.741 149.268  45
   0 -10   3 95.3210 194.576  11
   0 -10   3 325.556 156.012   1
   0 -10   3 338.869 136.109  37
   0 -10   3 376.576 187.799  34
   0 -10   3 219.757 138.686  49
   0 -10   3 306.051 171.773  25
   0 -10   3 115.464 254.381  56
   0 -10   2 6358.51 557.239   8
   0 -10   2 6153.98 487.115  37
   0 -10   2 6317.37 540.456  34
   0 -10   2 5794.96 471.537  49
   0 -10   2 6143.44 482.484  48
   0 -10   2 6033.53 736.054  11
   0 -10   2 6153.00 513.423  25
   0 -10   2 7162.24 865.134  56
   0 -10   1 4425.39 696.192  56
   0 -10   1 5502.75 523.307  42
   0 -10   1 4931.97 442.210  37
   0 -10   1 5488.54 437.864  49
   0 -10   1 5553.41 445.356  48
   0 -10   1 5974.15 705.103  11
   0 -10   1 5249.78 462.352  25
   0 -10   1 6046.34 522.099   8
   0 -10   0 985.037 201.492  37
   0 -10   0 820.991 180.930  49
   0 -10   0 849.006 179.557  48
   0 -10   0 1088.47 363.819  56
   0 -10   0 298.144 177.710  25
   0 -10   0 1273.20 255.388  42
   0 -10  -1 2167.34 260.339  48
   0 -10  -1 2769.87 284.412  49
   0 -10  -1 2949.54 328.003  37
   0 -10  -1 2049.75 314.658  42
   0 -10  -2 17790.3 1090.66  37
   0 -10  -2 19221.4 1110.62  42
   0 -10  -2 20112.0 1092.88  12
   0 -10  -2 18267.1 1017.07  48
   0 -10  -3 20130.3 1097.78  37
   0 -10  -3 18310.5 980.893  48
   0 -10  -3 19703.3 1062.92  12
   0 -10  -4 274.887 155.194  12
   0 -10  -4 384.381 177.378  37
   0 -10  -5 20870.0 1159.45  12
   0 -10  -5 22131.0 1204.96  37
   0  10   5 21496.0 1199.40  60
   0 -10  -6-51.4128 113.151  12
   0  10   6 87.3178 108.277  60
   0 -10  -6 29.9333 119.414  37
   0 -10  -7-67.0879 111.608  12
   0  10   7 120.634 108.074  60
   0 -10  -7-26.0198 106.030  37
   0 -10  -8 2837.24 251.828  34
   0 -10  -8 2970.37 271.563  37
   0 -10  -8 2769.53 248.364  12
   0 -10  -9 999.036 140.780  37
   0 -10  -9 1125.15 139.001  12
   0 -10 -10 962.935 107.345  37
   0 -10 -10 1112.34 106.128  12
   0 -11  16 451.277 98.5649  39
   0 -11  15 5257.98 375.589  45
   0 -11  15 5579.39 377.171  39
   0 -11  14 2914.84 250.418  54
   0 -11  14 3482.00 297.091  39
   0 -11  14 2946.68 248.575  40
   0 -11  14 3403.50 308.807  45
   0 -11  14 3450.72 299.228  17
   0 -11  13 185.148 122.378  40
   0 -11  13 307.877 133.846  17
   0 -11  13 403.995 161.491  45
   0 -11  12 817.945 179.378  17
   0 -11  12 477.433 128.856  34
   0 -11  12 845.729 207.997  45
   0 -11  11-59.9991 127.239  17
   0 -11  11-26.0850 112.743  42
   0 -11  11 49.6500 101.161  34
   0 -11  10 339.917 139.902  34
   0 -11  10 434.872 165.869  17
   0 -11  10 161.902 104.285   1
   0 -11  10 251.642 131.363  42
   0 -11  10 336.222 206.468  45
   0 -11   9 7029.32 566.287  45
   0 -11   9 7309.74 554.563  42
   0 -11   9 7577.87 501.515   1
   0 -11   9 6208.42 509.878  34
   0 -11   8 217.078 124.435   1
   0 -11   8 440.843 165.085  34
   0 -11   8 231.228 170.216  42
   0 -11   8 474.699 141.992  41
   0 -11   8 235.274 187.905  45
   0 -11   7 11566.2 716.036   1
   0 -11   7 12948.3 782.394  34
   0 -11   7 10855.1 724.646  41
   0 -11   7 12017.5 798.300  42
   0 -11   7 9765.68 746.616  45
   0 -11   6 15960.7 904.948   1
   0 -11   6 16892.4 976.921  34
   0 -11   6 15065.1 934.208  41
   0 -11   6 15592.9 995.881  42
   0 -11   6 13644.6 934.745  45
   0 -11   5 541.895 197.604  34
   0 -11   5 511.575 160.485  49
   0 -11   5 609.060 181.041  41
   0 -11   5 616.553 227.345  42
   0 -11   5 752.768 206.102  45
   0 -11   4 2448.56 323.724  34
   0 -11   4 2269.32 275.571  49
   0 -11   4 2553.26 355.597  42
   0 -11   4 1918.37 268.345  45
   0 -11   3 343.727 137.223  49
   0 -11   3 319.744 163.165  34
   0 -11   3 138.692 92.8137  45
   0 -11   2 200.556 167.418  34
   0 -11   2 174.222 188.782  42
   0 -11   2 496.718 147.652  49
   0 -11   1-79.8373 159.245  34
   0 -11   1-57.2169 121.342  37
   0 -11   1-41.4078 185.483  42
   0 -11   1 78.9392 107.229  49
   0 -11   0 522.573 156.551  37
   0 -11   0 588.390 202.616  34
   0 -11   0 496.249 192.078  42
   0 -11   0 593.840 147.575  49
   0 -11  -1 1791.79 242.761  37
   0 -11  -1 1916.74 220.713  49
   0 -11  -1 1935.02 273.315  42
   0 -11  -2 28.1625 126.174  12
   0 -11  -2 142.681 116.310  42
   0 -11  -2 40.8803 89.9998  49
   0 -11  -2 28.1400 117.059  37
   0 -11  -3 87.3932 80.9585  49
   0 -11  -3 197.916 166.903  34
   0 -11  -3-80.1351 123.716  37
   0 -11  -3 26.1348 119.076  12
   0 -11  -4 1987.06 240.220  37
   0 -11  -4 1985.25 259.562  34
   0 -11  -4 2462.21 251.561  12
   0 -11  -5 1988.84 239.782  34
   0 -11  -5 1857.98 215.895  37
   0 -11  -5 2179.52 227.332  12
   0 -11  -6 4189.61 314.458  34
   0 -11  -6 3592.87 294.135  37
   0 -11  -6 4433.01 309.193  12
   0 -11  -7 190.840 74.8779  34
   0 -11  -7 231.185 75.8226  37
   0 -11  -7 365.687 96.2145  12
   0 -11  -8 3125.81 196.769  12
   0 -11  -8 2702.69 184.071  37
   0 -12  14 1446.10 150.536  17
   0 -12  14 1494.23 175.056  45
   0 -12  13 224.815 113.023  45
   0 -12  13 77.7916 81.1770  54
   0 -12  13 283.509 101.276  17
   0 -12  13 168.756 84.0253  40
   0 -12  12 7635.91 466.905  17
   0 -12  12 8094.31 487.153  40
   0 -12  12 6565.71 413.777  34
   0 -12  11 146.587 105.475  17
   0 -12  11 410.721 120.125  42
   0 -12  11 402.772 166.250  45
   0 -12  11 402.388 111.736  34
   0 -12  10 5538.49 405.158  17
   0 -12  10 5932.65 454.853  45
   0 -12  10 5364.02 417.127  42
   0 -12  10 6040.53 412.155  34
   0 -12   9 2267.40 280.423  45
   0 -12   9 2320.59 275.956  42
   0 -12   9 2155.20 236.829  17
   0 -12   9 2201.02 248.694  34
   0 -12   8 991.229 207.776  42
   0 -12   8 516.096 155.596  34
   0 -12   8 457.816 176.124  45
   0 -12   7-69.1199 160.071  42
   0 -12   7-24.6920 104.750  41
   0 -12   7 29.3668 136.022  34
   0 -12   7-119.043 146.468  45
   0 -12   6 2181.68 303.367  42
   0 -12   6 1665.66 232.794  41
   0 -12   6 2264.03 274.022  34
   0 -12   6 2085.15 255.137  45
   0 -12   5 123.308 136.319  41
   0 -12   5 289.515 147.146  34
   0 -12   4 1175.10 213.755  41
   0 -12   4 1277.99 224.684  34
   0 -12   3 799.661 228.184  42
   0 -12   3 810.148 200.741  41
   0 -12   3 690.629 199.474  34
   0 -12   3 549.720 137.630  49
   0 -12   2-34.3142 148.319  42
   0 -12   2 32.4717 145.461  34
   0 -12   2 61.6768 90.5019  49
   0 -12   1 31.2469 144.727  42
   0 -12   1 94.6346 150.745  34
   0 -12   1 37.5167 86.8982  49
   0 -12   0 434.612 162.958  42
   0 -12   0 870.370 209.840  34
   0 -12   0 859.890 134.379  49
   0 -12  -1 412.507 96.9423  49
   0 -12  -1 263.577 113.689  42
   0 -12  -3-84.8369 104.410  34
   0 -12  -3-70.0955 74.7222  37
   0 -12  -3-35.1637 85.3233  12
   0 -12  -4-55.4807 91.0270  41
   0 -12  -4-33.5706 82.6226  34
   0 -12  -4-44.0512 76.3001  12
   0 -12  -5 754.919 113.754  41
   0 -12  -5 834.543 107.312  12
   0 -12  -5 775.588 102.425  34
   0 -13  12-21.3668 54.0541  54
   0 -13  12 32.1152 62.3313  40
   0 -13  11 4366.23 302.645  45
   0 -13  11 4222.80 299.977  40
   0 -13  10 790.034 131.559  45
   0 -13  10 551.714 110.636  42
   0 -13  10 707.109 102.986  34
   0 -13   9 5013.53 343.189  42
   0 -13   9 4321.27 324.526  45
   0 -13   9 4178.73 304.093  34
   0 -13   8 43.9796 108.214  42
   0 -13   8-34.8755 91.7385  34
   0 -13   7 3018.67 228.874  41
   0 -13   7 3473.02 311.818  42
   0 -13   7 3464.14 280.968  34
   0 -13   6 83.3863 77.2800  41
   0 -13   6 25.6132 120.547  42
   0 -13   6 41.8583 96.9628  34
   0 -13   5 57.8702 95.0216  41
   0 -13   5 156.178 131.770  42
   0 -13   5 109.160 123.239  34
   0 -13   4 815.638 148.451  41
   0 -13   4 709.957 163.399  34
   0 -13   3 802.486 158.680  41
   0 -13   3 595.220 152.069  42
   0 -13   3 505.616 146.629  34
   0 -13   2 2076.27 233.429  41
   0 -13   2 2415.16 242.705  42
   0 -13   2 2354.20 239.703  34
   0 -13   1 1951.40 222.646  41
   0 -13   1 1647.65 189.655  42
   0 -13   1 2002.22 216.508  34
   0 -13   0 3223.58 271.104  34
   0 -13   0 3367.56 274.523  41
   0 -13  -1 49.2400 86.3741  41
   0 -13  -2 207.411 69.7233  34
   0 -14   9 57.0926 39.5584  54
   0 -14   9-49.8904 42.6359  40
   0 -14   8 49.4303 43.3953  42
   0 -14   7 3192.00 233.089  40
   0 -14   7 4047.03 245.264  42
   0 -14   6 594.352 91.0417  40
   0 -14   6 523.604 77.0455  34
   0 -14   5 2069.74 162.754  40
   0 -14   5 2505.94 170.716  34
   0 -14   4 287.055 73.8292  42
   0 -14   4 240.867 63.1860  34
   0 -14   3 812.620 88.4225  42
   0 -14   3 745.173 88.8305  34
   0 -14   2-14.4654 35.0858  34
   1 -14   0 670.902 86.0562  41
   1 -14   0 477.626 79.0298  34
   1 -14   1 236.112 67.9441  41
   1 -14   1 149.669 69.5896  34
   1 -14   2 1099.32 122.197  41
   1 -14   2 1015.92 129.765  42
   1 -14   2 1143.37 134.775  34
   1 -14   3 1791.95 159.853  41
   1 -14   3 2178.65 198.271  42
   1 -14   3 2384.23 188.107  34
   1 -14   4 894.851 99.0274  41
   1 -14   4 1342.57 136.952  34
   1 -14   5 230.906 108.623  42
   1 -14   5 24.8773 67.1399  34
   1 -14   6 69.4092 88.0887  42
   1 -14   6 220.597 70.8356  34
   1 -14   7 4143.28 272.667  42
   1 -14   7 2629.00 193.406  34
   1 -14   8 362.191 94.7224  42
   1 -14   9 129.738 54.2628  42
   1 -14  10 1058.56 109.312  40
   1 -13  -3 9993.16 563.614  41
   1 -13  -2 235.964 110.411  34
   1 -13  -1 1165.83 178.186  34
   1 -13   0 9535.97 595.035  42
   1 -13   0 11058.5 630.880  34
   1 -13   1 531.457 153.449  42
   1 -13   1 203.187 134.094  41
   1 -13   1 121.455 123.424  34
   1 -13   2 3690.80 337.619  41
   1 -13   2 4081.65 362.004  42
   1 -13   2 4449.90 358.304  34
   1 -13   3 175.198 119.848  41
   1 -13   3 177.970 123.560  34
   1 -13   4 4809.83 376.070  41
   1 -13   4 4931.25 387.588  34
   1 -13   5 2667.84 314.292  42
   1 -13   5 2158.28 229.037  41
   1 -13   5 2453.67 260.207  34
   1 -13   6 119.353 144.729  42
   1 -13   6-17.5317 79.8889  41
   1 -13   6 91.3432 104.051  34
   1 -13   7 858.727 169.532  45
   1 -13   7 726.247 149.625  34
   1 -13   8 382.370 144.003  42
   1 -13   8 126.366 92.8637  34
   1 -13   8 93.5171 118.525  45
   1 -13   9 3557.79 275.237  34
   1 -13   9 4352.35 340.351  42
   1 -13   9 4476.70 349.447  45
   1 -13  10 109.052 120.340  45
   1 -13  10 34.0721 91.8357  42
   1 -13  10-82.2735 80.9735  17
   1 -13  11 1668.59 174.213  17
   1 -13  11 1794.23 199.235  45
   1 -13  12 591.908 105.980  17
   1 -13  12 386.411 83.0326  40
   1 -13  12 357.293 82.3554  54
   1 -13  13 2688.32 208.909  45
   1 -13  13 2575.97 187.297  17
   1 -12  -7 1569.32 130.041  34
   1 -12  -7 2156.09 143.535  12
   1 -12  -6 143.308 75.7893  34
   1 -12  -6 207.399 75.6580  12
   1 -12  -5 4763.87 305.462  12
   1 -12  -5 5233.14 340.286  34
   1 -12  -4 150.776 95.8137  12
   1 -12  -4 255.061 83.8641  37
   1 -12  -3 3525.07 294.806  12
   1 -12  -3 3184.69 253.139  37
  -1  12   3 3013.02 293.583  60
   1 -12  -2-47.5184 118.580  12
   1 -12  -2-17.5604 82.6323  37
   1 -12  -2 30.2548 140.120  34
   1 -12  -1 8006.75 556.308  12
   1 -12  -1 8336.52 578.550  42
   1 -12  -1 9635.60 626.279  34
   1 -12   0 3758.26 350.443  12
   1 -12   0 3449.10 358.305  42
   1 -12   0 3938.49 387.912  34
   1 -12   1 139.560 153.581  34
   1 -12   1 254.129 178.664  42
   1 -12   1-28.2315 115.061  25
   1 -12   1 85.4293 129.754  12
   1 -12   1 18.8879 87.4991  49
   1 -12   2 1191.16 211.320  25
   1 -12   2 1203.87 265.198  42
   1 -12   2 955.138 162.388  49
   1 -12   2 1411.78 241.926  34
   1 -12   3 4657.21 419.314  25
   1 -12   3 4539.38 424.553  34
   1 -12   4 34.8499 142.032  25
   1 -12   4-69.2252 155.061  34
   1 -12   4 204.838 177.084  42
   1 -12   4 112.050 118.834  45
   1 -12   5 7167.02 537.572  34
   1 -12   5 7233.28 529.857  41
   1 -12   5 6668.26 521.222  45
   1 -12   5 6899.80 571.944  42
   1 -12   6 509.995 171.375  34
   1 -12   6 444.088 153.192   1
   1 -12   6 511.100 202.947  42
   1 -12   6 590.858 155.244  41
   1 -12   6 606.066 191.390  45
   1 -12   7 2077.45 263.929  34
   1 -12   7 2039.14 243.289   1
   1 -12   7 1748.28 280.518  42
   1 -12   7 1599.99 257.530  45
   1 -12   8 107.722 116.566  34
   1 -12   8 127.549 123.885   1
   1 -12   8 171.846 159.296  42
   1 -12   8 209.368 174.265  45
   1 -12   9 47.2482 94.2548  34
   1 -12   9 47.4982 102.661   1
   1 -12   9-30.7696 135.441  42
   1 -12   9 102.232 172.426  45
   1 -12  10 592.818 130.049  34
   1 -12  10 654.252 165.857  42
   1 -12  10 647.811 185.375  45
   1 -12  10 963.598 160.369   1
   1 -12  11 2251.10 259.308  17
   1 -12  11 2040.81 218.202  42
   1 -12  12 8757.23 556.440  17
   1 -12  12 8556.48 580.153  45
   1 -12  13 757.762 119.324  40
   1 -12  13 673.054 112.783  54
   1 -12  13 841.970 172.064  45
   1 -12  13 549.307 135.693  17
   1 -12  14 215.055 109.956  45
   1 -12  15 7794.29 435.186  45
   1 -11  -9 270.839 63.2379  12
   1 -11  -8 3392.45 236.311  12
   1 -11  -8 3278.42 246.086  34
   1 -11  -7 123.900 92.1854  12
   1 -11  -7 179.281 95.7199  37
   1 -11  -6 3401.33 290.495  12
   1 -11  -6 3093.49 282.547  37
  -1  11   6 3413.64 311.270  60
   1 -11  -5 632.137 146.831  12
  -1  11   5 1011.49 189.774  60
   1 -11  -5 712.078 157.758  37
   1 -11  -4 1813.56 231.607  37
   1 -11  -4 1799.49 238.339  12
   1 -11  -3 7897.36 554.381  12
   1 -11  -3 8559.37 562.476  42
   1 -11  -3 7553.67 542.636  37
   1 -11  -2 2965.54 302.874  12
   1 -11  -2 2112.38 263.684  37
   1 -11  -2 2128.95 287.741  42
   1 -11  -1 1336.76 210.244  37
   1 -11  -1 1433.70 227.294  12
   1 -11  -1 1720.80 267.754  42
   1 -11  -1 1773.56 234.552  25
   1 -11  -1 1137.12 176.169  49
   1 -11   0 5436.64 409.443  49
   1 -11   0 5548.00 429.073  37
   1 -11   0 6505.82 520.577   8
   1 -11   0 5187.53 453.192  12
   1 -11   0 4736.23 442.006  25
   1 -11   0 5837.99 511.644  42
   1 -11   1 4030.76 391.841  25
   1 -11   1 3155.22 348.607  12
   1 -11   1 4101.96 422.010  34
   1 -11   1 3911.37 410.631   8
   1 -11   1 3189.21 308.058  49
   1 -11   2 77.4103 148.069  25
   1 -11   2 369.991 181.380  34
   1 -11   2 204.406 145.038  12
   1 -11   2 431.562 193.720   8
   1 -11   2 425.869 137.056  49
   1 -11   3 4572.02 439.319  34
   1 -11   3 4156.06 400.002  12
   1 -11   3 4105.87 387.466   1
   1 -11   3 3689.41 348.628  49
   1 -11   3 3621.40 397.665  25
   1 -11   4 929.658 355.794  56
   1 -11   4 1464.24 274.879  34
   1 -11   4 1676.53 253.363   1
   1 -11   4 1862.33 288.749  25
   1 -11   4 1972.87 302.600   8
   1 -11   4 1606.96 227.693  49
   1 -11   5 40.8685 152.107  25
   1 -11   5 194.961 152.972   1
   1 -11   5 85.9839 182.410   8
   1 -11   5 115.058 156.362  34
   1 -11   6 5221.43 464.452  34
   1 -11   6 4708.97 438.551  41
   1 -11   6 5119.24 479.390  25
   1 -11   6 5249.08 494.235   8
   1 -11   6 6557.38 478.738   1
   1 -11   7 1741.40 267.326  34
   1 -11   7 2161.12 275.160   1
   1 -11   7 2550.85 339.314   8
   1 -11   8 8027.34 635.325  42
   1 -11   8 8645.75 608.546  34
   1 -11   8 8522.10 593.536   1
   1 -11   8 9127.07 648.238   8
   1 -11   9 6749.87 501.790   1
   1 -11   9 6652.02 498.806  34
   1 -11   9 6645.96 539.500  42
   1 -11  10 2091.77 249.211   1
   1 -11  10 1739.27 225.482  34
   1 -11  10 1666.99 256.056  42
   1 -11  11 788.955 148.793  34
   1 -11  11 894.613 174.004  42
   1 -11  11 1155.46 245.298  45
   1 -11  11 883.154 171.143   1
   1 -11  12-342.261 193.255  45
   1 -11  12-66.6899 98.1737   1
   1 -11  13-60.5113 148.888  45
   1 -11  13 21.3019 90.3495  40
   1 -11  14 75.8481 115.267  45
   1 -11  14 122.236 125.428  17
   1 -11  15 5903.67 402.707  17
   1 -11  15 5640.53 395.888  45
   1 -11  16 416.562 101.212  18
   1 -11  16 461.707 110.417  17
   1 -11  17 187.595 60.5014  39
   1 -10 -11 972.723 101.458  37
   1 -10 -11 1180.45 102.049  12
   1 -10 -10 493.709 99.0256  12
   1 -10 -10 452.690 112.171  37
  -1  10   9 638.682 149.335  60
   1 -10  -9 595.159 127.397  12
   1 -10  -9 566.975 137.868  37
  -1  10   8 2699.09 285.238  60
   1 -10  -8 2637.20 256.719  12
   1 -10  -8 1951.83 245.000  37
  -1  10   7 902.874 199.122  60
   1 -10  -7 561.870 166.097  37
  -1  10   6 4885.08 438.613  60
   1 -10  -6 4388.40 407.429  37
   1 -10  -5 11633.9 755.075  37
   1 -10  -4 9674.23 651.109  12
   1 -10  -4 8801.19 618.955  42
   1 -10  -4 9965.11 669.083  37
   1 -10  -3 8748.29 617.675  12
   1 -10  -3 8888.67 632.040  37
   1 -10  -3 8728.60 632.334  42
   1 -10  -2 23529.9 1277.48  37
   1 -10  -2 21148.3 1623.28  56
   1 -10  -2 23456.0 1268.39  12
   1 -10  -2 24562.5 1728.28  11
   1 -10  -2 22613.2 1286.95   8
   1 -10  -2 22478.0 1259.38  25
   1 -10  -2 22356.6 1224.57  23
   1 -10  -1 567.672 155.440  23
   1 -10  -1 617.005 175.410  25
   1 -10  -1 818.500 185.716  12
   1 -10  -1 528.395 265.020  11
   1 -10  -1 303.447 139.888  37
   1 -10  -1 841.263 207.088   8
   1 -10  -1 699.634 156.157  49
   1 -10   0 2816.38 334.240  25
   1 -10   0 2350.89 289.754  37
   1 -10   0 3121.58 301.099  49
   1 -10   0 3367.18 376.204   8
   1 -10   0 3292.33 566.450  11
   1 -10   0 3016.35 329.187  12
   1 -10   1 1167.64 215.117  12
   1 -10   1 849.762 320.745  11
   1 -10   1 880.939 206.634   1
   1 -10   1 704.963 206.842  25
   1 -10   1 776.748 167.382  49
   1 -10   1 736.627 222.396   8
   1 -10   2 3248.51 386.575   8
   1 -10   2 2589.52 545.981  57
   1 -10   2 2658.05 512.414  11
   1 -10   2 3095.89 347.571  12
   1 -10   2 3790.92 365.781   1
   1 -10   2 3153.84 368.633  25
   1 -10   2 3246.53 319.423  49
   1 -10   3 19572.3 1570.65  57
   1 -10   3 19871.0 1132.85  34
   1 -10   3 18205.7 1486.47  11
   1 -10   3 18249.3 1077.87  12
   1 -10   3 18377.9 1072.41   1
   1 -10   3 18016.7 1039.08  49
   1 -10   3 18974.1 1121.62  25
   1 -10   4 4437.77 435.061  25
   1 -10   4 4111.70 420.619  34
   1 -10   4 4280.36 652.402  11
   1 -10   4 5095.28 435.826  12
   1 -10   4 4566.88 416.344   1
   1 -10   4 3921.74 372.137  49
   1 -10   4 4358.72 439.693   8
   1 -10   5 4890.81 702.442  57
   1 -10   5 5151.20 474.960  34
   1 -10   5 5461.36 445.117  49
   1 -10   5 5967.27 512.862   8
   1 -10   5 5370.69 447.191   1
   1 -10   5 4738.68 472.652  25
   1 -10   6 13952.6 858.644  34
   1 -10   6 12506.7 806.689   1
   1 -10   6 13093.3 868.637   8
   1 -10   7 40.1061 163.456   8
   1 -10   7 32.0701 136.051   1
   1 -10   7 71.5659 133.140  34
   1 -10   7 125.981 167.544  25
   1 -10   8 26303.3 1454.10   8
   1 -10   8 26548.3 1412.26   1
   1 -10   8 25588.2 1418.67  34
   1 -10   8 27015.2 1479.20  25
   1 -10   9 11570.3 1053.07   7
   1 -10   9 12535.5 819.563   8
   1 -10   9 14335.4 1183.16  56
   1 -10   9 12673.8 791.920   1
   1 -10   9 12957.7 797.867  34
   1 -10  10 640.032 179.034   1
   1 -10  10 349.711 143.319  34
   1 -10  10 757.888 193.678  42
   1 -10  11 4688.20 398.301   1
   1 -10  12 8248.28 564.684   1
   1 -10  12 8593.38 643.657  45
   1 -10  13 67.6806 137.976  17
   1 -10  13 96.4721 109.979   1
   1 -10  13 177.242 164.237  45
   1 -10  14-90.8187 137.924  17
   1 -10  14 60.7285 85.8601   1
   1 -10  14 30.6072 139.447  45
   1 -10  15-48.9634 122.184  45
   1 -10  15 25.8120 125.193  17
   1 -10  16 144.028 107.368  17
   1 -10  16 320.284 109.988  45
   1 -10  17 757.004 124.470  17
   1 -10  18 3325.28 226.588  39
   1  -9 -12 621.663 93.1803  12
   1  -9 -12 502.173 107.266  37
   1  -9 -11 4199.64 333.532  37
  -1   9  11 4307.74 341.154  60
   1  -9 -10 377.725 111.935  26
   1  -9 -10 320.719 137.857  37
  -1   9  10 294.374 139.320  60
   1  -9  -9 410.788 163.598  37
  -1   9   9 808.696 195.315  60
   1  -9  -9 420.722 124.557  20
   1  -9  -9 549.809 144.299  26
  -1   9   8 1934.26 304.630  60
   1  -9  -8 2491.36 261.127  20
   1  -9  -8 2186.33 266.327  26
  -1   9   7 1100.69 253.947  60
   1  -9  -7 1113.84 194.674  20
   1  -9  -7 1162.06 213.882  26
   1  -9  -6 149.366 121.901  20
   1  -9  -6 137.485 154.095  26
   1  -9  -5-104.541 194.469  11
   1  -9  -5-35.5472 135.537  26
   1  -9  -5-93.2592 121.326  20
   1  -9  -4 819.239 208.944  37
   1  -9  -4 504.359 176.114  26
   1  -9  -4 948.521 340.236  11
   1  -9  -4 382.449 139.501   8
   1  -9  -4 380.139 148.355  20
   1  -9  -3 37.6662 129.184  37
   1  -9  -3 197.146 119.138  25
   1  -9  -3-36.0436 127.203  26
   1  -9  -3-116.932 111.435  23
   1  -9  -3 209.471 261.359  11
   1  -9  -3-35.2570 131.158   8
   1  -9  -3-63.7070 132.483  20
   1  -9  -2 13477.4 808.784  20
   1  -9  -2 13659.8 839.081  37
   1  -9  -2 12815.6 828.709  26
   1  -9  -2 12516.9 788.402  23
   1  -9  -2 12890.2 824.061  25
   1  -9  -2 12517.0 1168.00  11
   1  -9  -2 13398.0 848.757   8
   1  -9  -2 12346.7 751.154  48
   1  -9  -1 10955.2 770.378   8
   1  -9  -1 11876.8 760.575  37
   1  -9  -1 9920.46 1050.46  57
   1  -9  -1 11818.6 1096.37  11
   1  -9  -1 11014.7 731.095  12
   1  -9  -1 13386.6 757.878  23
   1  -9  -1 11876.7 770.461  25
   1  -9  -1 10944.5 693.626  48
   1  -9   0 3265.30 368.956   8
   1  -9   0 3769.02 347.416  37
   1  -9   0 2801.55 503.132  11
   1  -9   0 3657.96 344.668  12
   1  -9   0 2404.90 278.715  48
   1  -9   0 2702.59 304.833  23
   1  -9   0 2956.51 334.783  25
   1  -9   0 2736.31 534.656  57
   1  -9   1 20423.0 1048.60   1
   1  -9   1 19544.9 1489.73  57
   1  -9   1 17524.2 1391.09  11
   1  -9   1 17170.8 1016.82  12
   1  -9   1 18753.7 1089.15   8
   1  -9   1 17194.2 988.280  48
   1  -9   1 16679.6 981.245  49
   1  -9   1 16496.2 1004.53  23
   1  -9   1 18881.7 1073.36  25
   1  -9   2 7436.72 870.109  57
   1  -9   2 7884.36 567.652  12
   1  -9   2 8202.80 867.677  11
   1  -9   2 8081.67 550.433  48
   1  -9   2 7328.41 526.621  49
   1  -9   2 7965.41 593.982  25
   1  -9   2 7365.82 551.900  23
   1  -9   2 8433.11 572.809   1
   1  -9   3 14797.1 846.954   1
   1  -9   3 14793.7 909.309   8
   1  -9   3 14068.5 1226.68  57
   1  -9   3 15006.7 1231.26  11
   1  -9   3 13555.2 841.974  12
   1  -9   3 12533.7 863.973  25
   1  -9   3 13698.5 819.373  49
   1  -9   4 3840.09 492.689   7
   1  -9   4 3901.74 403.953   8
   1  -9   4 3805.36 381.415  34
   1  -9   4 3043.20 363.328  25
   1  -9   4 3724.48 565.095  11
   1  -9   4 3733.27 353.469  12
   1  -9   4 4022.64 363.222   1
   1  -9   4 3702.66 340.028  49
   1  -9   5 13862.2 833.974   8
   1  -9   5 11941.8 987.373   7
   1  -9   5 12451.1 791.898  34
   1  -9   5 11691.3 1100.83  57
   1  -9   5 11629.6 1086.09  11
   1  -9   5 10529.5 725.606  49
   1  -9   5 12525.4 758.987   1
   1  -9   6 480.269 168.992  34
   1  -9   6 535.651 170.467   1
   1  -9   6 698.383 300.674  57
   1  -9   6 924.434 181.296  49
   1  -9   6 805.278 261.103   7
   1  -9   6 714.389 216.441   8
   1  -9   7 2506.50 329.943  25
   1  -9   7 1972.72 430.478  57
   1  -9   7 2312.74 286.020  34
   1  -9   7 2224.79 306.609   8
   1  -9   7 2320.76 423.065   7
   1  -9   8 80.0971 159.779  25
   1  -9   8 65.1508 111.747  34
   1  -9   8 365.512 240.371   7
   1  -9   8-36.2442 141.427   8
   1  -9   9 1337.34 204.921  24
   1  -9   9 1736.37 397.972   7
   1  -9   9 1492.75 240.953   8
   1  -9   9 1313.19 220.230  34
   1  -9  10 355.771 143.301  24
   1  -9  10 837.834 288.153  56
   1  -9  10 471.999 150.812  34
   1  -9  10 448.710 154.662   8
   1  -9  10 1009.02 336.415   7
   1  -9  11 1761.89 243.764  24
   1  -9  11 2077.79 464.357   7
   1  -9  12 17202.2 997.254  24
   1  -9  13 114.010 181.662  45
   1  -9  14 272.917 170.388  17
   1  -9  14 67.2036 139.906  45
   1  -9  15 12133.2 743.174  45
   1  -9  15 12255.6 761.639  17
   1  -9  16 79.4432 114.507  45
   1  -9  16 74.1967 136.504  17
   1  -9  17 911.586 154.591  17
   1  -9  18 1854.22 190.884  18
   1  -9  19 1040.60 100.556  18
   1  -8 -14 20.6725 38.0216  12
   1  -8 -14-10.7395 54.3388  37
   1  -8 -13 2139.68 215.128  37
   1  -8 -13 2331.53 215.392  32
   1  -8 -12 425.001 105.644  26
  -1   8  12 357.147 134.415  60
   1  -8 -11 4442.42 314.859  20
   1  -8 -11 3664.68 325.958  26
  -1   8  11 4190.40 399.324  60
   1  -8 -10 997.150 170.899  20
   1  -8 -10 1072.78 192.708  26
   1  -8 -10 922.601 163.460  27
  -1   8  10 877.508 221.760  60
   1  -8  -9 11911.3 731.924  20
   1  -8  -9 12379.2 776.861  26
   1  -8  -9 12155.1 735.234  27
  -1   8   9 12932.6 862.307  60
   1  -8  -8 15588.5 923.258  20
  -1   8   8 17003.9 1048.13  60
   1  -8  -8 16083.7 928.221  27
   1  -8  -8 16162.4 964.604  26
   1  -8  -7 5994.44 473.999  20
   1  -8  -7 6260.85 804.008  10
   1  -8  -7 5075.19 724.068  11
   1  -8  -7 6853.30 522.851  26
   1  -8  -7 6331.29 481.915  27
   1  -8  -6 949.081 332.014  11
   1  -8  -6 1016.91 203.174  20
   1  -8  -6 1132.93 214.425  27
   1  -8  -6 1385.08 236.113  26
   1  -8  -5 9503.20 971.367  11
   1  -8  -5 9236.76 627.040  20
   1  -8  -5 8857.02 608.014  23
   1  -8  -5 9315.76 630.846  27
   1  -8  -5 9747.11 661.188  26
   1  -8  -4 5857.40 455.872  20
   1  -8  -4 6596.28 766.809  11
   1  -8  -4 5549.61 447.910   8
   1  -8  -4 5298.78 434.202  23
   1  -8  -4 5830.52 461.586  27
   1  -8  -4 5578.74 470.747  26
   1  -8  -3 2142.85 279.487   8
   1  -8  -3 2478.12 280.147  20
   1  -8  -3 2372.72 270.867  23
   1  -8  -3 2155.76 418.409  57
   1  -8  -3 2504.36 478.216  11
   1  -8  -3 2654.72 288.880  27
   1  -8  -3 2161.21 273.291  26
   1  -8  -3 2107.93 262.572  25
   1  -8  -2 577.762 178.012   8
   1  -8  -2 610.723 151.376  23
   1  -8  -2 489.057 139.345  20
   1  -8  -2 177.158 266.635  57
   1  -8  -2 557.214 257.218  11
   1  -8  -2 437.562 139.446  25
   1  -8  -2 613.421 173.463  26
   1  -8  -1 3204.66 337.148   8
   1  -8  -1 3072.44 317.042  26
   1  -8  -1 2509.39 478.248  57
   1  -8  -1 3587.87 533.614  11
   1  -8  -1 2773.87 295.082  20
   1  -8   0-86.8633 216.762  11
   1  -8   0 267.885 222.830  57
   1  -8   0-29.9233 129.339  62
   1  -8   0 109.459 111.517  20
   1  -8   1 11896.0 739.677  62
   1  -8   1 11438.1 1007.30  11
   1  -8   1 11581.8 868.588   7
   1  -8   1 11819.8 1043.02  57
   1  -8   2 24986.2 1282.95   1
   1  -8   2 24583.6 1299.05  62
   1  -8   2 27822.0 1701.39  11
   1  -8   2 21721.1 1455.14   7
   1  -8   2 23249.6 1646.87  57
   1  -8   3 26548.2 1422.27   1
   1  -8   3 28565.9 1461.36  62
   1  -8   3 27287.4 1665.87   7
   1  -8   3 28301.7 1833.12  57
   1  -8   3 30955.4 1857.59  11
   1  -8   4 21029.7 1449.09  11
   1  -8   4 18980.6 1303.69   7
   1  -8   4 19555.3 1063.31   1
   1  -8   5 79330.8 3914.58  12
   1  -8   5 91495.3 4413.90  11
   1  -8   5 89144.6 3944.90  62
   1  -8   5 82863.6 4336.82  57
   1  -8   5 78409.3 4219.39   7
   1  -8   6 27836.2 1826.62   7
   1  -8   6 30863.8 1574.72   8
   1  -8   6 28658.4 1889.42  57
   1  -8   6 30041.7 1540.55  62
   1  -8   6 30386.3 1591.12  25
   1  -8   6 29364.6 1529.62  49
   1  -8   7 14735.7 1152.12  57
   1  -8   7 13916.6 1110.45   7
   1  -8   7 13032.0 825.719   8
   1  -8   7 12804.0 838.526  25
   1  -8   7 13886.9 822.362  34
   1  -8   8 20181.1 1455.14  57
   1  -8   8 21398.8 1145.43   8
   1  -8   8 19881.6 1456.38   7
   1  -8   8 21821.4 1180.99  25
   1  -8   8 19264.2 1089.97  24
   1  -8   8 19053.1 1107.15  34
   1  -8   9 4654.38 407.803   8
   1  -8   9 4490.29 437.636  25
   1  -8   9 5379.13 421.862  24
   1  -8  10-31.4559 114.080  24
   1  -8  10 147.899 162.764  56
   1  -8  10-201.371 205.162   7
   1  -8  11 1056.76 355.504   7
   1  -8  11 1232.75 217.494  24
   1  -8  12 13770.1 1267.64   7
   1  -8  12 14863.9 903.016  24
   1  -8  13 1326.95 392.566   7
   1  -8  13 803.528 199.562  24
   1  -8  13 1063.34 238.130  45
   1  -8  14 5290.93 473.593  17
   1  -8  14 5890.62 480.383  45
   1  -8  15 9889.40 656.100  17
   1  -8  15 9272.77 625.089  45
   1  -8  16 2768.99 289.256  17
   1  -8  17 4706.58 357.329  17
  -1   8 -18 2996.82 222.804  22
   1  -8  19 456.319 88.2858  18
   1  -8  19 478.929 91.7060  39
   1  -7 -15 486.039 87.3105  32
  -1   7  14 5535.97 424.121  60
   1  -7 -14 7010.32 421.647  32
  -1   7  13 1722.50 253.084  60
   1  -7 -13 2258.63 244.305  32
   1  -7 -13 1975.44 214.961  26
   1  -7 -12 661.875 128.314  20
  -1   7  12 753.397 199.582  60
   1  -7 -12 291.995 151.584  32
   1  -7 -12 506.685 119.267  27
   1  -7 -12 519.359 140.321  26
   1  -7 -11 210.380 115.998  20
   1  -7 -11 235.808 137.327  22
  -1   7  11 516.797 215.455  60
   1  -7 -11 266.062 157.203  32
   1  -7 -11 438.095 135.119  27
   1  -7 -11 546.900 156.508  26
   1  -7 -10 3524.70 321.243  20
   1  -7 -10 2656.81 318.385  22
   1  -7 -10 3663.53 370.777  32
  -1   7  10 3479.32 409.835  60
   1  -7 -10 3327.19 324.227  27
   1  -7 -10 3007.94 331.965  26
   1  -7  -9 2987.43 299.567  20
   1  -7  -9 2450.01 296.935  22
   1  -7  -9 2372.81 312.926  32
   1  -7  -9 2351.21 483.325  11
   1  -7  -9 2572.96 521.618  10
  -1   7   9 2378.62 353.651  60
   1  -7  -9 2374.57 282.827  27
   1  -7  -9 2486.04 307.589  26
   1  -7  -8 6002.42 463.137  20
   1  -7  -8 6103.62 485.594  22
   1  -7  -8 6610.40 797.751  11
   1  -7  -8 5541.25 755.970  10
   1  -7  -8 5839.02 505.294  32
   1  -7  -8 6178.48 497.770  26
   1  -7  -8 5770.02 464.326  27
   1  -7  -7 31997.1 2085.94  10
   1  -7  -7 31230.1 1604.45  26
   1  -7  -7 30213.4 1568.38  27
   1  -7  -7 27630.4 1982.84  11
   1  -7  -7 29465.2 1555.89  20
   1  -7  -7 29698.6 1569.92  22
   1  -7  -6 8946.02 934.120  10
   1  -7  -6 8868.39 600.996  26
   1  -7  -6 7011.04 545.174  27
   1  -7  -6 7009.77 825.808  11
   1  -7  -6 8971.57 589.912  22
   1  -7  -6 8161.61 566.542  20
   1  -7  -5 2774.77 296.858  27
   1  -7  -5 3084.05 322.791  26
   1  -7  -5 3450.80 525.598  11
   1  -7  -5 3251.66 538.130  10
   1  -7  -5 3164.83 310.099  20
   1  -7  -5 2766.03 297.810  22
   1  -7  -4 3656.32 351.264  26
   1  -7  -4 4265.65 534.332  57
   1  -7  -4 3603.48 556.767  11
   1  -7  -4 3571.75 329.487  20
   1  -7  -3 1826.37 384.230  11
   1  -7  -3 1309.75 332.892  57
   1  -7  -2 2757.78 444.667  11
   1  -7  -2 2183.24 252.116   1
   1  -7  -2 2817.75 275.684  62
   1  -7  -2 3217.77 477.116  57
   1  -7  -1 73.7297 112.139  62
   1  -7  -1 149.650 176.147  11
   1  -7  -1 435.040 225.747  57
   1  -7   0 3729.07 496.825  11
  -1   7   0 3450.67 431.153   6
   1  -7   0 3636.38 321.691  62
   1  -7   0 3998.61 535.975  57
   1  -7   1 975.833 280.589  11
  -1   7  -1 869.919 221.989   6
   1  -7   1 714.037 155.400  62
   1  -7   1 1260.14 321.164  57
   1  -7   2-68.7694 140.116  11
   1  -7   2-137.513 206.207  57
   1  -7   2 127.319 108.806   1
   1  -7   2-23.3763 108.262  62
   1  -7   3 3749.17 443.142   7
   1  -7   3 3515.58 479.426  11
   1  -7   4 2233.24 393.090  57
   1  -7   4 2081.64 350.811   7
   1  -7   4 1494.70 201.778  62
   1  -7   4 1550.85 324.499  11
   1  -7   5 122837. 5905.07  11
   1  -7   5 119494. 5854.05  57
  -1   7  -5 117762. 5658.19   3
   1  -7   5 120051. 5827.51   7
   1  -7   5 121273. 5511.88  62
   1  -7   6 1746.51 355.422   7
   1  -7   6 1793.36 355.867  57
   1  -7   6 2267.32 244.028  62
   1  -7   7 75.7207 154.282   7
   1  -7   7-69.7778 174.125  57
   1  -7   7 23.5922 111.013  62
   1  -7   8 28208.9 1800.98   7
   1  -7   8 26915.5 1696.96  57
   1  -7   9 15124.3 1116.78  57
   1  -7   9 15154.4 1200.78   7
   1  -7   9 15359.2 910.192  25
   1  -7   9 14651.3 875.962  24
   1  -7  10 1911.79 436.076   7
   1  -7  10 1853.01 245.063  24
   1  -7  11 2046.61 455.512   7
   1  -7  11 1415.71 231.012  24
   1  -7  12 10489.7 1049.67   7
   1  -7  12 10627.0 718.434  24
   1  -7  13 12218.8 1170.96   7
   1  -7  13 12776.2 808.891  24
   1  -7  13 11357.7 781.967  45
   1  -7  14 1667.54 266.764  17
   1  -7  14 2002.92 267.403  45
   1  -7  15 5457.30 462.475  17
   1  -7  16-57.1559 121.236  17
  -1   7 -17 4921.47 361.129  30
   1  -7  17 4907.88 374.577  17
  -1   7 -18 733.602 133.964  22
   1  -7  19 85.7184 79.7691  18
  -1   7 -19 55.2394 57.4624  22
   1  -6 -16 11288.2 544.266  32
   1  -6 -16 8832.14 532.779  37
   1  -6 -15 5445.78 358.983  26
  -1   6  15 5816.05 420.883  60
   1  -6 -15 5615.80 385.721  32
  -1   6  14 4529.45 411.481  60
   1  -6 -14 4371.75 366.432  32
   1  -6 -14 4396.01 344.723  26
   1  -6 -14 4626.82 355.135  22
  -1   6  13 435.043 177.794  60
   1  -6 -13 363.067 163.790  32
   1  -6 -13 192.725 130.419  26
   1  -6 -13 247.237 105.324  27
   1  -6 -13 471.912 150.397  22
   1  -6 -13 432.296 112.128  20
  -1   6  12 852.802 248.145  60
   1  -6 -12 787.116 207.828  32
   1  -6 -12 405.599 134.276  27
   1  -6 -12 507.883 167.723  26
   1  -6 -12 534.354 132.001  20
  -1   6  11 22885.8 1355.33  60
   1  -6 -11 23868.2 1283.57  32
   1  -6 -11 22823.6 1257.75  26
   1  -6 -11 22419.0 1218.42  27
   1  -6 -11 21644.3 1242.02  22
   1  -6 -11 22447.8 1202.90  20
   1  -6 -10 777.447 314.543  10
  -1   6  10 1504.65 288.611  60
   1  -6 -10 1640.77 270.864  32
   1  -6 -10 2066.61 251.791  27
   1  -6 -10 2299.35 286.554  26
   1  -6 -10 1202.54 225.379  22
   1  -6 -10 1681.85 231.101  20
   1  -6  -9 4981.18 703.367  10
  -1   6   9 4700.49 435.704  61
  -1   6   9 5899.83 528.871  60
   1  -6  -9 5340.72 465.839  32
   1  -6  -9 4691.15 413.687  27
   1  -6  -9 4722.76 433.845  26
   1  -6  -9 4979.17 437.968  22
   1  -6  -8 10951.1 711.310  22
   1  -6  -8 11915.3 1099.84  10
  -1   6   8 9715.10 996.477   4
   1  -6  -8 11693.0 742.791  32
   1  -6  -8 11694.1 730.066  26
   1  -6  -8 9900.92 679.405  27
  -1   6   8 10616.9 718.614  61
  -1   6   7 3627.83 561.822   4
   1  -6  -7 3447.74 579.951  10
   1  -6  -7 3797.85 344.701  22
   1  -6  -7 4187.77 359.391  27
   1  -6  -7 3482.30 344.962  26
   1  -6  -7 3041.49 337.923  32
   1  -6  -6 619.779 156.989  26
   1  -6  -6 796.502 305.395  10
   1  -6  -6 940.979 178.161  32
   1  -6  -5 112.470 155.285  57
   1  -6  -5 244.772 235.194  10
   1  -6  -4 60600.8 3342.88  57
   1  -6  -4 71319.9 3543.91  10
   1  -6  -4 66603.9 3093.41  62
   1  -6  -4 68650.7 3503.85  11
   1  -6  -3 3988.41 466.434  57
   1  -6  -3 3437.04 289.360  62
   1  -6  -3 3779.37 487.895  11
   1  -6  -3 3759.26 503.688  10
   1  -6  -2 8615.22 745.520  11
   1  -6  -2 7591.12 495.879   1
   1  -6  -2 8077.90 498.686  62
   1  -6  -2 8122.80 702.121  57
   1  -6  -1 1812.58 336.767  11
   1  -6  -1 1478.52 187.517   1
   1  -6  -1 1486.09 187.661  62
   1  -6  -1 1966.61 350.378  57
   1  -6   0 16778.6 1127.77  11
  -1   6   0 17106.4 1011.50   3
   1  -6   0 16817.9 895.211  62
   1  -6   0 17381.2 1150.45  57
   1  -6   1 222.815 179.747  11
   1  -6   1 215.371 215.033  57
  -1   6  -1 293.921 136.213   3
  -1   6  -1 273.243 130.283   6
   1  -6   1 185.291 96.7987  62
   1  -6   2 27808.2 1572.08  11
  -1   6  -2 25343.9 1426.22   6
  -1   6  -2 24441.5 1390.11   3
   1  -6   2 27437.9 1309.36  62
   1  -6   2 25914.0 1542.28  57
  -1   6  -3 2099.98 270.276   3
  -1   6  -3 1671.09 252.767   6
   1  -6   3 2459.39 361.828  11
   1  -6   4 45402.4 2596.76  11
   1  -6   4 48817.5 2589.85  57
   1  -6   4 49761.7 2338.15  62
   1  -6   4 51447.1 2589.74   7
  -1   6  -4 49342.0 2466.46   6
  -1   6  -4 50823.9 2484.31   3
   1  -6   5 9857.64 811.484  57
   1  -6   5 11088.1 630.360  62
   1  -6   5 12166.0 870.215   7
   1  -6   6 29847.1 1657.28  57
   1  -6   6 27602.8 1381.38  62
   1  -6   6 26995.2 1658.65   7
   1  -6   7 777.815 233.661  57
   1  -6   7 779.522 141.294  62
   1  -6   7 809.605 253.363   7
   1  -6   8 31270.0 1798.30  57
   1  -6   8 31478.9 1544.06  62
   1  -6   8 31829.7 1923.06   7
   1  -6   9 568.030 263.141   7
   1  -6   9 747.766 210.542  57
   1  -6  10 1960.48 252.089  24
   1  -6  11 2717.74 311.150  24
   1  -6  12 13138.7 829.056  24
   1  -6  13 25097.6 1782.96   7
   1  -6  13 22656.3 1282.38  45
   1  -6  13 23986.0 1317.73  17
   1  -6  14 3869.42 661.905   7
   1  -6  14 5073.49 447.365  17
   1  -6  15-32.7002 127.587  17
   1  -6  16 13901.9 837.099  17
  -1   6 -16 14694.9 850.802  30
  -1   6 -17 2497.65 257.392  30
  -1   6 -18 7466.93 483.058  22
  -1   6 -18 6839.09 430.888  30
  -1   6 -19 1133.82 146.722  22
   1  -6  19 1125.43 142.185  18
   1  -5 -17 705.073 103.140  32
   1  -5 -16 2072.00 208.274  22
   1  -5 -16 2266.02 205.652  26
   1  -5 -16 2233.70 218.527  32
   1  -5 -15 226.367 107.193  26
   1  -5 -15 300.027 128.765  32
   1  -5 -15 188.927 116.836  22
  -1   5  15 495.383 162.964  60
   1  -5 -14 335.099 160.371  32
  -1   5  14 120.486 183.071  60
   1  -5 -14 83.5367 99.9666  27
   1  -5 -14 28.3210 124.794  26
   1  -5 -14 230.567 145.943  22
   1  -5 -13 7729.98 575.326  32
  -1   5  13 7877.21 645.428  60
   1  -5 -13 7903.67 570.422  26
   1  -5 -13 7449.84 520.239  27
   1  -5 -13 7985.62 506.411  20
   1  -5 -13 7405.92 556.529  22
   1  -5 -12-114.785 160.152  27
   1  -5 -12 331.290 167.733  32
  -1   5  12-48.5739 206.042  60
   1  -5 -12 217.245 221.338  10
   1  -5 -12 312.879 163.608  22
   1  -5 -11 16358.0 950.230  22
   1  -5 -11 15556.3 908.086  27
   1  -5 -11 15069.0 951.704  32
  -1   5  11 14710.9 1343.12   4
   1  -5 -11 15843.2 1338.40  10
  -1   5  11 15942.5 1040.36  60
  -1   5  11 14791.3 938.628  61
   1  -5 -10 10783.1 726.587  22
   1  -5 -10 10899.7 700.640  27
   1  -5 -10 11621.3 751.919  32
  -1   5  10 10547.9 1080.93   4
   1  -5 -10 10550.2 1049.40  10
  -1   5  10 11586.3 748.985  61
  -1   5  10 10640.0 799.646  60
   1  -5  -9 5816.39 465.396  22
   1  -5  -9 4675.09 411.468  27
   1  -5  -9 5856.85 469.374  32
   1  -5  -9 5139.44 690.665  10
  -1   5   9 5328.42 455.965  61
  -1   5   9 5868.13 528.082  60
  -1   5   9 6288.75 766.450   4
  -1   5   8 58549.9 3154.28   4
   1  -5  -8 53558.1 2647.05  27
   1  -5  -8 53751.6 2666.64  22
  -1   5   8 57107.1 2702.82  61
   1  -5  -8 56461.4 3109.33  10
   1  -5  -7 13601.4 1108.45  10
  -1   5   7 13119.3 1094.24   4
   1  -5  -6 2832.33 455.969  10
   1  -5  -5 14018.5 940.054  57
   1  -5  -5 15180.7 1088.20  10
   1  -5  -4 5577.16 514.619  57
   1  -5  -4 5639.78 602.582  10
   1  -5  -3 19600.8 1224.09  10
   1  -5  -3 19470.7 1156.79  57
   1  -5  -3 18384.6 968.591   1
   1  -5  -2-51.3802 176.214  10
   1  -5  -2 153.671 159.424  11
   1  -5  -2-43.1488 164.474  57
  -1   5   1 14923.3 906.096   3
   1  -5  -1 14925.7 968.219  57
   1  -5  -1 14851.7 988.780  11
  -1   5   0 10533.3 690.466   3
   1  -5   0 11418.3 774.323  57
   1  -5   0 10915.2 780.645  11
  -1   5  -1 31504.1 1604.31   3
  -1   5  -1 30067.4 1616.05   6
   1  -5   1 32930.0 1708.67  57
  -1   5  -2 32526.2 1634.50   3
  -1   5  -2 31290.6 1642.25   6
  -1   5  -3 59230.0 2863.92   6
   1  -5   4 9929.47 711.592  57
  -1   5  -4 9082.11 636.162   6
   1  -5   4 9719.59 711.888   7
   1  -5   5 14244.0 954.965  57
   1  -5   5 16976.8 1040.98   7
   1  -5   6 26734.6 1525.98  57
   1  -5   6 28950.7 1632.19   7
   1  -5   7 30249.6 1658.70  57
   1  -5   8 12926.0 776.227   2
   1  -5   8 13037.4 1024.38   5
   1  -5   8 13532.5 877.177  57
   1  -5   9 38244.2 2182.46   5
   1  -5   9 35225.3 1827.74   2
   1  -5   9 36371.2 1903.81  57
   1  -5  10 39514.3 2344.07   5
   1  -5  10 37505.7 1957.45   2
   1  -5  10 40468.1 2309.67   7
   1  -5  11 50564.7 2510.58   2
   1  -5  11 47819.8 2919.04   5
   1  -5  11 52110.2 2908.40   7
   1  -5  12 3997.80 420.234   2
   1  -5  12 4240.31 646.469   5
   1  -5  12 4410.35 660.827   7
   1  -5  13 5618.93 794.889   5
   1  -5  13 6287.83 497.684  17
   1  -5  13 4738.65 699.826   7
   1  -5  13 6646.37 520.299  24
   1  -5  14 13599.4 1315.61   5
   1  -5  14 14680.2 885.527  17
   1  -5  14 14981.9 1298.03   7
   1  -5  14 14420.1 904.870  24
   1  -5  15 1242.76 381.912   7
   1  -5  15 1630.48 238.621  17
   1  -5  16 4719.59 393.721  17
  -1   5 -16 5489.07 436.885  30
  -1   5 -17 12121.9 723.740  30
  -1   5 -18-49.9236 115.609  22
   1  -5  18 21.6998 103.693  18
  -1   5 -18 72.5449 87.9692  30
  -1   5 -19 12011.6 635.675  22
   1  -5  19 10417.4 581.490  18
  -1   5 -20 2727.54 194.479  22
   1  -4 -18 4602.64 277.336  32
   1  -4 -17 936.172 146.595  22
   1  -4 -17 1063.07 140.143  26
   1  -4 -17 1238.01 157.338  32
   1  -4 -16 379.969 119.694  26
   1  -4 -16 258.035 130.026  22
  -1   4  16 96.6251 129.087  60
   1  -4 -16 434.313 138.156  32
   1  -4 -15 815.207 150.885  27
   1  -4 -15 1165.60 214.472  32
   1  -4 -15 839.995 190.603  22
  -1   4  15 752.709 219.530  60
   1  -4 -14 582.624 190.760  32
  -1   4  14 633.857 230.453  60
   1  -4 -14 433.409 154.974  27
   1  -4 -14 727.101 196.009  22
  -1   4  13 6505.21 596.637  60
   1  -4 -13 6234.81 486.216  27
   1  -4 -13 8001.68 876.057  10
   1  -4 -13 7428.00 551.363  22
  -1   4  12 295.248 212.684  60
  -1   4  12-112.440 149.515  61
   1  -4 -12-30.1207 141.729  27
   1  -4 -12 107.610 219.254  10
   1  -4 -12 35.8361 133.308  22
   1  -4 -11 34.7286 155.618  22
  -1   4  11-116.360 290.393   4
   1  -4 -11 269.426 136.452  27
   1  -4 -11 311.138 244.039  10
  -1   4  11 95.0633 181.228  60
  -1   4  11 37.3754 131.964  61
   1  -4 -10 10305.4 707.549  22
   1  -4 -10 10535.2 689.845  27
  -1   4  10 11705.2 802.839  60
  -1   4  10 11404.4 743.842  61
  -1   4  10 12591.3 1135.48   4
   1  -4 -10 11979.8 1066.41  10
   1  -4  -9 615.291 266.726  10
   1  -4  -9 1040.40 195.783  22
   1  -4  -9 779.839 167.174  30
  -1   4   9 1360.18 245.636  60
  -1   4   9 890.979 194.457  61
  -1   4   9 869.319 313.810   4
  -1   4   8 3252.93 332.332  61
   1  -4  -8 3625.21 499.461  10
  -1   4   8 3226.44 511.007   4
   1  -4  -7 3082.28 453.163  10
   1  -4  -6 40368.4 2076.58  57
   1  -4  -6 44946.0 2333.60  10
   1  -4  -5 38368.6 1951.38  57
   1  -4  -5 38717.8 2108.65  10
   1  -4  -4 129.102 126.067  57
   1  -4  -4 147.100 152.726  10
   1  -4  -3 21739.2 1246.55  57
   1  -4  -3 24660.7 1348.26  10
   1  -4  -2 32401.3 1732.24  10
  -1   4   1 55183.2 2573.14   3
   1  -4  -1 50511.9 2622.42  10
  -1   4   0 44447.0 2142.49   3
   1  -4   0 43670.7 2211.41  10
  -1   4  -1 92139.4 4240.29   3
  -1   4  -1 91108.9 4251.20   6
  -1   4  -2 37170.9 1840.10   6
   1  -4   3 32017.0 1747.07  11
  -1   4  -3 34662.3 1693.91   6
   1  -4   4 15407.9 963.803  11
  -1   4  -4 15790.2 910.765   6
   1  -4   5 11316.8 793.187   5
   1  -4   5 11119.1 713.216  57
   1  -4   6 138973. 6688.79   5
   1  -4   6 144318. 6549.36  57
   1  -4   7 2081.83 229.795   2
   1  -4   7 1489.04 296.719   5
   1  -4   7 2569.54 284.420  57
   1  -4   7 2244.27 345.320   7
   1  -4   8 11544.6 695.937   2
   1  -4   8 12188.5 937.884   5
   1  -4   8 11631.8 730.737  57
   1  -4   8 11716.8 901.514   7
   1  -4   9 25027.1 1611.90   5
   1  -4   9 24390.0 1290.93   2
   1  -4   9 23991.2 1536.68   7
   1  -4  10 73804.3 4020.41   5
   1  -4  10 77967.4 3662.96   2
   1  -4  10 78234.2 4004.26   7
   1  -4  11 2373.29 267.351  24
   1  -4  11 2338.08 459.459   7
   1  -4  11 2603.87 483.718   5
   1  -4  11 1689.24 255.923   2
   1  -4  12 878.147 189.570  24
   1  -4  12 384.748 279.917   7
   1  -4  12 1399.38 421.801   5
   1  -4  12 1174.45 228.440   2
   1  -4  12 832.452 177.495  17
   1  -4  13 22072.8 1235.62   2
   1  -4  13 22400.3 1703.87   5
   1  -4  13 20018.6 1145.94  17
   1  -4  13 21996.5 1607.33   7
   1  -4  13 19844.7 1171.38  24
   1  -4  14 2100.63 474.325   7
   1  -4  14 1562.31 267.785   2
   1  -4  14 875.794 367.505   5
   1  -4  14 1830.79 240.978  17
   1  -4  15 1783.56 478.308   5
  -1   4 -15 1390.56 231.376  30
  -1   4 -16-31.2499 127.350  30
  -1   4 -17-63.8067 137.898  22
  -1   4 -17 131.339 113.542  30
   1  -4  18 184.588 95.9489  18
  -1   4 -18-26.0324 128.152  22
  -1   4 -18 77.5344 100.750  30
  -1   4 -19 6479.55 427.532  22
  -1   4 -20 4389.17 279.805  22
   1  -3 -18 121.786 83.2540  32
   1  -3 -18 149.322 78.4619  26
   1  -3 -17 446.156 142.605  32
   1  -3 -17 421.791 125.510  26
  -1   3  16 2657.57 325.803  60
   1  -3 -16 2077.56 219.349  27
   1  -3 -16 2483.24 285.367  32
   1  -3 -15 4884.30 389.516  27
  -1   3  15 5340.09 504.464  60
   1  -3 -14 8821.07 589.254  27
  -1   3  14 8153.28 693.863  60
   1  -3 -13 743.437 319.515  10
  -1   3  13 392.803 201.663  60
   1  -3 -13 642.051 170.564  27
   1  -3 -12 94.1521 130.570  30
  -1   3  12 39.1457 134.297  61
  -1   3  12-47.8281 190.824  60
   1  -3 -12-206.344 227.080  10
   1  -3 -11 22875.0 1184.62  30
  -1   3  11 20378.7 1634.25   4
  -1   3  11 19997.1 1207.21  61
  -1   3  11 21124.7 1270.60  60
   1  -3 -11 21111.7 1557.22  10
   1  -3 -10 4206.21 358.635  30
  -1   3  10 4663.21 439.103  60
  -1   3  10 4156.48 395.599  61
   1  -3 -10 3150.48 515.318  10
  -1   3  10 3456.72 576.864   4
  -1   3   9 39581.1 2016.85  61
  -1   3   9 41764.4 2067.81  60
   1  -3  -9 39496.3 2324.54  10
  -1   3   9 38925.5 2391.69   4
  -1   3   8 54.7037 118.233  61
   1  -3  -8 137.072 180.284  10
  -1   3   8-154.196 202.805   4
  -1   3   7 6301.87 454.197  61
   1  -3  -7 6810.44 630.390  10
   1  -3  -6 3396.99 290.716  57
   1  -3  -6 4764.88 472.798  10
   1  -3  -5 42290.1 2063.71  57
   1  -3  -5 43852.1 2240.67  10
   1  -3  -4 738.776 191.404  10
   1  -3  -3 438.254 169.364  10
  -1   3   2 125412. 5759.19   3
  -1   3   1 3080.74 288.798   3
  -1   3   0 157061. 7104.68   3
  -1   3  -1 283809. 12721.1   6
  -1   3  -2 234859. 10566.6   6
  -1   3  -3 463413. 20704.0   6
   1  -3   4 5212.00 433.607   7
   1  -3   5 47375.5 2376.98   7
   1  -3   6 3193.16 283.690  57
   1  -3   6 2647.02 342.952   7
   1  -3   7 114045. 5238.02  57
   1  -3   7 116587. 5465.96   7
   1  -3   8 17668.5 901.422   2
   1  -3   8 14947.3 836.875  57
   1  -3   8 17919.3 1130.55   7
   1  -3   9 11411.5 695.213   2
   1  -3   9 11645.0 907.764   7
   1  -3  10 25675.9 1376.51   2
   1  -3  10 27747.0 1691.72   7
   1  -3  11 21137.1 1205.94   2
   1  -3  11 24045.1 1552.96   7
   1  -3  12 47033.3 2348.84   2
   1  -3  12 47886.8 2320.90  24
   1  -3  12 48010.2 2747.72   7
  -1   3 -12 44981.2 2286.00  31
   1  -3  13 27293.3 1412.54   2
   1  -3  13 23810.4 1345.13  24
  -1   3 -13 24061.6 1324.39  31
   1  -3  13 23804.0 1735.90   7
  -1   3 -14 11741.6 798.217  30
   1  -3  14 14033.4 865.043   2
  -1   3 -15 2693.22 321.121  30
   1  -3  15 3117.05 352.483   2
  -1   3 -15 2188.81 485.005  10
  -1   3 -16 17385.9 1066.24  22
  -1   3 -16 18710.6 1045.09  30
  -1   3 -17 1891.41 265.369  22
  -1   3 -17 2097.53 251.895  30
  -1   3 -18 1144.60 196.365  22
  -1   3 -18 1299.05 174.882  30
  -1   3 -19 3509.40 275.063  22
  -1   3 -19 2801.58 212.045  30
  -1   3 -20 6070.54 332.922  22
  -1   3 -20 5052.81 295.688  27
   1  -2 -19 2437.16 192.631  22
   1  -2 -19 2398.56 188.059  32
   1  -2 -19 2001.84 171.077  26
   1  -2 -18 6874.35 458.392  22
   1  -2 -18 7367.26 462.985  32
   1  -2 -17 1744.19 189.689  27
   1  -2 -17 1917.42 236.738  22
  -1   2  16 61.5211 120.037   2
   1  -2 -16-93.7174 115.321  27
   1  -2 -16-94.7914 143.976  22
  -1   2  15 8042.62 588.472   2
   1  -2 -15 7159.59 560.132  22
   1  -2 -14 5278.35 467.652  22
   1  -2 -14 5521.79 722.623  10
   1  -2 -14 5406.11 440.498  30
   1  -2 -13 146.363 146.488  22
   1  -2 -13 340.761 139.312  30
   1  -2 -13 516.270 285.121  10
   1  -2 -12 40429.2 2049.51  30
   1  -2 -12 42801.0 2095.44  22
  -1   2  12 39681.6 2112.82  61
   1  -2 -12 42232.2 2514.45  10
   1  -2 -11 356.349 223.279  10
   1  -2 -11 445.529 155.745  22
   1  -2 -11 470.767 139.762  30
  -1   2  11 216.536 285.544   4
  -1   2  11 691.196 187.690  61
  -1   2  10 8317.66 882.403   4
  -1   2  10 7985.39 586.838  61
   1  -2 -10 8029.90 804.785  10
  -1   2   9 45365.0 2499.97   4
  -1   2   9 41806.7 2099.42  61
   1  -2  -9 41327.4 2372.91  10
  -1   2   8 2541.58 272.817  61
   1  -2  -8 2408.02 389.716  10
  -1   2   7 13583.7 994.696   4
   1  -2  -7 13901.4 961.480  10
   1  -2  -6 72833.0 3342.91  57
  -1   2   6 71684.7 3347.00  63
   1  -2  -5 36439.8 1890.93  10
   1  -2  -4 2717.26 306.260  10
   1  -2  -3-50.2809 150.814  10
  -1   2   2 5645.00 394.556   3
   1  -2  -2 5106.41 387.894  10
  -1   2   1 35534.3 1702.81   3
   1  -2  -1 35423.2 1705.98  10
  -1   2   0 305520. 13539.1   3
   1  -2   0 300742. 13549.3  10
  -1   2  -1 34698.7 1656.92   6
   1  -2   1 34608.3 1662.46  11
  -1   2  -2 2196.80 220.943   6
   1  -2   2 2067.56 219.579   5
   1  -2   3 137499. 6284.95   5
   1  -2   4 146.599 135.943   5
   1  -2   5 87683.2 4235.25   7
   1  -2   5 92458.1 4268.30   5
   1  -2   6 29277.4 1385.82  57
   1  -2   6 28715.0 1577.55   7
   1  -2   6 29355.9 1609.93   5
   1  -2   7 25197.0 1207.08   7
   1  -2   7 24201.8 1262.09   5
   1  -2   8 34585.6 1668.19  60
   1  -2   8 32042.2 1887.13   5
   1  -2   8 33141.4 1633.66   2
   1  -2   8 31618.6 1837.36   7
   1  -2   9 1042.25 171.086   2
   1  -2   9 353.918 252.233   5
   1  -2   9 670.226 156.285  60
   1  -2   9 1016.98 279.252   7
   1  -2  10 4384.34 591.190   5
   1  -2  10 4424.01 376.831   2
   1  -2  10 4140.89 520.573   7
   1  -2  11 5955.25 473.269   2
   1  -2  11 6017.70 729.127   5
   1  -2  11 6145.85 673.123   7
  -1   2 -12 18483.9 1037.59  31
   1  -2  12 16524.9 1315.95   7
   1  -2  12 18663.0 1476.45   5
   1  -2  12 18766.8 1060.83   2
   1  -2  12 17550.3 1019.27  24
   1  -2  13 600.857 316.485   5
   1  -2  13 413.434 153.958   2
  -1   2 -13 289.831 147.554  31
  -1   2 -13 310.617 152.715  30
   1  -2  14 4108.58 698.928   5
   1  -2  14 4445.82 424.434   2
  -1   2 -14 3954.84 400.634  30
  -1   2 -14 3391.54 618.393  10
   1  -2  15 17227.1 1044.50   2
   1  -2  15 18942.5 1576.88   5
  -1   2 -15 18483.4 1043.55  30
  -1   2 -15 14380.2 1381.77  10
  -1   2 -16 3270.72 359.693  22
  -1   2 -16 3488.82 344.313  30
   1  -2  16 2765.01 325.896   2
  -1   2 -17 15468.8 914.446  30
  -1   2 -17 17823.4 979.061  22
  -1   2 -18 4018.83 327.473  30
  -1   2 -18 5485.45 394.265  22
  -1   2 -19 4939.13 346.542  22
  -1   2 -20 481.580 81.6686  22
   1  -1 -20 471.384 69.5419  22
   1  -1 -19 1759.76 179.176  32
   1  -1 -19 1567.11 179.326  22
   1  -1 -18 14219.5 804.627  22
   1  -1 -17 2715.72 308.054  22
  -1   1  17 3112.45 313.284   2
   1  -1 -17 2992.78 266.665  27
  -1   1  16 7475.96 574.306   2
   1  -1 -16 7765.56 565.624  22
   1  -1 -15 990.318 217.135  22
  -1   1  15 1051.16 231.432   2
   1  -1 -15 399.962 252.580  10
   1  -1 -15 976.102 187.573  30
   1  -1 -14 12296.4 1145.61  10
   1  -1 -14 13347.9 845.259  22
   1  -1 -14 12969.3 796.188  30
   1  -1 -13 18242.5 1441.25  10
   1  -1 -13 19233.9 1069.38  30
   1  -1 -13 19102.4 1108.12  22
   1  -1 -12 37392.3 1930.83  30
  -1   1  12 41147.7 2037.09  61
   1  -1 -12 38443.1 1975.81  22
   1  -1 -12 39921.3 2375.41  10
   1  -1 -11 1301.18 212.875  22
   1  -1 -11 1078.90 305.636  10
  -1   1  11 1345.25 398.066   4
  -1   1  11 1131.54 226.528  61
   1  -1 -10 6349.39 662.044  10
  -1   1  10 5414.83 693.646   4
  -1   1  10 6012.85 471.656  61
   1  -1  -9 26989.6 1657.99  10
  -1   1   9 31132.5 1815.69   4
  -1   1   9 25199.5 1424.75  60
  -1   1   9 29103.7 1441.69  61
   1  -1  -8 9928.66 756.165  10
  -1   1   8 8974.72 790.197   4
  -1   1   8 8928.23 567.281  61
  -1   1   8 8453.32 566.661  60
   1  -1  -7 134.882 149.654  10
  -1   1   7 54.6692 203.410   4
   1  -1  -6 18958.8 1101.57  10
  -1   1   6 18240.1 1144.65   4
   1  -1  -5 13515.5 788.744  10
  -1   1   5 12484.7 628.718  63
   1  -1  -4 39180.5 1936.02  10
  -1   1   4 39681.4 1835.57  63
   1  -1  -3 136191. 6175.32  10
  -1   1   2 27029.9 1353.51   3
   1  -1  -2 28340.0 1331.64  10
  -1   1   1 469.060 100.457   3
   1  -1  -1 336.064 72.1659  10
   1  -1   0 20593.3 978.698  11
   1  -1   1 32747.8 1595.33   5
   1  -1   1 34875.4 1581.33  11
   1  -1   2 5080.50 341.597   5
   1  -1   3 234956. 10449.7   7
   1  -1   3 230060. 10466.4   5
   1  -1   4 16020.6 844.166   7
  -1   1  -4 14312.3 739.006  63
   1  -1   5 161797. 7080.83   7
  -1   1  -5 152662. 6910.67  63
   1  -1   6 2097.53 282.478   7
   1  -1   7 13438.0 879.390   7
   1  -1   8 14448.5 946.217   7
   1  -1   8 13223.0 786.266  60
   1  -1   9 36199.8 1961.16   7
   1  -1   9 32329.0 1739.56  60
   1  -1   9 34380.9 1703.90   2
   1  -1   9 37707.4 2068.68   5
   1  -1  10 397.713 214.220   7
   1  -1  10 334.780 155.979  60
   1  -1  10 425.302 255.673   5
   1  -1  10 405.218 132.129   2
   1  -1  11 1911.96 285.205  60
  -1   1 -11 1746.98 244.104  30
   1  -1  11 2061.17 448.089   5
   1  -1  11 2319.41 265.782   2
   1  -1  11 1737.48 365.835   7
  -1   1 -12 5544.30 462.217  30
  -1   1 -12 4297.56 397.417  28
   1  -1  12 6250.73 527.474  60
   1  -1  12 5886.18 465.891   2
   1  -1  12 5440.70 769.687   5
  -1   1 -12 5497.23 731.050  10
   1  -1  13 2822.42 322.666   2
   1  -1  13 2317.96 539.620   5
  -1   1 -13 2367.09 304.306  30
  -1   1 -13 2585.42 281.163  28
  -1   1 -13 2973.06 550.137  10
   1  -1  14 1840.15 270.527   2
   1  -1  14 2708.16 554.529   5
  -1   1 -14 2188.22 300.404  30
  -1   1 -14 2007.82 459.357  10
   1  -1  15 2881.45 323.186   2
  -1   1 -15 3636.29 358.414  30
  -1   1 -16 5183.68 428.820  30
  -1   1 -17 5135.86 398.308  30
  -1   1 -17 5285.06 429.934  22
  -1   1 -18 12418.6 685.156  30
  -1   1 -19 230.137 85.5036  27
  -1   1 -20 6364.42 335.904  32
   1   0 -20 254.073 70.4168  32
   1   0 -20 193.472 72.7784  22
   1   0 -19 18.8240 91.3034  22
   1   0 -18 3574.31 288.489  27
  -1   0  18 3801.95 338.880   2
   1   0 -18 4632.39 363.168  22
  -1   0  17 1137.63 212.680   2
   1   0 -17 1494.90 233.023  22
  -1   0  16-40.1447 153.029   2
   1   0 -16 140.847 140.472  22
   1   0 -16 25.6315 102.258  30
   1   0 -15 21670.2 1230.44  22
   1   0 -15 20509.4 1163.96  30
  -1   0  15 23673.7 1295.08   2
  -1   0  15 22862.5 1783.61   5
   1   0 -15 19814.2 1565.69  10
   1   0 -14 6518.52 523.651  22
   1   0 -14 6477.46 482.034  30
  -1   0  14 6007.15 563.537  60
  -1   0  14 5618.81 831.660   5
  -1   0  14 5841.11 536.085   2
   1   0 -14 6980.64 791.993  10
   1   0 -13 6026.91 467.172  30
   1   0 -13 6373.32 509.070  22
   1   0 -13 7054.84 786.193  10
  -1   0  13 6256.06 561.241  60
   1   0 -12 10013.8 686.693  22
   1   0 -12 9519.54 937.923  10
  -1   0  12 11237.3 753.645  60
   1   0 -11 155.568 171.362  10
  -1   0  11 276.601 162.877  61
  -1   0  11 106.252 153.280  60
   1   0 -10 14974.4 1119.48  10
  -1   0  10 15098.0 915.714  60
  -1   0  10 16154.2 927.764  61
  -1   0  10 17749.7 1294.43   4
  -1   0   9 41751.4 2017.97  60
  -1   0   9 39892.8 2004.86  61
  -1   0   9 40424.3 2338.82   4
  -1   0   8 60626.5 2879.95  61
  -1   0   8 62400.9 3179.63   4
  -1   0   7 10423.7 737.326   7
  -1   0   7 10142.1 788.116   4
  -1   0   6 1982.47 271.552   7
  -1   0   6 1702.33 306.360   4
  -1   0   5 271.895 70.6307  55
  -1   0   5 198.691 56.6655  36
  -1   0   4 54413.7 2472.97  55
  -1   0   4 53305.0 2466.71  63
  -1   0   3 434218. 19307.8  63
  -1   0   2 554.367 98.7306  63
  -1   0   2 619.788 101.160  44
  -1   0   1 13251.8 665.011  63
  -1   0   1 12911.0 661.037  44
   1   0   0 419638. 18606.7   5
  -1   0  -1 8270.51 449.478  44
  -1   0  -1 8305.58 453.147  63
   1   0   2 261365. 11587.9   7
  -1   0  -2 258319. 11590.7  63
   1   0   3 24853.0 1212.94   7
  -1   0  -3 24545.9 1175.61  63
   1   0   4 57.1567 138.761   4
   1   0   4 204.614 118.094   7
  -1   0  -4 147.498 52.8103  36
  -1   0  -4 158.390 72.0758  55
   1   0   5 51005.3 2465.52   7
   1   0   6 9491.85 644.813   7
   1   0   7 35660.0 1855.31   7
   1   0   7 34571.8 1722.97  60
   1   0   8 119968. 5599.00   7
   1   0   8 116721. 5428.50  60
   1   0   9 16097.6 1110.32   7
   1   0   9 17075.0 978.910  60
  -1   0 -10 353.973 221.532  10
   1   0  10 427.396 176.156  60
   1   0  11 5280.18 471.888  60
  -1   0 -11 4409.12 398.321  30
  -1   0 -11 4345.18 373.576  28
   1   0  11 3784.11 623.764   5
   1   0  11 5079.97 404.756   2
  -1   0 -11 4398.00 654.835  10
   1   0  12 8191.26 642.793  60
   1   0  12 7605.39 559.029   2
   1   0  12 6741.56 859.616   5
  -1   0 -12 7930.19 549.781  28
  -1   0 -12 7833.01 576.936  30
  -1   0 -12 6589.26 836.515  10
   1   0  13 1522.99 289.265  60
   1   0  13 1112.13 404.704   5
   1   0  13 1707.14 245.673   2
  -1   0 -13 1506.72 251.379  30
  -1   0 -13 1732.46 240.385  28
   1   0  14 256.089 336.869   5
  -1   0 -14 356.400 159.778  30
  -1   0 -14-117.574 258.831  10
  -1   0 -15 4926.29 437.801  30
  -1   0 -16 5026.70 414.643  30
  -1   0 -17 364.808 135.075  30
  -1   0 -18 152.543 93.7615  27
  -1   0 -19 1874.69 145.373  27
  -1   0 -19 2356.58 190.581  32
  -1  -1  20 1391.22 126.402  16
   1   1 -20 2000.57 172.687  22
   1   1 -19 792.132 157.862  22
  -1  -1  18 368.159 145.627   2
   1   1 -18 508.543 155.432  22
  -1  -1  17 4148.50 413.327   2
   1   1 -17 4713.77 407.300  22
  -1  -1  16 2436.12 330.443   2
   1   1 -16 2240.53 298.954  22
  -1  -1  15 13174.6 855.533   2
  -1  -1  15 12157.7 1208.87   5
   1   1 -15 11936.5 788.344  22
  -1  -1  15 11533.1 751.120  18
   1   1 -15 11999.5 741.050  30
  -1  -1  14 5029.59 495.842   2
  -1  -1  14 5205.92 760.122   5
   1   1 -14 6390.53 502.132  22
   1   1 -14 5226.58 689.493  10
  -1  -1  13 378.488 191.891  60
   1   1 -13 91.6097 228.849  10
  -1  -1  13 111.166 226.748   5
  -1  -1  13 287.367 171.067   2
   1   1 -12 22180.1 1540.30  10
  -1  -1  12 22187.2 1619.98   5
  -1  -1  12 21977.1 1258.92  60
  -1  -1  11 3320.30 349.696  60
  -1  -1  10 271.156 203.586   7
  -1  -1  10 230.007 126.996  60
  -1  -1   9 22652.7 1410.74   7
  -1  -1   9 23618.7 1217.28  61
  -1  -1   9 22241.8 1199.78  60
  -1  -1   8 31546.8 1705.86   7
  -1  -1   8 29435.6 1500.63  61
  -1  -1   7 1467.47 257.392   7
  -1  -1   6 17460.0 999.366   7
  -1  -1   6 16386.1 847.412  44
  -1  -1   5 115473. 5199.57  44
  -1  -1   5 115070. 5176.33  36
  -1  -1   5 111210. 5313.49   4
  -1  -1   5 114783. 5177.96  56
  -1  -1   4 217565. 9698.71  44
  -1  -1   4 217003. 9672.86  36
  -1  -1   4 209916. 9751.67   4
  -1  -1   4 220625. 9676.78  56
  -1  -1   4 212210. 9701.06  55
  -1  -1   3 17206.5 904.606  55
  -1  -1   3 18337.8 884.994  56
  -1  -1   3 17955.9 880.470  36
  -1  -1   3 16789.5 898.508   4
  -1  -1   3 16545.9 896.750   7
  -1  -1   2 143.253 71.7237   4
  -1  -1   2-57.7871 59.4756   5
  -1  -1   2 70.0514 76.4741   7
  -1  -1   2 51.8748 105.698  55
  -1  -1   1 3502.38 254.768  56
  -1  -1   1 3405.78 277.462  55
  -1  -1   1 3632.38 208.486  11
  -1  -1   1 3333.08 201.329   7
  -1  -1   1 3289.71 205.531  10
  -1  -1   0 2246.40 203.118  56
  -1  -1   0 2511.80 159.881  11
  -1  -1   0 2009.09 180.130  10
  -1  -1   0 2556.70 199.615  36
  -1  -1  -1 159730. 7016.59  55
  -1  -1  -1 157754. 6986.22  56
   1   1   1 153895. 6942.42   4
  -1  -1  -1 149419. 7005.13  10
  -1  -1  -1 156511. 6982.40  36
  -1  -1  -2 28674.9 1380.63  36
   1   1   2 29340.2 1397.21   4
  -1  -1  -2 28739.3 1411.18  55
  -1  -1  -2 27995.9 1381.03  56
  -1  -1  -2 29350.0 1408.10  44
   1   1   2 28770.7 1341.86   7
  -1  -1  -3 197715. 8849.52  36
   1   1   3 189941. 8854.38   7
  -1  -1  -3 199192. 8857.76  56
  -1  -1  -3 200882. 8880.52  44
   1   1   3 202945. 8930.52   4
  -1  -1  -4 37482.1 1812.07  44
   1   1   4 38001.8 1842.39   7
   1   1   4 39438.8 1923.62   4
   1   1   5 20270.2 1138.01   7
   1   1   5 23272.4 1247.07   4
  -1  -1  -6 40707.8 2200.12  10
   1   1   6 40866.3 2158.08   4
  -1  -1  -7-62.4157 172.193  10
   1   1   7 99.4790 111.405  60
   1   1   7-56.8174 163.719   4
   1   1   8 1868.18 245.392  60
  -1  -1  -8 1747.68 352.101  10
   1   1   9 5057.21 449.017  60
  -1  -1  -9 5280.58 644.958  10
   1   1  10 459.792 170.216  60
  -1  -1 -10 638.492 157.596  30
  -1  -1 -10 379.283 224.271  10
  -1  -1 -11 3923.97 370.124  30
  -1  -1 -11 3935.16 358.528  28
  -1  -1 -11 4093.76 611.912  10
   1   1  11 3199.12 391.686  60
  -1  -1 -11 2812.00 330.222  22
  -1  -1 -12 1872.27 264.446  22
  -1  -1 -12 2261.38 486.960  10
  -1  -1 -12 1940.50 283.466  30
   1   1  12 1757.14 454.452   5
   1   1  12 1848.56 330.311  60
  -1  -1 -13 820.032 326.328  10
   1   1  13 1608.53 438.992   5
   1   1  13 1493.43 300.600  60
  -1  -1 -13 755.497 201.370  30
  -1  -1 -13 1040.86 216.749  22
   1   1  14 382.539 215.428  60
  -1  -1 -14 115.224 215.547  10
  -1  -1 -14 802.469 215.775  22
  -1  -1 -14 731.120 189.087  30
  -1  -1 -15 13575.5 843.464  22
  -1  -1 -15 13558.4 828.765  30
  -1  -1 -16 832.944 184.577  22
  -1  -1 -16 768.096 173.696  27
  -1  -1 -16 1085.43 192.181  30
  -1  -1 -17 1327.67 200.476  22
  -1  -1 -17 1434.49 191.276  27
  -1  -1 -18 6488.72 401.058  22
  -1  -1 -18 6478.80 383.220  27
  -1  -1 -19-7.00297 37.2999  22
   1   2 -20 81.7121 75.2285  22
   1   2 -19 6500.58 437.643  22
  -1  -2  18 739.045 190.256   2
   1   2 -18 1004.45 189.039  22
  -1  -2  18 608.534 133.636  18
  -1  -2  17 40.2864 146.087   2
   1   2 -17 64.2666 128.207  22
  -1  -2  17 54.8815 118.627  18
  -1  -2  16 44.3726 147.639   2
   1   2 -16-70.4870 146.581  22
  -1  -2  16-32.0981 130.802  18
  -1  -2  15 1459.71 285.113   2
  -1  -2  15 1238.45 391.857   5
   1   2 -15 1885.27 272.221  22
   1   2 -14 13647.9 1255.93  10
  -1  -2  14 16195.1 1411.03   5
   1   2 -13 9914.26 921.180  10
  -1  -2  13 9968.29 704.632   2
  -1  -2  13 8146.43 929.400   5
  -1  -2  13 9193.31 623.678  17
  -1  -2  12 1903.70 418.587   5
  -1  -2  12 1685.71 260.959   2
  -1  -2  11 66931.2 3581.16   7
  -1  -2  11 67920.4 3612.51   5
  -1  -2  11 67775.5 3253.77   2
  -1  -2  10 896.263 277.966   7
  -1  -2  10 925.517 280.671   5
  -1  -2   9 604.672 237.929   5
  -1  -2   9 597.378 149.295  60
  -1  -2   8 1881.02 316.286   5
  -1  -2   8 1902.22 201.276  44
  -1  -2   7 23341.8 1273.61   5
  -1  -2   7 20460.4 1092.79  56
  -1  -2   7 21598.1 1127.03  44
  -1  -2   6 8341.83 596.142   5
  -1  -2   6 7836.73 513.490  56
  -1  -2   6 8722.44 550.285  44
  -1  -2   5 36329.5 1722.50  56
  -1  -2   5 34393.6 1759.44   5
  -1  -2   5 33784.5 1768.11   7
  -1  -2   4 41963.1 1979.71  36
  -1  -2   4 41801.7 1990.87   5
  -1  -2   4 39377.3 2001.11   7
  -1  -2   3 61723.9 2801.11  36
  -1  -2   3 59032.7 2767.02   5
  -1  -2   3 58333.9 2783.71   7
  -1  -2   2 201225. 8935.25   7
  -1  -2   2 197280. 8952.52  11
  -1  -2   1 5594.79 402.559  57
  -1  -2   1 5755.32 345.816  11
  -1  -2   1 5052.28 301.435   7
  -1  -2   1 5478.69 355.004  10
  -1  -2   0 65348.2 3078.29  57
  -1  -2   0 65003.4 3015.49  11
  -1  -2   0 65360.1 2927.70   7
  -1  -2   0 65523.6 3053.86  10
  -1  -2   0 67187.5 3060.12  36
  -1  -2  -1 7825.55 515.789  10
  -1  -2  -1 7779.08 490.695  36
  -1  -2  -2 21475.1 1131.15  56
   1   2   2 22578.3 1110.54   4
  -1  -2  -2 20921.1 1182.83  10
  -1  -2  -2 22061.2 1120.90  36
  -1  -2  -3 8737.26 561.687  56
   1   2   3 9550.58 590.074   4
  -1  -2  -4 41402.6 2025.36  56
   1   2   4 43043.1 2119.15   4
  -1  -2  -4 42045.7 2059.67  44
   1   2   5 2470.77 316.479   4
  -1  -2  -5 2121.93 236.578  44
   1   2   6 85106.3 4002.29  60
   1   2   6 88571.5 4217.66   4
  -1  -2  -7 24875.0 1600.98  10
   1   2   7 25300.4 1349.63  60
   1   2   7 27221.5 1585.42   4
   1   2   8 15072.4 927.029  60
  -1  -2  -8 17159.1 1227.28  10
   1   2   9 29565.6 1575.32  60
  -1  -2  -9 28133.9 1887.12  10
  -1  -2 -10 129.322 120.269  30
  -1  -2 -10-100.935 205.655  10
   1   2  10-329.304 160.599  60
  -1  -2 -10 189.296 141.323  22
  -1  -2 -11 38506.2 1951.62  30
  -1  -2 -11 36505.7 2409.87  10
   1   2  11 37597.8 2020.23  60
  -1  -2 -11 38306.4 1946.29  22
  -1  -2 -12 20591.1 1179.89  30
  -1  -2 -12 19381.4 1590.98  10
   1   2  12 21425.6 1264.29  60
  -1  -2 -12 20277.8 1173.54  22
  -1  -2 -13 107.250 139.771  22
  -1  -2 -13 580.972 320.680  10
  -1  -2 -13 319.837 153.865  30
   1   2  13 121.507 202.340   5
   1   2  13 143.048 198.518  60
  -1  -2 -14 33.8079 149.003  27
  -1  -2 -14 199.372 151.583  30
  -1  -2 -14 303.510 145.960  22
   1   2  14 227.600 181.750  60
  -1  -2 -15-178.225 137.581  22
  -1  -2 -15 233.241 145.520  27
  -1  -2 -16 313.796 132.463  22
  -1  -2 -16 344.663 135.929  27
  -1  -2 -17 824.416 136.337  22
  -1  -2 -17 832.125 133.747  27
  -1  -2 -18 9493.38 496.978  22
   1   3 -20 5938.13 361.045  22
  -1  -3  19 10754.2 622.584  18
   1   3 -19 12208.5 666.155  22
  -1  -3  18 4101.18 355.947  18
   1   3 -18 5032.50 391.435  22
  -1  -3  18 4237.70 406.057   2
  -1  -3  17 1516.81 230.932  18
   1   3 -17 1637.20 240.248  22
  -1  -3  17 2108.37 308.969   2
   1   3 -16 15877.4 977.906  22
  -1  -3  16 17483.4 1071.51   2
  -1  -3  15 16179.6 1050.35   2
  -1  -3  15 17044.8 1450.23   5
  -1  -3  14 8373.32 597.967  17
  -1  -3  14 7768.78 905.163   5
  -1  -3  14 8261.78 653.688   2
  -1  -3  13 1384.99 227.172  17
  -1  -3  13 1151.46 373.178   5
  -1  -3  13 1006.57 232.191   2
  -1  -3  12 13763.8 1152.94   7
  -1  -3  12 13473.7 821.535  17
  -1  -3  12 13765.6 1163.10   5
  -1  -3  12 13360.2 865.995   2
  -1  -3  11 28621.8 1491.68   2
  -1  -3  11 25786.0 1763.21   5
  -1  -3  10 4102.28 376.937   2
  -1  -3  10 4274.06 535.338   5
  -1  -3   9 46549.7 2515.95   5
  -1  -3   8 122430. 5827.00  44
  -1  -3   8 134647. 5997.90   5
  -1  -3   8 130291. 5986.71   7
  -1  -3   8 121653. 5783.34  56
  -1  -3   7 3995.14 416.063   5
  -1  -3   7 3082.22 376.473   7
  -1  -3   7 3474.17 338.099  56
  -1  -3   6 29667.9 1598.84   5
  -1  -3   6 29997.2 1610.00   7
  -1  -3   6 30131.0 1555.67  56
  -1  -3   5 755.583 167.507   5
  -1  -3   5 582.584 170.731   7
  -1  -3   4 1041.19 182.238   7
  -1  -3   4 1343.86 223.051  57
  -1  -3   3 49104.1 2393.37  11
  -1  -3   3 50038.6 2366.91   7
  -1  -3   2 24020.9 1270.41  57
  -1  -3   2 23489.9 1214.64  11
  -1  -3   2 23002.6 1163.77   7
  -1  -3   2 23592.1 1238.63  36
  -1  -3   1 21399.7 1145.17  57
  -1  -3   1 20596.5 1088.74  10
  -1  -3   1 19686.9 989.898   7
  -1  -3   1 20563.4 1069.20  11
  -1  -3   0 46055.2 2123.97  57
  -1  -3   0 41017.3 2080.44  10
  -1  -3   0 41820.1 1927.82   7
  -1  -3   0 41485.0 2046.01  11
  -1  -3  -1 11711.1 739.040  57
  -1  -3  -1 11144.7 742.220  10
  -1  -3  -1 11653.8 697.193  11
  -1  -3  -2 1707.17 274.620  10
  -1  -3  -3 890.880 205.241  56
  -1  -3  -3 660.799 204.751  10
   1   3   3 1160.07 194.221   4
  -1  -3  -4 45321.1 2298.77  56
  -1  -3  -4 44944.0 2444.71  10
   1   3   4 50054.6 2374.29   4
   1   3   5 11245.7 774.429   4
  -1  -3  -5 10262.8 695.152  44
  -1  -3  -5 9603.27 652.054  56
   1   3   6 899.303 179.954  60
  -1  -3  -6 855.855 171.096  44
   1   3   6 952.707 254.106   4
   1   3   7 2604.94 415.397   4
   1   3   7 2420.40 295.371  60
   1   3   8 11893.5 782.264  60
  -1  -3  -9 11193.0 701.647  13
   1   3   9 11236.3 790.800  60
  -1  -3  -9 12220.7 762.796  30
  -1  -3  -9 12205.3 1099.77  10
  -1  -3  -9 13082.8 762.722  22
  -1  -3 -10 8320.79 556.810  13
   1   3  10 7890.53 655.757  60
  -1  -3 -10 8457.40 609.449  30
  -1  -3 -10 8909.67 932.562  10
  -1  -3 -10 8402.67 595.336  22
  -1  -3 -11 1795.49 222.561  13
  -1  -3 -11 2001.05 275.333  30
  -1  -3 -11 1869.61 257.027  22
  -1  -3 -11 1705.80 451.386  10
   1   3  11 1994.00 330.998  60
   1   3  12 11258.0 816.674  60
  -1  -3 -12 11352.1 753.340  30
  -1  -3 -12 11251.1 738.305  22
  -1  -3 -12 10538.7 1109.03  10
  -1  -3 -12 11218.1 757.218  27
  -1  -3 -13 657.079 186.856  22
  -1  -3 -13 406.788 168.492  27
   1   3  13 590.913 228.090  60
  -1  -3 -14 991.013 194.228  27
   1   3  14 535.861 205.074  60
  -1  -3 -14 561.236 160.193  22
  -1  -3 -15 1483.62 235.024  32
  -1  -3 -15 1473.07 204.950  22
  -1  -3 -15 1372.67 201.585  27
  -1  -3 -16 1299.78 142.640  20
  -1  -3 -16 1174.75 166.861  22
  -1  -3 -16 1684.25 184.513  27
  -1  -3 -17 363.569 95.9380  32
  -1  -3 -17 291.741 71.9533  27
  -1  -3 -17 526.963 92.8116  22
  -1  -4  21 921.588 94.3768  16
  -1  -4  20 1466.60 136.177  18
   1   4 -20 1995.13 156.385  22
   1   4 -19 148.684 95.6790  22
  -1  -4  19 251.988 110.865  18
  -1  -4  18 591.507 164.945  18
   1   4 -18 601.891 156.946  22
  -1  -4  17 371.592 182.756   2
   1   4 -17 572.121 169.131  22
  -1  -4  17 360.071 166.749  18
  -1  -4  16 10016.7 782.101   2
   1   4 -16 11923.9 741.937  22
  -1  -4  15 231.680 177.002   2
  -1  -4  15 115.058 234.716   5
  -1  -4  15 348.979 154.039  17
  -1  -4  14 4584.55 473.291   2
  -1  -4  14 3768.57 644.627   5
  -1  -4  14 4955.86 436.642  17
  -1  -4  13 27640.5 1515.72   2
  -1  -4  13 24507.9 1828.55   5
  -1  -4  13 26966.2 1451.18  17
  -1  -4  12 4203.32 376.791  45
  -1  -4  12 3734.71 576.748   5
  -1  -4  12 4573.56 439.370   2
  -1  -4  12 4619.55 405.590  17
  -1  -4  11 12363.7 1059.10   7
  -1  -4  11 13218.5 1077.87   5
  -1  -4  10 664.836 289.111   7
  -1  -4  10 438.172 211.666   5
  -1  -4   9 4911.47 467.536  44
  -1  -4   9 4130.58 505.797   5
  -1  -4   9 4089.52 407.989  56
  -1  -4   9 4593.36 538.366   7
  -1  -4   8 9310.54 600.483   2
  -1  -4   8 9363.43 760.810   5
  -1  -4   8 9415.00 688.808  56
  -1  -4   8 10555.8 799.510   7
  -1  -4   7 842.547 218.537   5
  -1  -4   7 741.582 149.759   2
  -1  -4   7 343.238 184.486   7
  -1  -4   7 557.108 197.766  56
  -1  -4   6 68455.6 3358.81   7
  -1  -4   5 4877.96 439.277   7
  -1  -4   4 10401.0 649.608   7
  -1  -4   4 9868.75 709.426  57
  -1  -4   4 8555.75 648.446  11
  -1  -4   3 119024. 5452.02   7
  -1  -4   3 118057. 5509.99  11
  -1  -4   2 10667.7 615.619   7
  -1  -4   2 10540.1 743.505  57
  -1  -4   2 10203.8 680.804  11
  -1  -4   1 27915.3 1476.07  10
  -1  -4   1 25759.5 1323.99   7
  -1  -4   1 29020.5 1527.99  57
  -1  -4   1 28980.8 1458.19  11
  -1  -4   0 13036.1 804.267  10
  -1  -4   0 10940.5 599.834   7
  -1  -4   0 12615.4 818.197  57
  -1  -4   0 12388.3 752.696  11
  -1  -4  -1 5069.08 457.731  10
  -1  -4  -1 5575.11 441.802  11
  -1  -4  -2 5969.27 544.437  10
  -1  -4  -2 5885.41 501.449  11
  -1  -4  -3 108.393 168.766  10
  -1  -4  -3 41.3592 133.355  56
   1   4   3 207.066 125.249   4
  -1  -4  -4 7779.38 717.109  10
  -1  -4  -4 8318.88 641.268  56
   1   4   4 8941.21 665.864   4
  -1  -4  -5 523.302 183.416  44
   1   4   5 997.154 232.632   4
  -1  -4  -5 485.790 225.259  10
  -1  -4  -5 433.026 156.034  56
  -1  -4  -5 731.404 133.087  59
   1   4   6 8791.94 763.279   4
  -1  -4  -7 6553.88 484.733  30
   1   4   7 5952.57 504.232  60
   1   4   7 6258.44 672.412   4
  -1  -4  -8 15689.3 921.138  13
   1   4   8 17939.0 1039.33  60
  -1  -4  -8 15614.1 953.463  30
  -1  -4  -8 16074.5 934.897  22
  -1  -4  -8 18007.7 985.799  27
  -1  -4  -9 9888.46 633.347  13
   1   4   9 9964.31 731.797  60
  -1  -4  -9 9024.20 655.595  30
  -1  -4  -9 9447.65 647.025  22
  -1  -4  -9 11330.2 701.195  27
   1   4  10 3781.69 425.837  60
  -1  -4 -10 3358.00 321.937  13
  -1  -4 -10 3723.80 358.000  22
  -1  -4 -10 3497.84 367.875  27
  -1  -4 -11 10012.0 1039.26  10
  -1  -4 -11 9311.71 612.305  13
   1   4  11 10501.2 755.000  60
  -1  -4 -11 9687.59 681.209  27
  -1  -4 -11 9386.39 648.653  22
  -1  -4 -12 4605.92 368.135  13
  -1  -4 -12 4739.27 436.682  32
  -1  -4 -12 4970.95 419.827  22
   1   4  12 4293.57 460.231  60
  -1  -4 -12 5529.85 447.120  27
  -1  -4 -12 4925.77 404.260  26
  -1  -4 -13 455.570 171.967  32
  -1  -4 -13 480.630 149.629  22
   1   4  13 326.647 173.948  60
  -1  -4 -13 452.512 123.022  26
  -1  -4 -13 151.363 138.886  27
  -1  -4 -14 284.652 119.866  22
  -1  -4 -14 503.606 155.054  27
  -1  -4 -14 333.489 145.577  32
  -1  -4 -15 15374.9 805.875  20
  -1  -4 -15 15210.6 825.645  22
  -1  -4 -15 15453.5 834.693  27
  -1  -4 -15 16594.6 866.289  32
  -1  -4 -16 1246.12 131.797  27
  -1  -4 -16 1173.39 152.491  32
  -1  -5  20-35.2211 64.0565  18
  -1  -5  19 2092.33 222.902  18
   1   5 -19 1927.42 187.740  22
  -1  -5  19 2177.30 197.560  39
  -1  -5  18 2519.73 272.463  18
   1   5 -18 1969.52 228.262  22
   1   5 -17 54.9011 129.188  22
   1   5 -16 1742.24 242.926  22
  -1  -5  16 1374.48 243.308  17
  -1  -5  15 10085.2 765.221   2
  -1  -5  15 11057.4 730.826  17
  -1  -5  14 1737.74 268.929  17
  -1  -5  14 1661.18 429.319   7
  -1  -5  14 2187.34 331.002   2
  -1  -5  14 1613.57 242.315  45
  -1  -5  13 24845.2 1366.75  17
  -1  -5  13 25244.4 1783.83   7
  -1  -5  13 25471.6 1352.09  45
  -1  -5  13 22451.7 1707.75   5
  -1  -5  13 23868.5 1408.56   2
  -1  -5  12 2540.14 283.263  34
  -1  -5  12 2135.17 451.045   5
  -1  -5  12 3002.87 509.249   7
  -1  -5  12 2418.66 297.269  45
  -1  -5  12 2710.86 323.362  17
  -1  -5  11 17821.0 1323.40   7
  -1  -5  11 18196.4 1332.69   5
  -1  -5  11 18319.7 1024.67  45
  -1  -5  11 16183.8 972.808  34
  -1  -5  10 43019.8 2105.54   2
  -1  -5  10 40243.6 2373.15   7
  -1  -5  10 39776.0 2173.72  56
  -1  -5   9 17553.9 1124.54  44
  -1  -5   9 14555.3 1023.77  56
  -1  -5   9 15956.6 1148.23   7
  -1  -5   9 15291.0 912.226   2
  -1  -5   8 9541.51 737.392  56
  -1  -5   8 9288.22 772.354   7
  -1  -5   8 8374.93 583.352   2
  -1  -5   7 1500.93 293.627  56
  -1  -5   7 971.453 247.503   7
  -1  -5   7 1207.87 199.040   2
  -1  -5   6 38772.6 2067.38   7
  -1  -5   5 15415.0 969.374   7
  -1  -5   4 5927.63 481.497   7
  -1  -5   4 6163.06 539.059  11
  -1  -5   3 45627.2 2315.73   7
  -1  -5   3 50056.8 2434.30  11
  -1  -5   2 3130.86 428.234  57
  -1  -5   2 3038.03 281.016   7
  -1  -5   2 2891.86 350.533  11
  -1  -5   1 587.563 232.921  57
  -1  -5   1 648.375 118.193   7
  -1  -5   1 641.837 193.153  10
  -1  -5   1 999.854 204.404  11
  -1  -5   0 37882.3 2048.07  57
  -1  -5   0 39359.8 2041.02  10
  -1  -5   0 36104.7 1953.84  11
  -1  -5   0 36377.1 1772.38   1
  -1  -5  -1 971.883 222.651  11
  -1  -5  -1 1156.58 263.269  10
  -1  -5  -2 39540.7 2118.17  11
  -1  -5  -2 38252.1 2132.74  56
  -1  -5  -2 40416.3 2193.74  10
  -1  -5  -3 1765.93 323.288  56
  -1  -5  -3 2131.80 201.259  59
  -1  -5  -3 1932.03 360.925  10
  -1  -5  -3 1620.68 302.827  11
  -1  -5  -4 12913.1 952.353  11
  -1  -5  -4 13107.6 1006.19  10
  -1  -5  -4 12191.3 887.636  56
  -1  -5  -4 11702.5 672.687  59
  -1  -5  -5 35980.8 2022.25  10
  -1  -5  -5 30887.5 1547.34  59
  -1  -5  -5 31359.8 1842.18  44
  -1  -5  -6 14376.8 830.497  13
  -1  -5  -6 15415.3 1217.17  10
  -1  -5  -6 14301.6 855.926  32
  -1  -5  -6 13958.7 853.134  27
  -1  -5  -7 7508.85 543.991  22
  -1  -5  -7 8698.77 573.186  13
  -1  -5  -7 8594.86 903.368  10
  -1  -5  -7 8620.31 597.357  32
   1   5   7 8929.40 644.949  60
  -1  -5  -7 8033.66 560.898  26
  -1  -5  -7 8195.47 591.949  27
  -1  -5  -8 11021.1 736.198  22
  -1  -5  -8 11853.4 753.717  13
  -1  -5  -8 13531.0 1180.58  10
  -1  -5  -8 14528.2 824.830  32
   1   5   8 12727.5 846.759  60
  -1  -5  -8 12174.5 790.152  27
  -1  -5  -8 11881.8 755.687  26
  -1  -5  -9 16627.0 975.641  27
  -1  -5  -9 15643.7 935.218  26
  -1  -5  -9 16090.5 976.147  32
  -1  -5  -9 15406.0 920.798  13
   1   5   9 16813.4 1038.39  60
  -1  -5  -9 16447.2 941.312  22
  -1  -5 -10 1436.74 242.320  27
  -1  -5 -10 1292.01 210.524  26
  -1  -5 -10 1521.84 248.137  32
  -1  -5 -10 1457.82 218.740  13
   1   5  10 1988.97 325.786  60
  -1  -5 -10 1546.92 229.610  22
  -1  -5 -11 1113.13 179.911  26
  -1  -5 -11 700.018 193.456  27
  -1  -5 -11 696.369 205.894  32
  -1  -5 -11 835.169 154.571  13
  -1  -5 -11 579.818 163.945  22
   1   5  11 1043.03 239.758  60
  -1  -5 -12 4329.45 379.811  22
   1   5  12 5411.47 484.769  60
  -1  -5 -12 5273.06 439.842  32
  -1  -5 -12 5341.73 390.714  26
  -1  -5 -12 4761.99 415.173  27
  -1  -5 -13 14500.1 827.018  20
  -1  -5 -13 13815.5 815.365  22
   1   5  13 16580.8 928.615  60
  -1  -5 -13 14957.7 864.858  32
  -1  -5 -13 15718.5 855.777  27
  -1  -5 -14 6347.01 437.253  32
  -1  -5 -14 6169.00 420.940  27
  -1  -5 -14 6711.48 407.638  20
  -1  -5 -15 7453.20 415.845  32
  -1  -5 -15 7079.27 384.904  27
  -1  -5 -15 6974.63 405.158  37
  -1  -6  20 116.217 66.4721  18
  -1  -6  19 3567.59 283.595  18
  -1  -6  19 2904.98 251.701  39
  -1  -6  18 713.956 167.603  18
   1   6 -17 199.819 115.669  22
   1   6 -16 4778.53 395.999  22
  -1  -6  16 5132.18 436.509  17
  -1  -6  15 874.541 205.238  17
  -1  -6  15 980.028 192.266  45
  -1  -6  14 417.265 174.771  17
  -1  -6  14 813.049 194.564  45
  -1  -6  14 552.586 291.865   7
  -1  -6  13 1845.98 246.149  40
  -1  -6  13 1343.39 220.036  34
  -1  -6  13 1601.87 422.033   7
  -1  -6  13 1489.75 228.676  54
  -1  -6  13 1443.89 253.882  17
  -1  -6  13 1486.84 250.668  45
  -1  -6  12 1407.82 224.785  34
  -1  -6  12 1220.85 232.361  17
  -1  -6  12 1505.02 413.484   7
  -1  -6  12 1539.06 253.473  45
  -1  -6  11 1200.97 358.961   7
  -1  -6  11 1771.80 264.381  45
  -1  -6  11 1568.71 233.665  34
  -1  -6  10 8458.60 776.466  56
  -1  -6  10 9620.80 910.000   7
  -1  -6  10 10879.9 900.303  44
  -1  -6  10 10590.2 665.924  34
  -1  -6   9 9547.36 883.986   7
  -1  -6   9 10353.3 849.984  56
  -1  -6   8 5025.31 570.033   7
  -1  -6   8 4615.58 550.166  56
  -1  -6   7 14062.4 1013.30   7
  -1  -6   7 14677.3 1064.87  56
  -1  -6   6 260.484 179.043   7
  -1  -6   5 9186.79 555.851   1
  -1  -6   5 10592.8 740.730   7
  -1  -6   4 6015.65 395.987   1
  -1  -6   4 5297.43 479.267   7
  -1  -6   4 5566.51 556.841  11
  -1  -6   3 150.098 102.540   1
  -1  -6   3 96.2309 88.7258   7
  -1  -6   3 320.122 172.001  11
  -1  -6   2 8883.39 544.447   1
  -1  -6   2 9315.66 737.422  11
  -1  -6   1 13943.8 791.944   1
  -1  -6   1 15316.0 1005.89  11
  -1  -6   0 570.834 218.149  10
  -1  -6   0 454.987 122.012   1
  -1  -6   0 213.254 96.0757  59
  -1  -6   0 767.761 214.591  11
  -1  -6  -1 17861.1 969.474  59
  -1  -6  -1 21114.7 1334.30  56
  -1  -6  -1 19103.6 1293.97  10
  -1  -6  -1 20339.0 1245.69  11
  -1  -6  -2-67.2956 201.827  56
  -1  -6  -2 18.1721 74.0547  59
  -1  -6  -2-74.1625 174.482  10
  -1  -6  -2-61.8892 126.100  11
  -1  -6  -3 7143.67 705.969  56
  -1  -6  -3 7026.23 691.730  11
  -1  -6  -3 8682.01 815.013  10
  -1  -6  -4 2267.77 236.822  50
  -1  -6  -4 2354.58 439.694  10
  -1  -6  -4 2325.10 394.052  11
  -1  -6  -4 1919.78 242.365  13
  -1  -6  -4 2118.14 392.355  44
  -1  -6  -4 2147.36 367.618  56
  -1  -6  -4 1931.92 250.905  32
  -1  -6  -4 2534.99 282.386  27
  -1  -6  -5 947.687 263.734  44
  -1  -6  -5 1321.71 389.067  10
  -1  -6  -5 1016.84 289.481  11
  -1  -6  -5 1310.74 206.628  13
  -1  -6  -5 1744.97 235.808  32
  -1  -6  -5 1569.89 215.239  26
  -1  -6  -5 1372.54 229.603  27
  -1  -6  -5 1314.34 184.018  48
  -1  -6  -5 1130.33 177.155  50
  -1  -6  -6 4481.36 386.642  13
   1   6   6 4368.34 440.755  60
  -1  -6  -6 4603.41 409.773  32
  -1  -6  -6 4863.59 418.623  27
  -1  -6  -6 4393.77 383.265  26
  -1  -6  -6 3654.82 623.883  10
  -1  -6  -6 4917.13 613.350  11
  -1  -6  -7-82.3117 99.4823  22
  -1  -6  -7 30.3756 121.175  13
   1   6   7-85.0445 162.087  60
  -1  -6  -7-35.0965 127.252  32
  -1  -6  -7 30.3821 115.812  26
  -1  -6  -7 34.7751 141.709  27
  -1  -6  -7 323.243 283.418  10
  -1  -6  -7-86.8617 161.561  11
  -1  -6  -8 57192.3 2776.75  22
  -1  -6  -8 55655.8 2786.90  13
   1   6   8 61229.8 2920.37  60
  -1  -6  -8 59970.4 2847.95  32
  -1  -6  -8 57824.7 2835.65  27
  -1  -6  -8 56273.5 2791.42  26
  -1  -6  -8 59268.8 3390.96  10
  -1  -6  -9 221.764 129.039  22
  -1  -6  -9 346.437 148.602  13
  -1  -6  -9 567.451 182.318  32
  -1  -6  -9 562.194 264.853  10
   1   6   9 218.814 186.070  60
  -1  -6  -9 138.393 163.317  27
  -1  -6  -9 261.546 128.570  26
  -1  -6 -10 52.5754 104.900  26
  -1  -6 -10 97.5388 143.129  27
   1   6  10 41.5051 158.231  60
  -1  -6 -10-33.6417 145.429  32
  -1  -6 -10 129.786 110.126  22
  -1  -6 -11 21090.9 1129.92  27
   1   6  11 19992.8 1175.57  60
  -1  -6 -11 20916.9 1138.40  32
  -1  -6 -11 19834.4 1072.21  22
  -1  -6 -11 20404.1 1109.10  20
  -1  -6 -12 5427.16 413.992  27
  -1  -6 -12 6439.36 446.149  32
   1   6  12 6305.64 475.126  60
  -1  -6 -12 5213.18 403.211  20
  -1  -6 -13-71.1149 113.314  37
  -1  -6 -13 128.596 80.2871  20
  -1  -6 -13 101.661 101.523  32
   1   6  13 70.3699 106.914  60
  -1  -6 -13 89.9636 101.556  27
  -1  -6 -14 1153.92 122.742  27
  -1  -6 -14 915.693 100.836  20
  -1  -6 -14 859.780 136.674  37
  -1  -7  20-19.1418 54.0011  18
  -1  -7  19-31.1257 84.9066  39
  -1  -7  19-52.1880 90.3832  18
  -1  -7  18 1920.71 231.284  18
  -1  -7  17 107.536 126.589  17
  -1  -7  16 2048.20 244.668  45
  -1  -7  16 1976.99 268.305  17
  -1  -7  15 3968.39 386.830  45
  -1  -7  15 4130.68 404.539  17
  -1  -7  14 719.840 182.845  54
  -1  -7  14 1100.42 233.193  17
  -1  -7  14 1048.26 203.223  40
  -1  -7  14 816.471 206.292  45
  -1  -7  13 11644.2 790.218  34
  -1  -7  13 13305.3 863.515  45
  -1  -7  13 14802.5 1241.30   7
  -1  -7  13 13198.5 827.201  40
  -1  -7  13 14101.9 870.849  17
  -1  -7  12 4572.96 456.915  45
  -1  -7  12 5361.10 699.052   7
  -1  -7  12 4538.24 412.638  34
  -1  -7  11 1386.31 261.677  45
  -1  -7  11 1420.96 399.101   7
  -1  -7  11 1484.24 228.543  34
  -1  -7  10 19742.9 1447.58  44
  -1  -7  10 21339.8 1190.57  45
  -1  -7  10 21132.0 1142.30  34
  -1  -7  10 17954.8 1401.19   7
  -1  -7  10 16828.8 1315.82  56
  -1  -7   9 388.368 214.638  56
  -1  -7   9 353.941 156.549  42
  -1  -7   9 79.0867 147.615   7
  -1  -7   9 359.687 149.484  34
  -1  -7   8 1420.91 233.589  34
  -1  -7   8 1854.98 251.387  42
  -1  -7   8 1863.39 248.606  49
  -1  -7   8 2058.91 366.792   7
  -1  -7   8 1539.96 227.966   8
  -1  -7   8 1512.28 358.091  56
  -1  -7   7 22.6043 99.4941   1
  -1  -7   7 139.795 116.284  49
  -1  -7   7-105.560 105.276  48
  -1  -7   7 63.0329 157.293   7
  -1  -7   7 80.2845 200.343  56
  -1  -7   7 159.106 124.151  34
  -1  -7   6 55.3091 102.877   7
  -1  -7   6 80.3515 221.673  56
  -1  -7   6-22.4232 100.446   1
  -1  -7   5 269.429 112.306   1
  -1  -7   5 95.2594 97.3344   7
  -1  -7   4 41376.2 2042.32   1
  -1  -7   4 44612.4 2385.07  11
  -1  -7   3 3346.09 297.705   1
  -1  -7   3 3189.21 447.405  11
  -1  -7   2 14897.7 845.309   1
  -1  -7   2 15417.8 1092.92  11
  -1  -7   1 27355.8 1366.69   1
  -1  -7   1 24039.3 1586.24  11
  -1  -7   0 1161.15 341.674  56
  -1  -7   0 1182.52 189.746  20
  -1  -7   0 1196.59 275.496  11
  -1  -7   0 1022.94 172.234  50
  -1  -7   0 1187.56 199.161  27
  -1  -7  -1 1654.74 361.222  56
  -1  -7  -1 1070.63 318.042  10
  -1  -7  -1 1186.49 211.399   8
  -1  -7  -1 516.369 174.586  37
  -1  -7  -1 1077.62 188.332  32
  -1  -7  -1 1379.37 307.820  11
  -1  -7  -1 1443.29 219.699  27
  -1  -7  -1 1488.55 200.877  50
  -1  -7  -1 1261.94 181.696  48
  -1  -7  -2 11804.7 728.865  48
  -1  -7  -2 11603.6 732.232  50
  -1  -7  -2 13134.5 807.563  42
  -1  -7  -2 12265.2 1071.47  10
  -1  -7  -2 12513.6 807.028  37
  -1  -7  -2 12860.6 776.193  32
  -1  -7  -2 11752.0 1037.86  56
  -1  -7  -2 12768.1 1003.81  11
  -1  -7  -2 12168.1 744.212  26
  -1  -7  -2 12915.7 782.094  27
  -1  -7  -3 1677.01 389.372  10
  -1  -7  -3 919.443 165.147  50
  -1  -7  -3 843.411 167.731  48
  -1  -7  -3 954.086 309.743  44
  -1  -7  -3 1040.07 202.951  42
  -1  -7  -3 1065.60 285.720  11
  -1  -7  -3 701.287 162.112  13
  -1  -7  -3 844.609 191.089  27
  -1  -7  -3 817.522 168.556  26
  -1  -7  -3 238.045 212.205  56
  -1  -7  -3 1055.70 195.677  32
  -1  -7  -3 1002.53 195.295  20
  -1  -7  -4 6528.23 523.729  27
  -1  -7  -4 6894.72 505.091  26
  -1  -7  -4 7622.35 534.422  20
  -1  -7  -4 7205.32 735.136  11
  -1  -7  -4 6602.28 501.812  13
  -1  -7  -4 5570.85 703.358  44
  -1  -7  -4 6763.78 481.769  48
  -1  -7  -4 6605.07 486.328  50
  -1  -7  -4 7182.28 535.817  32
  -1  -7  -5 12302.9 757.202  50
  -1  -7  -5 12600.3 747.041  48
  -1  -7  -5 12490.5 802.965  20
  -1  -7  -5 13413.6 797.491  13
  -1  -7  -5 10083.4 1077.96  10
  -1  -7  -5 13664.4 826.007  32
  -1  -7  -5 12298.9 776.973  26
  -1  -7  -5 13740.3 825.719  27
  -1  -7  -6 8353.70 598.886  20
  -1  -7  -6 7749.26 573.549  13
  -1  -7  -6 7811.58 593.564  32
  -1  -7  -6 9327.88 594.635  26
  -1  -7  -6 7371.94 584.487  27
   1   7   6 8820.00 657.961  60
  -1  -7  -6 7773.23 899.132  10
  -1  -7  -7-109.780 223.678  10
  -1  -7  -7 169.006 146.098  20
   1   7   7-85.1837 166.175  60
  -1  -7  -7-35.3053 128.012  32
  -1  -7  -7-29.3503 114.515  26
  -1  -7  -7-34.8284 141.929  27
  -1  -7  -8 162.111 152.649  20
   1   7   8 165.964 172.641  60
  -1  -7  -8 205.176 155.884  32
  -1  -7  -8 33.5078 144.922  27
  -1  -7  -8 109.045 90.8559  26
  -1  -7  -9 8096.95 557.109  20
   1   7   9 7830.35 603.775  60
  -1  -7  -9 8207.00 573.224  32
  -1  -7  -9 7014.93 541.248  27
  -1  -7 -10 1941.24 246.489  20
   1   7  10 1805.71 256.188  60
  -1  -7 -10 1382.16 225.060  32
  -1  -7 -10 2000.21 249.343  27
  -1  -7 -11 5422.17 381.317  20
  -1  -7 -11 5158.07 396.143  32
   1   7  11 4768.70 399.230  60
  -1  -7 -11 5403.31 390.548  27
  -1  -7 -12 4577.72 331.612  32
  -1  -7 -12 4499.30 312.364  20
  -1  -7 -12 4603.59 324.613  27
  -1  -7 -12 4676.48 357.170  37
  -1  -7 -13 234.398 86.7887  37
  -1  -8  19 5065.22 319.258  18
  -1  -8  19 4481.08 303.695  39
  -1  -8  18 649.549 144.160  39
  -1  -8  17-47.6910 115.674  17
  -1  -8  16 1253.26 200.857  45
  -1  -8  16 1537.36 234.331  17
  -1  -8  15 493.463 131.848  54
  -1  -8  15 576.013 187.760  45
  -1  -8  15 532.192 184.979  17
  -1  -8  14 537.024 160.856  40
  -1  -8  14 473.267 188.335  17
  -1  -8  14 961.307 221.048  45
  -1  -8  14 464.490 152.256  54
  -1  -8  13 1534.85 273.129  45
  -1  -8  13 1180.74 222.218  40
  -1  -8  13 1359.20 221.458  34
  -1  -8  12 1448.76 233.565  34
  -1  -8  12 1397.79 270.297  45
  -1  -8  12 1055.32 334.372   7
  -1  -8  11 15818.7 938.734  34
  -1  -8  11 14838.6 864.348   1
  -1  -8  11 16616.0 1017.29  45
  -1  -8  11 14823.2 1229.19   7
  -1  -8  10 2209.94 300.358  42
  -1  -8  10 3588.80 353.282  34
  -1  -8  10 3324.78 505.651  56
  -1  -8  10 2805.15 279.982   1
  -1  -8  10 2779.86 371.934  45
  -1  -8  10 1714.81 428.109  44
  -1  -8  10 2646.16 470.119   7
  -1  -8   9 2131.79 303.561  42
  -1  -8   9 2464.69 303.224  34
  -1  -8   9 1986.52 428.767  56
  -1  -8   9 2032.54 241.713   1
  -1  -8   9 2266.87 406.673   7
  -1  -8   9 1816.73 454.426  44
  -1  -8   8 114.156 151.881  42
  -1  -8   8 98.7211 125.538  41
  -1  -8   8 143.902 143.603  34
  -1  -8   8 129.029 131.546  49
  -1  -8   8 51.9092 108.065   1
  -1  -8   8 92.9429 218.724  56
  -1  -8   8 211.210 143.536   7
  -1  -8   7 39974.0 2028.63  42
  -1  -8   7 39542.9 1988.21  41
  -1  -8   7 40185.4 2003.80  34
  -1  -8   7 37321.2 2358.89  56
  -1  -8   7 37696.2 1915.76   1
  -1  -8   7 39503.9 1968.92  49
  -1  -8   7 36710.5 1980.87   8
  -1  -8   6 111.052 153.960   8
  -1  -8   6-94.8911 223.253  56
  -1  -8   6 72.3109 137.824  34
  -1  -8   6 78.7990 113.536   1
  -1  -8   6-123.510 117.707  49
  -1  -8   6-109.665 172.010  25
  -1  -8   5 6367.24 515.338  25
  -1  -8   5 6465.13 535.072  34
  -1  -8   5 6815.30 498.915  12
  -1  -8   5 6267.78 471.321   1
  -1  -8   5 6226.52 492.718  49
  -1  -8   5 7954.98 570.787   8
  -1  -8   4 13501.4 842.679  49
  -1  -8   4 14353.7 839.866  48
  -1  -8   4 13515.3 882.136   8
  -1  -8   4 14047.8 846.350  37
  -1  -8   4 14564.7 887.493  34
  -1  -8   4 13659.8 835.108  12
  -1  -8   4 14494.3 827.752   1
  -1  -8   4 14188.1 865.961  25
  -1  -8   4 12515.2 1154.03  56
  -1  -8   3 24313.3 1725.46  56
  -1  -8   3 26144.7 1347.85  37
  -1  -8   3 24505.9 1364.92  34
  -1  -8   3 24278.6 1602.73  11
  -1  -8   3 23853.4 1311.27  12
  -1  -8   3 25156.1 1304.24   1
  -1  -8   3 24291.8 1309.73  48
  -1  -8   3 24137.8 1304.08  50
  -1  -8   3 24375.2 1339.70  25
  -1  -8   2 687.571 320.905  56
  -1  -8   2 887.935 217.234   8
  -1  -8   2 1480.84 225.065  37
  -1  -8   2 1188.19 203.989   1
  -1  -8   2 1418.56 315.069  11
  -1  -8   2 1334.95 213.356  12
  -1  -8   2 1116.33 196.841  25
  -1  -8   2 1384.92 213.239  48
  -1  -8   1 13695.3 837.969  50
  -1  -8   1 14070.6 840.999  48
  -1  -8   1 15122.2 864.611  20
  -1  -8   1 15410.5 904.388  37
  -1  -8   1 13612.4 1211.43  56
  -1  -8   1 13511.6 1091.53  11
  -1  -8   1 13778.0 852.235  12
  -1  -8   1 15188.8 920.863   8
  -1  -8   1 13534.3 849.150  25
  -1  -8   0 204.394 166.818  42
  -1  -8   0 258.705 137.768  37
  -1  -8   0 375.375 151.981  20
  -1  -8   0 225.762 187.999  11
  -1  -8   0 88.4298 112.711  50
  -1  -8   0 113.462 120.638  48
  -1  -8   0 392.852 231.236  56
  -1  -8  -1 11079.2 1066.16  56
  -1  -8  -1 10184.7 952.930  11
  -1  -8  -1 13825.2 840.435  37
  -1  -8  -1 12917.7 762.193  48
  -1  -8  -1 12678.0 762.154  50
  -1  -8  -1 11374.4 814.797  42
  -1  -8  -2 11456.4 756.168  37
  -1  -8  -2 10008.8 979.192  56
  -1  -8  -2 9970.67 654.502  48
  -1  -8  -2 10880.4 678.360  50
  -1  -8  -2 9504.15 712.155  42
  -1  -8  -2 10354.0 1057.90  44
  -1  -8  -3-103.973 211.892  44
  -1  -8  -3 143.216 142.899  42
  -1  -8  -3 463.237 195.086  37
  -1  -8  -3 34.6714 144.268  27
  -1  -8  -3 149.595 126.977  26
  -1  -8  -3 138.044 140.703  32
  -1  -8  -3 162.609 112.805  48
  -1  -8  -3 67.0833 133.879  20
  -1  -8  -4 51.8304 107.782  48
  -1  -8  -4 63.5630 105.744  42
  -1  -8  -4-29.8160 105.222  26
  -1  -8  -4 34.8298 141.931  27
  -1  -8  -4 43.2573 160.914  37
  -1  -8  -4-69.7772 126.497  32
  -1  -8  -4-104.328 212.567  10
  -1  -8  -4 33.8282 122.652  20
  -1  -8  -5 7319.50 562.034  20
  -1  -8  -5 7238.51 568.723  27
  -1  -8  -5 7091.22 526.251  26
  -1  -8  -5 7710.08 624.771  37
   1   8   5 8984.35 640.048  60
  -1  -8  -5 8371.17 588.826  32
  -1  -8  -5 6657.11 819.073  10
  -1  -8  -5 7800.99 514.325  48
  -1  -8  -6-42.7282 162.872  37
  -1  -8  -6 33.3856 136.047  27
  -1  -8  -6-27.1164 93.0005  26
  -1  -8  -6 67.6311 148.839  32
   1   8   6-39.7887 162.139  60
  -1  -8  -6-32.5849 140.838  20
  -1  -8  -7 202.418 175.023  37
  -1  -8  -7 31.3317 132.950  27
  -1  -8  -7 31.9169 127.386  32
   1   8   7 187.291 149.482  60
  -1  -8  -7 91.8486 129.917  20
  -1  -8  -8 8494.91 630.256  37
  -1  -8  -8 8414.38 579.658  27
  -1  -8  -8 9122.53 594.064  32
   1   8   8 8619.53 615.917  60
  -1  -8  -8 8329.14 574.775  20
  -1  -8  -9 349.801 168.147  37
  -1  -8  -9 361.952 137.180  27
  -1  -8  -9 450.228 140.591  32
  -1  -8  -9 306.422 135.476  20
   1   8   9 443.471 146.792  60
  -1  -8 -10 843.425 143.595  20
  -1  -8 -10 673.330 171.700  37
  -1  -8 -11 2623.26 211.244  20
  -1  -9  18 1837.91 186.972  39
  -1  -9  18 1910.32 176.875  18
  -1  -9  17 216.483 122.841  39
  -1  -9  17 246.756 96.9010  43
  -1  -9  17 469.752 124.692  18
  -1  -9  16 9406.64 572.631  17
  -1  -9  16 7968.75 554.161  18
  -1  -9  15 5084.15 388.403  54
  -1  -9  15 5057.77 380.090  40
  -1  -9  14 57.0568 113.834  54
  -1  -9  14 68.4813 148.016  45
  -1  -9  14 55.1886 110.109  40
  -1  -9  13 1192.86 224.399  40
  -1  -9  13 908.910 183.727  34
  -1  -9  13 1092.33 234.307  17
  -1  -9  13 1608.50 276.727  45
  -1  -9  12 251.532 138.544  34
  -1  -9  12 36.8075 153.223  17
  -1  -9  12 123.083 193.161  45
  -1  -9  11-33.8465 129.141  34
  -1  -9  11 256.613 141.299  42
  -1  -9  11 298.081 209.628  45
  -1  -9  11 112.219 161.777  17
  -1  -9  10 2498.84 303.707  34
  -1  -9  10 1997.80 280.602  42
  -1  -9  10 1826.20 399.178  56
  -1  -9  10 2049.58 450.097  44
  -1  -9  10 2295.74 247.100   1
  -1  -9   9 5090.28 457.934  34
  -1  -9   9 4902.74 420.781  41
  -1  -9   9 4112.46 626.312  56
  -1  -9   9 4438.24 381.882   1
  -1  -9   9 4866.55 715.394  44
  -1  -9   9 5520.47 482.629  42
  -1  -9   9 5593.78 511.134  45
  -1  -9   8 18245.8 1529.09  44
  -1  -9   8 18485.9 1097.95  42
  -1  -9   8 17880.0 1100.49  45
  -1  -9   8 18879.8 1080.05  34
  -1  -9   8 17234.8 1039.60  41
  -1  -9   8 15898.4 1367.91  56
  -1  -9   8 17923.8 1044.40  49
  -1  -9   8 17429.4 992.805   1
  -1  -9   7 10082.9 720.609  42
  -1  -9   7 9497.36 709.586  45
  -1  -9   7 9515.59 686.843  34
  -1  -9   7 9128.14 671.020  41
  -1  -9   7 8454.36 933.606  56
  -1  -9   7 10911.2 682.320  49
  -1  -9   7 8919.64 615.490   1
  -1  -9   6 3575.25 383.789  45
  -1  -9   6 3401.66 389.791  42
  -1  -9   6 2441.38 327.334  41
  -1  -9   6 2138.84 312.037  34
  -1  -9   6 2546.48 514.989  56
  -1  -9   6 2811.90 325.416  49
  -1  -9   6 3316.52 318.002   1
  -1  -9   5 5160.63 439.622  12
  -1  -9   5 4850.50 414.200   1
  -1  -9   5 5491.70 488.978  34
  -1  -9   5 4479.12 419.743  49
  -1  -9   5 4902.55 428.854  48
  -1  -9   5 5215.81 499.696  42
  -1  -9   5 5223.89 476.699  45
  -1  -9   4 36399.0 1900.47  49
  -1  -9   4 36944.0 1900.10  48
  -1  -9   4 40301.9 2018.49  42
  -1  -9   4 35206.2 1926.55  45
  -1  -9   4 37544.2 1911.61  37
  -1  -9   4 38056.5 1961.19  34
  -1  -9   4 34178.9 2356.05  56
  -1  -9   4 39065.1 1893.22   1
  -1  -9   4 36392.1 1925.36  25
  -1  -9   4 37368.6 1909.99  12
  -1  -9   3 8754.65 599.975  45
  -1  -9   3 8114.99 581.398  37
  -1  -9   3 8147.21 623.203  34
  -1  -9   3 7726.06 898.331  56
  -1  -9   3 7453.89 570.674  25
  -1  -9   3 7631.85 569.977  12
  -1  -9   3 7131.62 551.516  49
  -1  -9   3 6991.40 546.738  48
  -1  -9   2 7222.69 614.016  42
  -1  -9   2 6940.27 543.380  37
  -1  -9   2 6411.29 507.149  48
  -1  -9   2 8096.63 892.462  56
  -1  -9   2 6164.58 512.148  25
  -1  -9   2 7092.35 530.629  12
  -1  -9   1 2297.00 344.456  42
  -1  -9   1 2628.37 328.826  37
  -1  -9   1 2311.50 495.274  56
  -1  -9   1 1952.89 256.695  25
  -1  -9   1 2444.27 301.854  12
  -1  -9   1 2513.40 289.883  48
  -1  -9   0 2980.01 375.779  42
  -1  -9   0 3299.38 366.591  37
  -1  -9   0 2577.46 562.495  44
  -1  -9   0 3220.97 573.310  56
  -1  -9   0 3515.59 348.729  12
  -1  -9   0 2517.14 300.538  48
  -1  -9  -1 166.141 179.538  42
  -1  -9  -1 39.9190 132.841  37
  -1  -9  -1-244.856 269.442  44
  -1  -9  -1-101.997 254.535  56
  -1  -9  -1-34.1853 130.330  12
  -1  -9  -1 29.0467 127.871  48
  -1  -9  -2 569.032 206.921  37
  -1  -9  -2 338.726 249.536  44
  -1  -9  -2 375.403 235.312  56
  -1  -9  -2 499.771 147.850  48
  -1  -9  -2 725.450 199.656  42
  -1  -9  -3 2247.05 292.750  42
  -1  -9  -3 2932.55 287.142  48
  -1  -9  -3 3305.35 332.377  20
  -1  -9  -3 2651.48 344.238  37
  -1  -9  -4 2736.68 270.009  48
  -1  -9  -4 3711.07 352.334  20
  -1  -9  -4 2813.75 348.719  37
  -1  -9  -5 5669.66 416.213  48
  -1  -9  -5 7118.46 501.434  20
  -1  -9  -5 7284.98 547.140  37
  -1  -9  -6 6097.10 467.377  20
  -1  -9  -6 6533.98 520.919  37
  -1  -9  -7 1532.10 206.704  20
  -1  -9  -7 1395.08 240.458  37
  -1  -9  -8 2174.19 227.487  20
  -1  -9  -8 2488.23 275.147  37
  -1  -9  -9 1819.82 207.478  37
  -1  -9 -10 646.277 116.766  37
  -1  -9 -11 966.933 92.0064  37
  -1 -10  17 1323.02 132.684  18
  -1 -10  17 1192.63 122.271  43
  -1 -10  16 5761.95 382.478  18
  -1 -10  16 6323.74 418.433  39
  -1 -10  15 878.381 137.953  54
  -1 -10  15 1026.43 139.549  40
  -1 -10  15 1075.86 188.047  39
  -1 -10  15 1040.33 159.105  18
  -1 -10  15 876.760 172.706  45
  -1 -10  14 665.475 181.555  45
  -1 -10  14 693.851 155.085  40
  -1 -10  14 848.165 195.342  39
  -1 -10  14 620.436 148.278  54
  -1 -10  14 977.835 190.739  17
  -1 -10  14 812.508 162.729  18
  -1 -10  13 2167.85 269.581  17
  -1 -10  13 2124.28 290.131  45
  -1 -10  13 2027.53 262.488  40
  -1 -10  13 1838.45 228.311  34
  -1 -10  12 4119.27 371.277  34
  -1 -10  12 4302.02 422.454  45
  -1 -10  12 4639.49 404.112  17
  -1 -10  11-29.8379 124.096  42
  -1 -10  11-30.8092 117.438  34
  -1 -10  11 65.0666 129.781  17
  -1 -10  10 100.527 133.730  34
  -1 -10  10 98.8066 145.018  17
  -1 -10  10 40.1750 170.442  45
  -1 -10  10 103.938 152.544  42
  -1 -10   9 857.884 203.251  34
  -1 -10   9 1208.29 219.123  17
  -1 -10   9 841.268 152.036   1
  -1 -10   9 940.846 238.960  45
  -1 -10   9 742.328 191.951  39
  -1 -10   9 762.602 213.988  42
  -1 -10   9 927.796 183.730  41
  -1 -10   8 25.9674 110.159   1
  -1 -10   8 29.6977 104.827  39
  -1 -10   8-40.6096 154.810  42
  -1 -10   8 101.558 129.057  41
  -1 -10   8 164.328 180.834  45
  -1 -10   8 75.0767 162.261  34
  -1 -10   7 3894.20 393.229  34
  -1 -10   7 3547.93 372.934  41
  -1 -10   7 3689.44 416.470  42
  -1 -10   7 3754.15 337.498   1
  -1 -10   7 3538.59 372.055  49
  -1 -10   7 3044.79 600.585  44
  -1 -10   7 3988.84 414.965  45
  -1 -10   6 119.068 168.469  45
  -1 -10   6 261.509 243.289  44
  -1 -10   6 279.762 162.997  34
  -1 -10   6 275.737 163.963  41
  -1 -10   6-43.8444 182.471  42
  -1 -10   6 109.763 223.740  56
  -1 -10   6 85.5530 111.461   1
  -1 -10   6 233.035 159.214  49
  -1 -10   5 15246.7 964.721  34
  -1 -10   5 15508.4 919.162  49
  -1 -10   5 15844.5 975.757  41
  -1 -10   5 14286.9 932.498  45
  -1 -10   5 16055.1 1007.67  42
  -1 -10   5 12987.7 1333.67  44
  -1 -10   4 17161.1 1057.80  34
  -1 -10   4 15846.9 987.900  48
  -1 -10   4 18295.5 1014.78  49
  -1 -10   4 13564.3 1335.85  56
  -1 -10   4 19625.0 1039.35  12
  -1 -10   4 18210.5 1105.25  42
  -1 -10   4 16253.6 1007.13  45
  -1 -10   3 621.583 212.930  34
  -1 -10   3 568.485 173.225  37
  -1 -10   3 851.876 196.398  48
  -1 -10   3 1292.00 218.122  49
  -1 -10   3 1145.53 382.947  56
  -1 -10   3 981.233 204.394  12
  -1 -10   3 685.924 344.340  44
  -1 -10   2 2598.54 364.456  42
  -1 -10   2 2145.47 288.307  37
  -1 -10   2 1814.53 441.132  56
  -1 -10   2 1903.53 513.366  44
  -1 -10   2 2088.30 270.147  48
  -1 -10   2 1998.45 261.337  49
  -1 -10   2 1586.92 246.118  12
  -1 -10   1 15067.1 920.135  49
  -1 -10   1 15893.4 917.953  48
  -1 -10   1 16002.3 943.755  12
  -1 -10   1 16199.1 957.872  37
  -1 -10   1 15405.4 1011.23  42
  -1 -10   0 3085.98 330.990  12
  -1 -10   0 3080.92 317.067  49
  -1 -10   0 2233.78 280.802  48
  -1 -10   0 3480.23 357.313  37
  -1 -10   0 2801.76 359.306  42
  -1 -10   0 3063.78 366.210  34
  -1 -10  -1-31.9676 124.725  12
  -1 -10  -1-26.4806 112.318  48
  -1 -10  -1 37.2684 155.002  42
  -1 -10  -1-35.8652 130.041  37
  -1 -10  -1-39.9129 166.001  34
  -1 -10  -2 30.7374 125.411  12
  -1 -10  -2 217.298 123.960  48
  -1 -10  -2 128.586 125.577  42
  -1 -10  -2 141.152 140.910  37
  -1 -10  -2 229.756 171.642  34
  -1 -10  -3 1191.71 212.173  12
  -1 -10  -3 855.545 219.240  34
  -1 -10  -3 1392.58 239.629  37
  -1 -10  -3 1033.61 165.177  48
  -1 -10  -4 831.719 194.006  34
  -1 -10  -4 1176.71 218.440  37
  -1 -10  -4 805.717 133.402  48
  -1 -10  -5 4553.27 385.897  34
  -1 -10  -5 4827.61 401.530  37
  -1 -10  -6-49.6266 116.799  37
  -1 -10  -6 85.9506 102.724  34
  -1 -10  -6 138.706 73.0389  49
  -1 -10  -7 383.819 124.641  37
  -1 -10  -8 90.0628 81.9711  37
  -1 -10  -9 44.1977 46.5438  37
  -1 -11  16 1731.74 148.666  43
  -1 -11  16 1389.62 132.940  39
  -1 -11  15 2171.12 189.913  17
  -1 -11  15 1542.97 133.271  40
  -1 -11  15 2099.21 187.666  39
  -1 -11  15 1618.18 138.150  54
  -1 -11  14 9579.35 588.382  39
  -1 -11  14 10150.2 586.637  40
  -1 -11  14 11720.5 637.665  45
  -1 -11  14 10590.3 602.140  17
  -1 -11  14 10368.2 591.628  54
  -1 -11  13-44.7492 105.298  40
  -1 -11  13 102.999 111.064  39
  -1 -11  13-45.7042 104.131  54
  -1 -11  13-154.326 155.768  45
  -1 -11  13-84.3962 109.618  17
  -1 -11  12 324.840 125.763  17
  -1 -11  12 300.808 124.514  34
  -1 -11  12 266.173 114.487  39
  -1 -11  12 299.860 149.265  40
  -1 -11  11 63.4018 151.490  45
  -1 -11  11 120.819 118.926  42
  -1 -11  11 24.6086 112.133  17
  -1 -11  11-25.0361 121.446  34
  -1 -11  10 4069.86 365.582  42
  -1 -11  10 3861.06 388.009  45
  -1 -11  10 3872.68 340.580  17
  -1 -11  10 3963.71 356.679  34
  -1 -11   9 4936.35 399.782  41
  -1 -11   9 6057.14 465.792  34
  -1 -11   9 7080.94 517.360  45
  -1 -11   9 6202.23 489.832  42
  -1 -11   9 5104.85 412.812  17
  -1 -11   8 1383.52 235.936  34
  -1 -11   8 1553.17 261.260  42
  -1 -11   8 1000.37 187.467  41
  -1 -11   8 1124.25 178.056  17
  -1 -11   8 701.015 203.622  45
  -1 -11   7 2100.22 293.389  45
  -1 -11   7 2379.46 329.020  42
  -1 -11   7 2822.06 306.562  41
  -1 -11   7 2390.92 306.080  34
  -1 -11   6 14290.2 813.778  49
  -1 -11   6 13787.5 880.065  42
  -1 -11   6 11320.9 792.277  45
  -1 -11   6 13553.5 837.215  41
  -1 -11   6 13385.9 841.400  34
  -1 -11   5 1918.30 256.825  49
  -1 -11   5 2167.63 255.138  45
  -1 -11   5 1613.07 264.222  34
  -1 -11   5 2093.92 293.156  41
  -1 -11   5 2019.44 307.366  42
  -1 -11   4 28.5179 118.649  49
  -1 -11   4 222.315 177.078  34
  -1 -11   4 38.0951 161.607  41
  -1 -11   3 138.503 128.326  49
  -1 -11   3 38.9249 161.918  41
  -1 -11   3 41.0552 183.927  42
  -1 -11   3 37.0476 147.821  34
  -1 -11   2 3624.96 348.364  12
  -1 -11   2 3693.99 404.528  42
  -1 -11   2 3593.19 331.833  49
  -1 -11   1 3927.40 399.621  42
  -1 -11   1 3708.77 328.732  49
  -1 -11   1 3322.62 331.806  37
  -1 -11   1 4032.33 355.042  12
  -1 -11   0 1341.01 191.306  49
  -1 -11   0 1359.26 234.678  42
  -1 -11   0 1314.22 213.139  12
  -1 -11   0 1268.98 202.011  37
  -1 -11   0 790.039 211.025  34
  -1 -11  -1-64.2639 103.900  49
  -1 -11  -1-27.1685 121.701  42
  -1 -11  -1-51.5589 121.304  12
  -1 -11  -1 225.026 158.195  34
  -1 -11  -1 26.6758 115.300  37
  -1 -11  -2 2430.29 234.562  49
  -1 -11  -2 2926.67 276.115  12
  -1 -11  -2 2336.71 262.923  37
  -1 -11  -2 2623.42 289.680  34
  -1 -11  -3 360.447 102.092  49
  -1 -11  -3 277.766 120.172  12
  -1 -11  -3 354.112 137.181  34
  -1 -11  -3 366.493 125.845  37
  -1 -11  -4 409.273 86.3846  49
  -1 -11  -4 255.291 123.202  41
  -1 -11  -4 399.538 117.481  37
  -1 -11  -4 328.794 121.987  34
  -1 -11  -4 426.109 121.483  12
  -1 -11  -5 1184.90 160.489  41
  -1 -11  -5 1752.15 176.734  37
  -1 -11  -5 1452.45 156.567  34
  -1 -11  -5 1494.67 164.812  12
  -1 -11  -6 3069.01 217.704  12
  -1 -11  -6 2929.32 219.545  37
  -1 -11  -7 39.7128 34.8642  12
  -1 -12  14 245.161 88.5202  43
  -1 -12  13-41.0542 78.0590  40
  -1 -12  13-41.8594 77.8784  54
  -1 -12  12 117.784 75.5335  34
  -1 -12  12 110.986 106.681  40
  -1 -12  12 56.2946 92.4347  54
  -1 -12  12 77.9547 105.139  45
  -1 -12  11 1928.73 193.477  42
  -1 -12  11 2252.15 241.976  45
  -1 -12  11 2048.03 204.705  34
  -1 -12  10 601.607 135.014  34
  -1 -12  10 645.798 143.238  42
  -1 -12  10 539.319 149.613  45
  -1 -12   9 974.372 171.335  34
  -1 -12   9 986.592 173.465  45
  -1 -12   9 793.801 168.724  42
  -1 -12   8 3146.57 315.790  42
  -1 -12   8 3140.25 292.965  45
  -1 -12   8 3399.15 307.457  34
  -1 -12   8 2828.33 259.364  41
  -1 -12   7 271.326 154.635  42
  -1 -12   7 79.4118 128.451  34
  -1 -12   7 22.9963 101.298  41
  -1 -12   6 1137.64 231.941  42
  -1 -12   6 1133.46 209.940  34
  -1 -12   6 1643.82 217.202  41
  -1 -12   5 321.952 175.762  42
  -1 -12   5 311.312 145.302  34
  -1 -12   5-27.5914 127.995  41
  -1 -12   4 1145.26 168.098  49
  -1 -12   4 863.064 199.194  41
  -1 -12   4 1396.15 221.537  34
  -1 -12   3 532.864 129.387  49
  -1 -12   3 513.488 173.897  42
  -1 -12   3 497.397 172.031  41
  -1 -12   3 619.414 168.949  34
  -1 -12   2 201.367 94.3380  49
  -1 -12   2 220.799 141.833  42
  -1 -12   2 231.608 140.734  41
  -1 -12   1 560.544 120.216  49
  -1 -12   1 863.199 180.451  41
  -1 -12   1 765.563 160.810  42
  -1 -12   0-28.4110 74.7392  49
  -1 -12   0-57.3171 91.2991  42
  -1 -12   0-70.2538 121.651  34
  -1 -12   0 155.302 132.724  41
  -1 -12  -1 818.303 157.379  34
  -1 -12  -1 688.850 98.3388  49
  -1 -12  -2 367.568 107.771  34
  -1 -12  -2 593.967 130.087  41
  -1 -12  -3 47.8116 60.6586  34
  -1 -12  -3 214.911 82.6998  41
  -1 -13  11 4121.41 264.770  40
  -1 -13  11 4096.03 264.725  54
  -1 -13  10 544.496 80.6868  42
  -1 -13  10 643.445 89.2375  34
  -1 -13  10 716.114 118.221  40
  -1 -13  10 719.296 118.113  54
  -1 -13   9 916.317 126.462  42
  -1 -13   9 973.727 118.998  34
  -1 -13   8 2603.24 223.294  42
  -1 -13   8 2084.38 195.921  34
  -1 -13   7 3383.85 266.012  42
  -1 -13   7 3038.97 242.127  34
  -1 -13   6 13.1528 66.5486  41
  -1 -13   6-19.5323 100.153  42
  -1 -13   6-16.7574 85.9243  34
  -1 -13   5 1864.37 181.934  41
  -1 -13   5 2228.12 212.398  34
  -1 -13   4 2110.70 199.623  41
  -1 -13   4 2020.24 214.734  42
  -1 -13   4 2123.17 208.013  34
  -1 -13   3 1095.84 143.988  41
  -1 -13   3 794.417 137.044  42
  -1 -13   3 909.306 138.559  34
  -1 -13   2 707.949 119.335  41
  -1 -13   2 593.429 100.647  42
  -1 -13   1 220.342 83.1773  41
  -1 -13   0 2812.04 205.718  41
  -1 -13   0 2979.61 200.691  34
   2 -14  -2-36.9456 46.1029  41
   2 -14  -2 8.80000 45.7183  34
   2 -14  -1 608.820 95.0437  41
   2 -14  -1 543.213 97.5961  34
   2 -14   0 3560.73 268.976  41
   2 -14   0 4578.57 285.100  34
   2 -14   1 184.529 87.2545  41
   2 -14   1 182.798 89.1769  42
   2 -14   1 263.350 91.5374  34
   2 -14   2 1153.84 137.411  41
   2 -14   2 1444.73 178.763  42
   2 -14   2 972.398 136.751  34
   2 -14   3 528.329 134.433  42
   2 -14   3 425.694 88.5623  41
   2 -14   3 378.524 99.3797  34
   2 -14   4 1675.79 170.834  34
   2 -14   5 107.773 120.272  42
   2 -14   5-39.0614 67.6374  34
   2 -14   6 103.729 114.466  42
   2 -14   6-32.1791 56.4304  34
   2 -14   7 2049.41 215.288  42
   2 -14   8 1571.34 167.568  42
   2 -14   8 1043.64 135.187  45
   2 -14   9-13.3317 68.3638  45
   2 -14   9 47.7198 65.8290  42
   2 -14  10 987.493 121.468  45
   2 -14  11 2142.50 164.434  45
   2 -13  -5 466.640 90.2932  34
   2 -13  -4 1913.71 188.276  34
   2 -13  -3 6924.13 447.367  34
   2 -13  -2 4039.47 330.415  34
   2 -13  -1 1652.48 203.998  42
   2 -13  -1 2172.07 239.114  34
   2 -13   0 101.290 119.164  42
   2 -13   0-25.6041 118.591  34
   2 -13   1 92.6855 107.477  25
   2 -13   1 287.582 149.505  42
   2 -13   1 79.4768 130.503  34
   2 -13   2 811.486 173.388  25
   2 -13   2 940.619 205.979  42
   2 -13   2 992.506 182.974  34
   2 -13   3 28.2439 119.798  25
   2 -13   3 26.6024 119.168  34
   2 -13   4 47.6335 104.829  41
   2 -13   4-33.7798 146.002  42
   2 -13   4-25.7630 104.983  34
   2 -13   5 11146.2 709.664  45
   2 -13   5 11551.2 690.775  41
   2 -13   5 12930.4 731.398  34
   2 -13   6 10630.9 659.850  45
   2 -13   6 10926.2 704.120  42
   2 -13   6 10125.4 627.388  34
   2 -13   7 90.7066 147.180  42
   2 -13   7 300.876 146.217  45
   2 -13   7 181.653 115.566   1
   2 -13   7 502.069 119.776  34
   2 -13   8 54.6080 132.489  42
   2 -13   8 82.0463 138.432  45
   2 -13   8 85.0823 101.716   1
   2 -13   8 109.528 83.4321  34
   2 -13   9 2310.94 249.683  42
   2 -13   9 2483.23 269.450  45
   2 -13   9 2169.02 220.728   1
   2 -13  10 1426.17 174.975  42
   2 -13  10 1528.49 210.124  45
   2 -13  10 1320.58 162.457   1
   2 -13  10 1339.55 183.822  17
   2 -13  11-18.9376 91.8545  17
   2 -13  12 734.171 96.3852  40
   2 -13  12 1254.61 154.447  17
   2 -13  12 1123.63 161.666  45
   2 -13  13 258.134 82.2794  17
   2 -13  13 663.170 110.034  45
   2 -13  14 878.924 94.4786  45
   2 -12  -8 27.0822 48.6784  34
   2 -12  -7 3704.13 247.319  12
   2 -12  -6 938.538 137.005  12
   2 -12  -5 2845.46 250.215  12
  -2  12   5 2945.40 285.682  60
   2 -12  -4 1288.47 183.885  12
   2 -12  -3 22528.4 1180.09  12
   2 -12  -2 56.3143 119.898  42
   2 -12  -2 539.378 151.444  12
   2 -12  -1 465.895 148.698  12
   2 -12  -1 421.360 146.894  25
   2 -12  -1 262.947 145.653  42
   2 -12  -1 380.788 191.747  34
   2 -12   0 9301.76 611.440  12
   2 -12   0 8921.34 623.410  25
   2 -12   0 9058.49 648.068  34
   2 -12   0 9016.43 642.100   8
   2 -12   1 5137.87 439.351  12
   2 -12   1 5363.97 462.977  25
   2 -12   1 6100.65 498.626   8
   2 -12   1 5526.83 476.019  34
   2 -12   2 257.686 168.799  25
   2 -12   2 705.343 209.580   8
   2 -12   2 429.140 184.362  34
   2 -12   3 38.0696 161.496  25
   2 -12   3 94.3172 143.268   1
   2 -12   3 70.3111 140.275  34
   2 -12   4-38.7201 161.049  25
   2 -12   4 62.6248 140.275   1
   2 -12   4 202.889 168.775   8
   2 -12   4 34.0171 132.733  34
   2 -12   5 1780.71 257.385  34
   2 -12   5 1610.82 234.087  41
   2 -12   5 2172.15 305.247  25
   2 -12   5 2279.34 310.471   8
   2 -12   5 1763.93 255.115   1
   2 -12   6 2784.37 339.834   8
   2 -12   6 2184.00 272.477   1
   2 -12   6 2021.88 263.008  34
   2 -12   7 182.610 152.102   8
   2 -12   7 235.563 138.778   1
   2 -12   7 136.782 118.505  34
   2 -12   8 734.294 167.601   1
   2 -12   8 504.838 184.924   8
   2 -12   8 382.822 124.693  34
   2 -12   8 495.285 194.249  42
   2 -12   9 660.192 187.271  42
   2 -12   9 1145.82 194.728   1
   2 -12  10 949.521 185.514  42
   2 -12  10 908.906 169.775   1
   2 -12  11 3269.34 291.750   1
   2 -12  11 3382.01 351.094  45
   2 -12  12 4862.29 356.206   1
   2 -12  12 5628.62 429.662  45
   2 -12  13 23.3245 114.784  45
   2 -12  14 17.9304 100.182  45
   2 -12  14 266.119 105.513  17
   2 -12  15 4435.53 267.098  17
   2 -12  15 3767.45 239.895  45
   2 -11 -10 2070.49 149.802  34
   2 -11  -9 9143.63 453.856  12
   2 -11  -9 7145.33 433.585  37
  -2  11   8 987.397 173.010  60
   2 -11  -8 1185.67 148.714  12
   2 -11  -8 1114.90 148.624  37
  -2  11   7 343.998 145.610  60
   2 -11  -7 318.067 112.883  12
   2 -11  -7 240.392 103.520  37
  -2  11   6 13315.1 829.323  60
   2 -11  -6 13306.1 763.937  12
   2 -11  -6 13329.0 762.041  37
   2 -11  -5 648.302 165.181  12
   2 -11  -5 251.220 123.066  37
   2 -11  -4 675.942 166.737  12
   2 -11  -4 685.114 151.683  37
   2 -11  -3-107.071 117.869  37
   2 -11  -3 179.540 136.374  12
   2 -11  -3 333.318 153.355   8
   2 -11  -3 129.821 126.671  42
   2 -11  -3 58.6387 114.442  25
   2 -11  -3 185.932 108.294  23
   2 -11  -2 8275.16 624.319   8
   2 -11  -2 10172.1 656.906  25
   2 -11  -2 8459.52 597.085  23
   2 -11  -2 9386.55 622.238  12
   2 -11  -1 496.953 186.090   8
   2 -11  -1 964.195 212.213  25
   2 -11  -1 1034.54 207.863  12
   2 -11   0 20993.8 1281.47   8
   2 -11   0 22576.6 1289.02  25
   2 -11   0 23872.5 1261.73  12
   2 -11   1 116.496 237.457  57
   2 -11   1 235.599 150.917  12
   2 -11   1 113.514 211.243  11
   2 -11   1 341.578 188.055   8
   2 -11   1 40.9839 140.725  25
   2 -11   2 1122.40 214.519  12
   2 -11   2 688.455 332.428  11
   2 -11   2 716.352 345.755  57
   2 -11   2 503.873 206.573  25
   2 -11   2 803.000 200.583  34
   2 -11   3 15501.2 930.967  34
   2 -11   3 13863.6 1321.46  57
   2 -11   3 15913.6 1361.40  11
   2 -11   3 13688.0 880.177   1
   2 -11   3 14033.0 941.723  25
   2 -11   4 13269.5 848.801   8
   2 -11   4 12160.0 791.109  34
   2 -11   4 10302.1 1100.71  11
   2 -11   4 10142.3 788.683  25
   2 -11   4 11883.8 767.794   1
   2 -11   5 287.619 149.994  34
   2 -11   5 129.841 165.400   8
  -2  11  -5 356.711 162.571  29
   2 -11   5 236.139 240.856  57
   2 -11   5 304.545 173.912   1
   2 -11   6 4477.83 420.427  34
   2 -11   6 4709.41 428.452   1
   2 -11   6 6189.20 780.834  57
   2 -11   6 5568.61 496.204  25
   2 -11   6 4523.61 458.312   8
   2 -11   7 1004.14 227.441  25
   2 -11   7 1149.76 229.876   1
   2 -11   7 880.941 225.576   8
   2 -11   7 1070.95 202.977  34
   2 -11   8 2930.44 352.996  25
   2 -11   8 2144.76 302.707   8
   2 -11   8 2343.74 287.909   1
   2 -11   8 2709.89 286.521  34
   2 -11   9 826.169 194.143   8
   2 -11   9 496.790 167.764   1
   2 -11  10 1114.12 202.798   8
   2 -11  10 1226.48 222.239  42
   2 -11  10 1301.67 218.332   1
   2 -11  11 633.763 167.643   1
   2 -11  12 1617.78 216.709   1
   2 -11  12 1547.10 269.885  45
   2 -11  13 1205.26 215.001  17
   2 -11  13 1184.39 174.893   1
   2 -11  13 869.060 205.231  45
   2 -11  14 48.9349 116.936  17
   2 -11  14 104.447 91.6080   1
   2 -11  14-24.4860 118.784  45
   2 -11  15 14295.6 779.952  17
   2 -11  15 14082.0 764.378  45
   2 -11  16 356.904 96.1531  17
   2 -11  17 64.3892 54.1266  39
   2 -11  17 16.8088 45.3340  18
   2 -10 -11 53.1992 68.4596  37
   2 -10 -11 216.167 67.6866  12
   2 -10 -10 807.457 123.174  12
   2 -10 -10 513.858 123.935  37
  -2  10  10 610.493 150.638  60
   2 -10  -9 719.412 138.813  12
   2 -10  -9 643.925 145.672  37
  -2  10   9 396.964 154.860  60
   2 -10  -9 689.245 144.694  26
   2 -10  -8 55.6277 128.816  37
  -2  10   8 35.4825 135.254  60
   2 -10  -8-106.925 117.661  26
   2 -10  -7-30.7871 125.458  37
  -2  10   7-39.3564 150.019  60
   2 -10  -7 30.4215 126.524  26
   2 -10  -6 22618.8 1220.07  26
   2 -10  -6 20480.5 1136.58  23
   2 -10  -6 22500.8 1208.92  37
   2 -10  -5 8246.57 573.957  23
   2 -10  -5 8754.67 627.678  26
   2 -10  -5 8730.78 612.839  37
   2 -10  -4 1207.94 212.445  37
   2 -10  -4 989.984 207.887  26
   2 -10  -4 1063.96 202.797  25
   2 -10  -4 1156.86 205.053  23
   2 -10  -4 1100.25 412.072  11
   2 -10  -4 897.293 196.283  12
   2 -10  -4 1184.76 206.502   8
   2 -10  -3 3478.10 356.578  37
   2 -10  -3 3729.20 363.949  12
   2 -10  -3 3675.74 396.250  26
   2 -10  -3 4213.11 389.654  25
   2 -10  -3 4093.09 376.260  23
   2 -10  -3 3919.32 386.101   8
   2 -10  -2 2877.78 316.747  12
   2 -10  -2 2066.67 461.240  57
   2 -10  -2 2281.94 310.380  25
   2 -10  -2 2507.01 303.521  23
   2 -10  -2 2675.43 324.415   8
   2 -10  -1 1629.23 239.178  12
   2 -10  -1 792.669 317.002  11
   2 -10  -1 1627.70 426.772  57
   2 -10  -1 856.444 196.534  23
   2 -10  -1 1225.70 234.129  25
   2 -10  -1 1531.24 271.432   8
   2 -10   0 250.141 170.277   8
   2 -10   0 204.553 155.750   1
   2 -10   0-113.208 188.686  11
   2 -10   0 399.491 157.070  12
   2 -10   0 335.641 322.582  57
   2 -10   0 278.922 148.325  23
   2 -10   0 445.409 175.391  25
   2 -10   1 6374.63 864.383  57
   2 -10   1 6959.25 536.712  12
   2 -10   1 7022.45 555.366  23
   2 -10   1 7907.20 595.671  25
   2 -10   1 6715.89 576.981   8
   2 -10   2 1678.23 258.460  23
   2 -10   2 1860.06 297.795  25
   2 -10   2 1461.47 414.821  11
   2 -10   2 1767.90 264.253  12
   2 -10   2 1948.72 510.388  57
   2 -10   3 53210.4 2548.47  62
   2 -10   3 50171.9 2501.25  12
   2 -10   3 54586.8 3091.92  11
   2 -10   3 51524.3 2576.70   8
   2 -10   3 49711.7 2446.33  49
   2 -10   3 48952.3 2552.41  25
   2 -10   3 46967.2 3007.28  57
   2 -10   4 73.3965 143.181  34
   2 -10   4 243.537 129.304  49
   2 -10   4-112.592 209.419  11
   2 -10   4 99.3769 155.872   1
   2 -10   4-42.2697 164.918   8
   2 -10   4-84.3094 198.356   7
   2 -10   5 7187.96 533.704  34
   2 -10   5 6794.00 850.946  57
   2 -10   5 7026.45 853.877  11
   2 -10   5 5667.71 698.113   7
   2 -10   5 5934.25 539.720   8
   2 -10   5 6167.18 504.218   1
   2 -10   6 50158.3 2478.54  34
   2 -10   6 50407.3 2472.54   1
   2 -10   6 48441.7 2970.91  57
   2 -10   6 42812.8 2805.74   7
   2 -10   6 50432.0 2528.40   8
   2 -10   6 53232.0 2555.54  25
   2 -10   7 3341.27 330.418  34
   2 -10   7 3296.45 574.750  57
   2 -10   7 2604.60 499.184   7
   2 -10   7 2795.10 345.346   8
   2 -10   7 2890.36 336.059   1
   2 -10   7 2899.92 370.354  25
   2 -10   8 981.379 226.496   8
   2 -10   8 997.554 325.999   7
   2 -10   8 1907.00 283.358  25
   2 -10   8 1126.70 355.526  57
   2 -10   9 5849.02 444.771  24
   2 -10   9 4705.74 679.980   7
   2 -10   9 6007.37 489.415   8
   2 -10  10 116.710 116.624  24
   2 -10  10 207.399 228.333   7
   2 -10  10 221.974 142.232   8
   2 -10  11 3355.78 331.960  24
   2 -10  12 9252.55 616.943  24
   2 -10  13 3292.59 357.580  45
   2 -10  14 441.410 161.601  17
   2 -10  14 404.847 164.213  45
   2 -10  15 24.4532 113.294  17
   2 -10  15 132.569 114.818  45
  -2  10 -16-13.8649 73.8478  30
   2 -10  16-26.0485 73.4786  45
   2 -10  16 18.6002 96.6217  17
   2 -10  17 81.1650 61.1042  17
   2 -10  18 2284.13 159.392  18
   2 -10  18 1809.85 149.444  39
   2  -9 -13 899.731 85.4430  12
   2  -9 -13 932.608 116.158  37
   2  -9 -12 1031.77 157.194  37
   2  -9 -12 834.652 126.469  26
  -2   9  12 657.726 139.593  60
   2  -9 -11 253.439 115.413  26
  -2   9  11 59.6306 119.147  60
   2  -9 -10 314.408 140.534  26
  -2   9  10 467.148 185.004  60
   2  -9 -10 385.011 149.177  32
   2  -9  -9 698.553 180.004  26
  -2   9   9 406.738 180.387  60
   2  -9  -9 407.276 168.323  32
  -2   9   8 43.9381 171.463  60
   2  -9  -8 273.143 155.597  32
   2  -9  -8 24.2410 110.503  23
   2  -9  -8 100.540 133.742  26
  -2   9   7 100.480 142.930  61
   2  -9  -7 143.736 164.471  32
   2  -9  -7 456.282 143.821  20
   2  -9  -7 502.172 152.986  23
   2  -9  -7 783.001 201.406  26
   2  -9  -6 5928.09 487.572  32
   2  -9  -6 5490.37 426.070  20
   2  -9  -6 4671.36 687.944  11
   2  -9  -6 5066.09 462.876  26
   2  -9  -6 4825.73 435.461  23
   2  -9  -5 1185.06 239.456  32
   2  -9  -5 1336.01 219.223  23
   2  -9  -5 1087.00 199.196  20
   2  -9  -5 1547.89 226.846  25
   2  -9  -5 1187.16 239.855  26
   2  -9  -5 1787.81 439.658  11
   2  -9  -4 627.153 167.176   8
   2  -9  -4 1217.04 358.619  11
   2  -9  -4 1268.68 211.569  23
   2  -9  -4 1073.51 200.807  20
   2  -9  -4 999.551 216.977  26
   2  -9  -4 796.922 188.732  25
   2  -9  -4 353.149 246.753  57
   2  -9  -4 1103.77 226.282  32
   2  -9  -3 12162.9 757.843  23
   2  -9  -3 11108.9 768.061  26
   2  -9  -3 11777.6 768.238  25
   2  -9  -3 12082.4 1116.79  11
   2  -9  -3 10718.8 1037.79  57
   2  -9  -3 11493.2 759.414   8
   2  -9  -2 6163.53 521.164  25
   2  -9  -2 5805.90 487.624  23
   2  -9  -2 6187.38 517.892  26
   2  -9  -2 6303.71 790.994  11
   2  -9  -2 7163.33 522.534  62
   2  -9  -2 6629.20 774.713  57
   2  -9  -2 6921.19 534.851   8
   2  -9  -1 7571.17 571.440   8
   2  -9  -1 6741.69 518.912  23
   2  -9  -1 7067.06 547.757  26
   2  -9  -1 6274.23 537.525  25
   2  -9  -1 6615.56 810.849  11
   2  -9  -1 6731.63 507.775  12
   2  -9  -1 6830.87 519.411   1
   2  -9  -1 5964.02 746.835  57
   2  -9  -1 7685.76 546.973  62
   2  -9   0 1437.66 248.249  25
   2  -9   0 1402.19 219.577  23
   2  -9   0 723.216 337.811  11
   2  -9   0 1246.65 208.888  12
   2  -9   0 1634.10 243.395   1
   2  -9   0 1102.50 367.957  57
   2  -9   0 1200.48 225.913  62
   2  -9   1 2091.64 371.334   7
   2  -9   1 1659.77 260.345  25
   2  -9   1 1272.37 216.083  23
   2  -9   1 1563.82 227.260  12
   2  -9   1 1514.00 232.802   1
   2  -9   1 1304.15 379.445  57
   2  -9   1 1437.79 237.788  62
   2  -9   2 699.592 187.078  62
   2  -9   2 898.445 185.063  12
   2  -9   2 1809.12 403.400  11
   2  -9   2 1201.84 289.759   7
   2  -9   2 1598.20 392.240  57
   2  -9   2 1334.15 230.854  25
   2  -9   2 820.361 194.269  23
   2  -9   3 12224.1 737.743  49
   2  -9   3 12814.1 1044.95   7
   2  -9   3 13259.8 810.991  62
   2  -9   3 13455.7 1169.25  11
   2  -9   3 11904.7 771.006  12
   2  -9   3 13107.6 810.272  23
   2  -9   3 13249.5 1158.40  57
   2  -9   4 4126.48 389.505  34
   2  -9   4 4851.93 663.618  11
   2  -9   4 4757.22 397.656  12
   2  -9   4 4001.02 346.750  49
   2  -9   4 5202.54 621.761   7
   2  -9   5 6680.24 794.059  57
   2  -9   5 6576.46 501.858  62
   2  -9   5 5127.02 723.227  11
   2  -9   5 6881.10 537.488  25
   2  -9   5 5304.79 667.509   7
   2  -9   5 6583.25 499.095  34
   2  -9   6 13342.2 1175.69  57
   2  -9   6 14001.6 841.461  34
  -2   9  -6 13303.9 828.143  29
   2  -9   6 13126.3 870.126   8
   2  -9   6 15571.6 1208.54   7
   2  -9   6 14067.0 849.766  62
   2  -9   6 14418.6 901.037  25
   2  -9   7 13781.3 1198.63  57
   2  -9   7 13952.2 1193.39   7
   2  -9   7 15097.6 908.881   8
   2  -9   7 15473.6 878.828  62
   2  -9   7 14712.2 916.451  25
   2  -9   7 12873.2 819.340  24
   2  -9   8 30484.7 2034.99  57
   2  -9   8 34773.6 1737.91  25
   2  -9   8 29172.4 1631.40  24
   2  -9   8 35361.9 2168.45   7
   2  -9   8 33194.6 1695.59   8
   2  -9   9 11248.9 1010.56  57
   2  -9   9 10999.4 1079.10   7
   2  -9   9 11268.7 728.809   8
   2  -9   9 10862.6 747.587  25
   2  -9   9 10862.2 712.259  24
   2  -9  10 9408.37 957.689   7
   2  -9  10 7592.83 570.771  24
   2  -9  11 110.007 204.747   7
   2  -9  11 201.685 145.482  24
   2  -9  12 12279.5 784.819  24
   2  -9  13 197.413 128.664  24
   2  -9  14 260.243 158.478  17
   2  -9  14 404.613 151.688  45
   2  -9  15 11233.9 720.140  17
   2  -9  15 12312.3 710.772  45
   2  -9  16 5827.41 416.494  17
   2  -9  17 148.291 86.1651  17
  -2   9 -17 349.957 86.9505  30
   2  -8 -14 1202.68 130.393  26
   2  -8 -14 1540.63 161.992  37
  -2   8  13 2768.98 285.049  60
   2  -8 -13 2561.74 249.161  32
   2  -8 -13 3063.70 253.660  26
  -2   8  12 16036.3 973.610  60
   2  -8 -12 16675.7 925.409  32
   2  -8 -12 16708.7 915.113  26
  -2   8  11 6000.89 535.711  60
   2  -8 -11 6643.39 494.864  32
   2  -8 -11 6609.01 485.398  26
   2  -8 -10 3098.15 275.815  20
   2  -8 -10 3201.26 344.808  32
   2  -8 -10 2671.28 270.844  23
   2  -8 -10 2786.54 317.243  26
   2  -8  -9 16581.7 933.045  20
   2  -8  -9 18778.1 1034.73  32
  -2   8   9 15554.9 979.481  61
  -2   8   9 17197.2 1089.83  60
   2  -8  -9 16553.6 1002.49  26
   2  -8  -9 17138.4 954.538  23
   2  -8  -8 10723.1 690.794  20
   2  -8  -8 10782.6 1108.56  11
   2  -8  -8 11390.0 1116.77  10
   2  -8  -8 12582.2 783.851  32
  -2   8   8 10372.5 744.959  61
   2  -8  -8 10890.2 719.029  23
   2  -8  -8 11947.8 767.112  26
   2  -8  -8 11970.0 699.895  27
   2  -8  -7 250.453 140.862  23
   2  -8  -7 334.781 135.963  20
   2  -8  -7 327.621 257.273  10
   2  -8  -7 447.811 294.777  11
   2  -8  -7 404.081 176.032  32
   2  -8  -7 330.477 170.576  26
   2  -8  -7 212.658 123.824  27
   2  -8  -6 4705.32 397.795  20
   2  -8  -6 3632.24 616.025  10
   2  -8  -6 4478.72 678.708  11
   2  -8  -6 4727.24 440.221  32
   2  -8  -6 5750.40 461.025  26
   2  -8  -6 5314.80 409.246  27
   2  -8  -6 5013.25 420.360  23
   2  -8  -5 2853.33 292.089  20
   2  -8  -5 3907.98 594.529  11
   2  -8  -5 1756.27 428.592  10
   2  -8  -5 2962.49 309.236  23
   2  -8  -5 2794.90 285.479  27
   2  -8  -5 2006.54 294.493  26
   2  -8  -5 2837.58 326.191  32
   2  -8  -4 700.456 167.560  62
   2  -8  -4 777.979 187.080  32
   2  -8  -4 866.642 173.561  23
   2  -8  -4 824.818 170.885  20
   2  -8  -4 406.064 294.147  11
   2  -8  -4 646.622 253.460  57
   2  -8  -4 586.633 161.316   8
   2  -8  -4 579.484 181.980  26
   2  -8  -3 181.564 115.659  23
   2  -8  -3 80.7775 100.521  20
   2  -8  -3 97.5146 198.866  11
   2  -8  -3 83.0076 207.311  57
   2  -8  -3 391.106 143.704  32
   2  -8  -3 230.851 134.655  26
   2  -8  -3 277.529 130.863  62
   2  -8  -2 9769.00 630.448   1
  -2   8   2 9691.96 891.193   6
   2  -8  -2 10271.3 625.361  20
   2  -8  -2 8737.04 892.572  11
   2  -8  -2 11569.1 973.772  57
   2  -8  -2 8924.31 636.154  32
   2  -8  -2 9087.35 615.399  62
   2  -8  -2 9552.04 648.077  26
   2  -8  -1-90.7799 168.905  11
   2  -8  -1 251.708 209.417  57
  -2   8   1 147.434 173.489   6
   2  -8  -1 189.309 131.244   1
   2  -8  -1 112.915 119.811  62
   2  -8   0 9616.26 894.333  11
  -2   8   0 7824.47 754.211   6
   2  -8   0 8803.65 557.379   1
   2  -8   0 7372.07 550.441  62
   2  -8   0 8430.87 831.453  57
   2  -8   1 172.589 189.930  11
   2  -8   1 247.904 206.224  57
  -2   8  -1 63.6109 129.634   6
   2  -8   1-51.1321 106.364   1
   2  -8   1 111.646 125.055  62
   2  -8   2 18502.9 1408.37  11
   2  -8   2 21622.9 1460.80  57
  -2   8  -2 18633.9 1293.43   6
   2  -8   2 23183.4 1138.41  62
   2  -8   2 19326.8 1088.80   1
   2  -8   3 14508.4 1088.97   7
   2  -8   4 14182.5 1164.66  57
   2  -8   4 15144.4 1152.16   7
  -2   8  -4 15373.9 1059.21   3
   2  -8   4 16079.4 892.151  62
   2  -8   5 43329.4 2526.60  57
   2  -8   5 40702.6 2489.50   7
  -2   8  -5 44061.2 2392.47   3
   2  -8   5 45584.8 2167.76  62
  -2   8  -6 7248.37 673.579   3
   2  -8   6 7381.05 749.007  57
   2  -8   6 6255.11 720.783   7
   2  -8   6 6559.53 517.217  25
   2  -8   6 6180.67 470.189  62
  -2   8  -7 1114.96 274.709   3
   2  -8   7 966.349 302.137  57
   2  -8   7 899.047 282.567   7
   2  -8   7 702.338 163.687  62
   2  -8   7 1003.85 190.709  25
   2  -8   8 4405.77 581.090  57
   2  -8   8 4958.83 658.797   7
   2  -8   8 4001.12 369.504   8
   2  -8   8 3826.91 345.729  62
   2  -8   8 3826.53 359.640  24
   2  -8   8 4001.15 390.325  25
   2  -8   9 4655.47 602.098  57
   2  -8   9 6042.69 736.659   7
   2  -8   9 5383.12 451.395  24
   2  -8   9 5801.32 475.820  25
   2  -8  10 30033.3 2034.07   7
   2  -8  10 30406.7 1604.82  24
   2  -8  11-109.987 182.995   7
   2  -8  11-35.2737 137.647  24
   2  -8  12 7197.70 891.509   7
   2  -8  12 8879.26 625.898  24
   2  -8  13 7908.80 595.857  24
   2  -8  14 69.2483 138.134  24
   2  -8  14 101.557 140.803  17
   2  -8  14-31.1117 134.482  45
   2  -8  15 7613.75 544.210  17
   2  -8  16 3264.14 300.279  17
  -2   8 -17 345.351 107.881  30
   2  -8  17 309.958 101.668  17
  -2   8 -18 5147.83 308.854  30
  -2   8 -18 5621.26 349.322  22
   2  -8  19 195.956 59.8390  18
   2  -7 -16 155.783 49.8325  37
   2  -7 -15 2961.84 230.215  32
   2  -7 -15 2619.57 214.807  26
  -2   7  14 28.5180 113.929  60
   2  -7 -14 209.578 111.793  32
   2  -7 -14 221.848 117.591  26
  -2   7  13 21502.4 1224.37  60
   2  -7 -13 20878.1 1156.57  32
   2  -7 -13 22476.5 1163.12  26
   2  -7 -12 1293.82 218.357  26
   2  -7 -12 1257.22 215.474  22
  -2   7  12 1008.80 253.285  60
   2  -7 -12 1369.38 233.740  32
   2  -7 -11 239.791 151.022  26
   2  -7 -11 137.563 137.461  32
   2  -7 -11 231.532 148.410  22
  -2   7  11 231.363 184.790  60
  -2   7  11 163.885 136.591  61
   2  -7 -10 22731.6 1277.91  22
   2  -7 -10 22829.7 1209.03  20
   2  -7 -10 19196.5 1655.09  11
   2  -7 -10 22812.7 1289.67  26
   2  -7 -10 24264.0 1307.19  32
   2  -7 -10 24358.7 1749.59  10
  -2   7  10 23410.7 1299.97  61
  -2   7  10 24199.2 1389.14  60
  -2   7   9 26038.4 1913.81   4
   2  -7  -9 27189.5 1400.68  20
   2  -7  -9 25931.9 1453.94  22
   2  -7  -9 24265.0 1872.86  11
   2  -7  -9 27434.7 1478.80  32
  -2   7   9 29530.5 1583.61  60
  -2   7   9 26428.1 1482.08  61
   2  -7  -9 27120.0 1924.75  10
   2  -7  -9 28062.6 1483.69  26
  -2   7   8-106.163 233.658   4
   2  -7  -8 103.126 151.336  22
   2  -7  -8 213.984 117.774  20
   2  -7  -8 36.1045 127.454  26
   2  -7  -8-35.9540 140.310  32
  -2   7   8 192.342 163.189  61
   2  -7  -8 105.611 196.459  10
   2  -7  -8 110.383 183.661  11
   2  -7  -7 31802.6 2128.64  11
   2  -7  -7 29938.0 1612.98  20
   2  -7  -7 33494.2 1683.73  22
   2  -7  -7 32077.8 1687.50  26
   2  -7  -7 34414.9 1706.38  32
   2  -7  -7 30667.1 2089.87  10
   2  -7  -6 8946.19 926.523  11
   2  -7  -6 9947.32 642.436  26
   2  -7  -6 10646.8 974.670  10
   2  -7  -6 8510.44 571.714  20
   2  -7  -6 8422.29 607.143  22
   2  -7  -6 8386.05 614.236  32
   2  -7  -5 3264.59 331.462  32
   2  -7  -5 2857.89 436.722  57
   2  -7  -5 2847.24 316.508  26
   2  -7  -5 2891.97 512.413  10
   2  -7  -5 3455.43 533.939  11
   2  -7  -5 3307.50 300.295  20
   2  -7  -5 3367.45 327.282  22
   2  -7  -4 6811.31 761.827  10
   2  -7  -4 5649.41 625.750  57
   2  -7  -4 6630.90 454.250  62
   2  -7  -4 7382.07 772.546  11
   2  -7  -3 2076.04 405.409  11
   2  -7  -3 1481.82 219.690   1
   2  -7  -3 2250.69 409.687  10
   2  -7  -3 2088.73 229.661  62
   2  -7  -3 2051.80 369.274  57
   2  -7  -2 7409.10 745.570  11
   2  -7  -2 6840.17 471.030   1
   2  -7  -2 7486.16 710.656  57
   2  -7  -2 6508.01 460.312  62
  -2   7   1 3295.57 445.870   6
   2  -7  -1 3123.64 278.797   1
   2  -7  -1 2159.06 396.384  57
   2  -7  -1 2621.99 263.037  62
   2  -7   0 12379.5 718.476   1
  -2   7   0 12015.4 878.308   3
  -2   7   0 11385.5 920.534   6
   2  -7   0 13351.9 739.565  62
   2  -7   0 13873.2 1020.59  57
   2  -7   1 50811.2 2422.33   1
  -2   7  -1 48141.4 2601.99   3
   2  -7   1 51553.3 2435.17  62
   2  -7   1 52244.3 2760.82  57
  -2   7  -1 52524.4 2691.39   6
  -2   7  -2 429.626 189.976   6
  -2   7  -2 328.516 183.572   3
   2  -7   2 265.038 123.941  62
   2  -7   2 194.203 201.903  57
  -2   7  -3 5446.71 540.238   3
  -2   7  -3 7004.56 605.205   6
  -2   7  -4 1674.17 305.613   6
  -2   7  -4 1842.25 308.329   3
   2  -7   4 1830.92 335.838   7
   2  -7   4 1787.01 217.622  62
   2  -7   4 1853.10 361.373  57
   2  -7   5 24395.8 1640.40  11
  -2   7  -5 27706.9 1568.40   3
   2  -7   5 25552.6 1312.71  62
   2  -7   5 27293.8 1643.90   7
   2  -7   5 24597.5 1575.44  57
   2  -7   6 3918.14 324.886  62
   2  -7   6 3387.37 494.523   7
   2  -7   6 4094.67 509.731  57
   2  -7   7 3960.33 324.452  62
   2  -7   7 3813.49 550.192   7
   2  -7   7 3689.27 477.079  57
   2  -7   8 1383.50 189.398  62
   2  -7   8 1745.74 390.030   7
   2  -7   8 1847.72 344.983  57
   2  -7   9 17017.6 958.231  62
   2  -7   9 20114.2 1277.19  57
   2  -7   9 19064.5 1039.23  24
   2  -7   9 17730.1 1030.66  25
   2  -7  10 1525.50 240.468  24
   2  -7  11 316.415 158.104  24
   2  -7  12 329.273 167.194  24
   2  -7  12 221.724 244.327   7
   2  -7  13 17687.8 1463.88   7
   2  -7  14 8329.55 597.358  17
   2  -7  15 4909.75 414.630  17
   2  -7  16 1494.33 202.901  17
  -2   7 -16 1569.92 220.603  30
  -2   7 -17 87.1591 108.817  30
  -2   7 -18-56.8559 100.954  22
  -2   7 -18 113.674 76.6158  30
  -2   7 -19 2157.72 171.813  22
   2  -7  19 1852.51 151.437  18
   2  -6 -16 2034.32 185.094  26
   2  -6 -16 2047.72 188.389  32
   2  -6 -15 191.365 122.908  32
  -2   6  15 175.686 129.234  60
   2  -6 -15 231.855 114.025  26
   2  -6 -15 254.766 116.195  22
   2  -6 -14 3426.40 325.580  32
  -2   6  14 3498.76 376.948  60
   2  -6 -14 3377.94 328.312  26
   2  -6 -14 3395.55 325.570  22
   2  -6 -13 6382.80 499.980  32
  -2   6  13 6927.68 578.851  60
   2  -6 -13 6141.15 490.349  26
   2  -6 -13 6511.83 497.317  22
   2  -6 -12 173.758 168.752  32
  -2   6  12 330.511 215.270  60
  -2   6  12 390.229 172.258  61
   2  -6 -12 210.510 140.201  26
   2  -6 -12 34.1306 130.358  22
   2  -6 -11 9833.19 702.477  22
   2  -6 -11 10853.2 730.780  26
   2  -6 -11 11027.3 729.330  32
  -2   6  11 10208.2 1091.87   4
   2  -6 -11 10936.0 1060.82  10
  -2   6  11 11495.5 822.107  60
  -2   6  11 10255.5 731.129  61
   2  -6 -10 6577.32 525.695  22
   2  -6 -10 6491.47 530.577  26
   2  -6 -10 6850.10 537.344  32
  -2   6  10 5939.12 805.063   4
   2  -6 -10 8336.41 877.977  10
  -2   6  10 7257.09 608.425  60
  -2   6  10 5761.27 525.642  61
   2  -6  -9 102.335 113.884  22
   2  -6  -9 248.260 156.384  26
   2  -6  -9 245.311 148.933  32
  -2   6   9 221.969 226.324   4
   2  -6  -9 101.567 223.720  10
  -2   6   9 468.238 183.843  61
   2  -6  -8 335.027 136.729  26
  -2   6   8 411.090 256.569   4
   2  -6  -8 265.025 146.006  32
   2  -6  -8 289.714 139.335  22
   2  -6  -8 24.7029 98.8306  20
   2  -6  -8 191.198 263.842  10
   2  -6  -7 154.509 126.252  32
   2  -6  -7 249.670 127.500  26
   2  -6  -7 269.908 127.523  22
   2  -6  -7 88.9189 181.399  10
   2  -6  -6 19169.2 1378.47  10
   2  -6  -5 270.381 168.765  57
   2  -6  -5 304.426 228.592  10
   2  -6  -4 8206.23 496.147  62
   2  -6  -4 7076.15 657.723  57
   2  -6  -4 8538.60 777.184  10
   2  -6  -3 1110.03 171.027   1
   2  -6  -3 1302.51 166.477  62
   2  -6  -3 1354.08 279.539  57
   2  -6  -3 1379.37 309.159  10
   2  -6  -2 14010.2 987.810  10
   2  -6  -2 12252.6 702.650   1
   2  -6  -2 12745.8 703.489  62
   2  -6  -1 3877.90 301.016   1
  -2   6   1 4078.96 439.384   3
   2  -6   0 13886.9 758.441   1
  -2   6   0 13554.8 952.610   6
  -2   6   0 15330.7 942.649   3
  -2   6  -1 121979. 5608.97   6
  -2   6  -1 114924. 5550.07   3
  -2   6  -2 1290.60 255.125   6
  -2   6  -2 1630.60 282.505   3
   2  -6   2 2033.63 355.321  11
  -2   6  -3 42540.8 2275.95   6
  -2   6  -3 43298.8 2264.63   3
   2  -6   3 45452.8 2372.71  11
   2  -6   4 63378.7 3386.85  11
  -2   6  -4 69298.5 3333.34   6
   2  -6   5 3301.44 460.748  11
   2  -6   5 3702.61 456.869   7
   2  -6   5 3345.17 270.075  62
   2  -6   6 31449.3 1719.34  57
   2  -6   6 29401.5 1464.23  62
   2  -6   7 315.086 180.416  57
   2  -6   7 216.519 103.440  62
   2  -6   8 1416.60 280.990  57
   2  -6   8 1131.33 151.170  62
   2  -6   9 3916.55 430.097  57
   2  -6   9 3265.61 511.163   7
   2  -6  10 2374.14 281.736  24
   2  -6  10 2239.25 464.243   7
   2  -6  11 7852.56 895.006   7
   2  -6  12 6213.22 799.610   7
   2  -6  13 7264.12 583.585  24
   2  -6  13 8153.17 930.189   7
   2  -6  13 7840.40 569.023  17
   2  -6  14 789.333 326.853   7
   2  -6  14 829.784 189.193  17
   2  -6  14 777.206 197.915  24
   2  -6  15 168.042 129.921  17
  -2   6 -16 2387.31 283.151  30
  -2   6 -17 5196.45 402.800  30
  -2   6 -18 714.833 149.941  22
  -2   6 -18 748.712 134.476  30
  -2   6 -19 258.402 89.7612  22
  -2   6 -19 172.985 49.4420  30
   2  -5 -17 7387.50 421.744  32
   2  -5 -17 6673.03 412.981  26
   2  -5 -16 2227.83 229.416  32
   2  -5 -16 2143.81 224.977  26
   2  -5 -15 265.957 134.784  32
   2  -5 -15 108.718 113.301  26
   2  -5 -14 4520.18 400.209  32
   2  -5 -14 4303.42 399.307  26
   2  -5 -13 4639.98 433.131  32
  -2   5  13 5043.08 452.830  61
   2  -5 -12 4040.75 409.040  32
  -2   5  12 3777.11 477.830  60
  -2   5  12 4956.89 459.975  61
  -2   5  12 4583.93 718.619   4
   2  -5 -12 5928.14 729.700  10
   2  -5 -11 19493.6 1181.28  32
  -2   5  11 20902.2 1275.71  60
  -2   5  11 22326.8 1244.85  61
  -2   5  11 21601.8 1700.43   4
   2  -5 -11 21885.0 1612.35  10
   2  -5 -10 8329.07 610.164  32
  -2   5  10 8027.12 673.375  60
  -2   5  10 10011.5 689.451  61
  -2   5  10 7491.01 924.836   4
   2  -5 -10 9681.99 946.315  10
   2  -5  -9 11712.5 1029.84  10
   2  -5  -9 11681.2 727.841  22
   2  -5  -9 10030.6 700.685  32
  -2   5   9 11920.9 1103.25   4
  -2   5   9 11116.0 750.138  61
   2  -5  -8 17272.9 1289.38  10
   2  -5  -8 18184.3 1000.64  32
   2  -5  -8 16739.2 983.112  22
   2  -5  -7 905.541 290.423  10
   2  -5  -6 82.3776 128.267  57
   2  -5  -6 137.047 189.092  10
   2  -5  -5 1981.19 297.472  57
   2  -5  -5 2745.62 404.192  10
   2  -5  -4 399.550 218.289  10
   2  -5  -3 51796.2 2482.66   1
   2  -5  -3 58983.5 2797.14  10
   2  -5  -2 9086.63 716.818  11
  -2   5   2 9979.77 703.427   3
   2  -5  -1 92412.6 4409.99  11
  -2   5   1 89457.3 4335.78   3
   2  -5  -1 91913.3 4393.72  10
   2  -5   0 91.4213 152.145  11
  -2   5   0 73.0230 145.710   3
  -2   5   0 119.679 148.457   6
   2  -5   1 13052.3 887.223  11
  -2   5  -1 13710.7 857.248   3
  -2   5  -1 13244.5 861.785   6
   2  -5   2 56115.5 2874.03  11
  -2   5  -2 58774.6 2826.62   3
  -2   5  -2 56501.5 2836.62   6
   2  -5   3 5636.91 528.794  11
  -2   5  -3 7104.63 554.941   6
   2  -5   4 1138.64 254.019  11
  -2   5  -4 827.810 212.427   6
   2  -5   5 17008.2 1126.03  11
   2  -5   6 11757.3 903.889   7
   2  -5   7 81.5086 122.304  57
   2  -5   7 129.075 161.106   7
   2  -5   8 159.702 110.358  57
   2  -5   8 142.808 168.130   7
   2  -5   9 1261.06 351.369   7
   2  -5  10 2839.37 297.995  24
   2  -5  10 2867.24 500.913   7
   2  -5  11 93459.9 4564.67  24
  -2   5 -11 99690.5 4540.65  28
   2  -5  11 101039. 5045.98   7
   2  -5  12 173.896 126.389  24
   2  -5  12 102.787 191.370   7
  -2   5 -12 255.558 133.132  31
   2  -5  13 1090.38 221.765  24
   2  -5  13 326.062 287.176   7
   2  -5  13 924.532 183.284  17
  -2   5 -13 324.051 142.668  31
   2  -5  14 2777.56 537.893   7
  -2   5 -14 3429.25 346.071  31
   2  -5  14 4078.38 391.755  24
  -2   5 -15 9897.46 668.596  30
  -2   5 -15 8922.08 616.575  31
  -2   5 -16 1596.03 243.311  30
  -2   5 -17 6415.36 461.931  30
   2  -5  18 136.262 88.6714  18
  -2   5 -18 254.211 126.415  22
  -2   5 -18 316.079 111.932  30
  -2   5 -19 5742.80 360.433  22
  -2   5 -19 5110.58 309.360  30
  -2   5 -20 28.3603 36.3764  22
   2  -4 -18 6876.05 401.079  32
   2  -4 -18 7622.14 423.777  22
   2  -4 -18 6884.61 406.761  26
   2  -4 -17 3939.53 307.341  32
   2  -4 -17 3762.69 318.188  22
   2  -4 -17 4301.25 320.549  26
   2  -4 -16 430.925 131.038  32
   2  -4 -16 551.246 158.329  22
   2  -4 -16 211.637 127.500  26
   2  -4 -15 1527.18 239.801  32
   2  -4 -15 1529.09 241.820  22
   2  -4 -14 13824.4 857.859  32
   2  -4 -14 13684.8 858.835  22
   2  -4 -13 2220.62 448.634  10
   2  -4 -13 2452.36 303.208  22
  -2   4  13 2061.46 513.443   4
  -2   4  13 2454.78 333.997  61
   2  -4 -12 10623.5 1075.94  10
   2  -4 -12 12532.8 812.437  22
  -2   4  12 12577.3 1265.29   4
  -2   4  12 14168.4 881.390  61
   2  -4 -11 190.445 177.400  10
   2  -4 -11 204.919 142.404  22
  -2   4  11 119.907 264.077   4
  -2   4  11 366.752 185.932  61
  -2   4  10 6019.44 781.732   4
  -2   4  10 6212.50 528.873  61
   2  -4 -10 7377.52 787.237  10
  -2   4   9 97.5544 256.659   4
  -2   4   9 243.283 144.641  61
   2  -4  -9-79.3951 186.865  10
   2  -4  -8 10784.7 899.769  10
   2  -4  -7 19880.0 1301.87  10
   2  -4  -6 38195.7 1966.16  57
   2  -4  -6 41066.3 2170.67  10
   2  -4  -5 14779.7 995.348  10
   2  -4  -4 24821.1 1426.18  10
  -2   4   3 2343.42 331.564   3
   2  -4  -3 2803.00 345.043  10
  -2   4   2 25484.5 1437.17   3
   2  -4  -2 27374.6 1454.97  10
   2  -4  -1 3183.56 350.679  11
  -2   4   1 3002.94 335.897   3
   2  -4  -1 2861.84 330.211  10
   2  -4   0 18723.6 1119.76  11
  -2   4   0 20917.1 1119.51   3
   2  -4   1 68.7023 106.911  11
  -2   4  -1-30.8812 149.779   3
  -2   4  -1-65.4346 124.711   6
   2  -4   2 140.712 140.382  11
  -2   4  -2 34.0688 141.743   6
   2  -4   3 58085.5 2882.58  11
  -2   4  -3 58760.6 2874.90   6
   2  -4   4 2666.76 330.663  11
  -2   4  -4 2004.99 298.896   6
   2  -4   5 4944.57 514.968   5
   2  -4   5 5271.06 496.039   7
   2  -4   6 10695.9 813.748   5
   2  -4   6 9649.83 769.191   7
   2  -4   7 11076.9 888.517   5
   2  -4   7 10890.6 652.876   2
   2  -4   7 11713.2 867.841   7
   2  -4   8 17040.5 909.233   2
   2  -4   8 16249.6 1182.30   5
   2  -4   8 14414.4 907.489  57
   2  -4   8 17676.8 1171.44   7
   2  -4   9 4384.10 602.990   5
   2  -4   9 4899.10 394.558   2
   2  -4   9 4722.92 573.834   7
   2  -4  10 5582.26 448.451   2
   2  -4  10 5511.77 705.063   5
   2  -4  10 5268.98 643.294   7
  -2   4 -11 8433.77 595.295  31
  -2   4 -11 8718.96 583.279  28
   2  -4  11 8610.02 869.952   7
   2  -4  11 9016.54 617.354   2
   2  -4  11 9081.40 946.677   5
   2  -4  11 8115.57 588.758  24
  -2   4 -12 4567.06 401.940  28
  -2   4 -12 4770.60 427.105  31
   2  -4  12 5485.96 725.293   7
   2  -4  12 4790.90 712.116   5
   2  -4  12 5568.52 450.455  24
  -2   4 -13 3740.54 360.574  31
  -2   4 -13 3655.67 341.396  28
   2  -4  13 3028.94 557.458   7
   2  -4  13 2832.40 572.916   5
   2  -4  13 3461.86 366.683  24
  -2   4 -14 31545.0 1675.76  31
   2  -4  14 32575.0 2170.03   7
   2  -4  14 35258.6 2330.40   5
   2  -4  14 31989.0 1703.86  24
  -2   4 -15 212.984 144.957  30
  -2   4 -16 1757.82 255.774  30
  -2   4 -17 5842.82 437.826  30
  -2   4 -17 5678.11 460.016  22
  -2   4 -18 5245.00 364.681  30
  -2   4 -18 4629.36 375.133  22
  -2   4 -19 465.620 85.7395  30
  -2   4 -19 513.564 115.267  22
  -2   4 -20 4646.00 263.538  22
   2  -3 -19 3790.80 237.146  26
   2  -3 -19 4530.31 252.423  22
   2  -3 -18-49.2123 92.5483  32
   2  -3 -18-18.0289 89.9828  26
   2  -3 -18 54.2388 91.4802  22
   2  -3 -17 4307.71 350.314  22
  -2   3  17 3553.08 320.886   2
   2  -3 -17 4686.02 352.198  32
   2  -3 -16 10542.3 694.793  22
  -2   3  16 10754.7 706.092   2
   2  -3 -16 10943.3 693.029  32
  -2   3  16 11613.1 772.696  60
  -2   3  15 11939.7 844.437  60
   2  -3 -15 12418.3 786.552  22
  -2   3  14 7498.83 644.037  60
   2  -3 -14 7745.63 581.021  22
   2  -3 -14 7727.77 838.081  10
   2  -3 -13 24768.3 1399.13  22
  -2   3  13 24869.6 1952.70   4
  -2   3  13 27927.3 1514.60  60
  -2   3  13 26368.4 1467.14  61
   2  -3 -13 22958.3 1728.88  10
   2  -3 -12 278.593 156.047  22
   2  -3 -12-187.560 174.477  10
  -2   3  12-125.072 208.111   4
  -2   3  12 138.506 180.175  60
  -2   3  12 507.527 195.919  61
   2  -3 -11 97.1081 126.295  22
   2  -3 -11 105.291 107.272  30
  -2   3  11-114.720 213.379   4
  -2   3  11-79.1075 164.508  61
  -2   3  11-42.7178 170.413  60
   2  -3 -11 86.7307 176.717  10
   2  -3 -10 8692.98 599.833  22
  -2   3  10 9305.96 652.239  61
  -2   3  10 9715.10 679.994  60
  -2   3  10 8808.88 950.733   4
   2  -3 -10 9215.19 870.888  10
  -2   3   9 25481.5 1408.71  61
  -2   3   9 26673.6 1429.57  60
  -2   3   9 29246.2 1816.69   4
   2  -3  -9 25729.0 1639.04  10
  -2   3   8 21552.5 1189.94  61
   2  -3  -8 22882.7 1404.39  10
   2  -3  -7 21909.1 1336.75  10
   2  -3  -6 19735.1 1201.36  10
   2  -3  -5 52601.8 2632.44  10
   2  -3  -4 127960. 5941.33  10
  -2   3   3 1117.38 221.960   3
   2  -3  -3 1300.45 220.073  10
  -2   3   2 26123.0 1340.30   3
   2  -3  -2 23738.9 1297.91  10
  -2   3   1 77793.8 3710.04   3
   2  -3  -1 80346.6 3705.41  10
  -2   3   0 26732.7 1439.83   6
  -2   3   0 29482.6 1449.25   3
   2  -3   0 27785.3 1434.61  11
   2  -3   1 21619.4 1176.67  11
  -2   3  -1 23084.6 1206.40   6
   2  -3   2 59694.5 2746.00  11
  -2   3  -2 54188.1 2745.33   6
   2  -3   3 29200.2 1549.69  11
  -2   3  -3 30852.6 1584.65   6
   2  -3   4 8364.83 631.128   5
   2  -3   4 8097.11 602.593   7
   2  -3   5 2255.36 319.370   5
   2  -3   5 2259.61 305.527   7
   2  -3   6 204.325 170.121   5
   2  -3   6 138.320 158.303   7
   2  -3   7 7667.30 676.266   5
  -2   3  -7 6682.04 509.562  63
   2  -3   7 8587.07 668.868   7
   2  -3   8 75535.6 3855.39   5
   2  -3   8 74854.2 3514.78   2
   2  -3   8 76829.3 3799.68   7
   2  -3   9 12871.7 767.444   2
   2  -3   9 14639.9 1092.85   5
   2  -3   9 12670.7 990.661   7
   2  -3  10 10826.5 698.293   2
   2  -3  10 12679.1 1054.55   5
   2  -3  10 11644.8 979.087   7
   2  -3  11 51286.4 2508.73   2
   2  -3  11 49875.6 2985.71   5
  -2   3 -11 50526.1 2480.86  28
  -2   3 -11 49556.2 2504.58  31
   2  -3  11 52614.3 2895.44   7
   2  -3  11 52716.3 2502.84  24
   2  -3  12 8993.53 971.499   5
   2  -3  12 8597.46 599.127   2
  -2   3 -12 7914.70 566.911  28
  -2   3 -12 8545.32 600.991  31
   2  -3  12 8909.50 888.433   7
   2  -3  12 7028.31 556.569  24
   2  -3  13 142.294 139.005   2
   2  -3  13 370.962 272.240   5
  -2   3 -13 279.196 145.353  31
  -2   3 -13 182.305 121.455  28
   2  -3  13 99.1305 202.125   7
   2  -3  13 101.937 132.794  24
   2  -3  14 29541.6 2240.95   5
  -2   3 -14 32776.0 1726.62  31
  -2   3 -14 32696.7 1689.74  28
  -2   3 -14 35157.6 1765.10  30
  -2   3 -15 237.437 126.327  28
  -2   3 -15 107.234 151.827  30
  -2   3 -16 2213.11 296.705  22
  -2   3 -16 2547.74 299.473  30
  -2   3 -17 5697.59 455.026  22
  -2   3 -17 5787.99 434.908  30
  -2   3 -18 135.025 122.808  22
  -2   3 -18 56.2780 97.5221  30
  -2   3 -19 226.588 97.8118  22
  -2   3 -19 216.151 67.5702  30
   2  -2 -19 353.863 96.9888  22
   2  -2 -19 413.345 92.0953  32
   2  -2 -19 271.357 88.2007  26
  -2   2  18 4378.37 351.445   2
   2  -2 -18 5096.88 367.235  32
   2  -2 -18 5514.65 380.462  22
   2  -2 -17 3446.07 319.625  22
  -2   2  17 2606.13 299.885   2
  -2   2  16-84.8426 165.510  60
   2  -2 -16-64.7725 137.367  22
  -2   2  16 37.2511 135.068   2
  -2   2  15 231.507 185.281  60
   2  -2 -15 425.462 182.385  22
  -2   2  14 3090.00 403.800  60
   2  -2 -14 3502.38 358.487  22
   2  -2 -14 3008.21 496.989  10
   2  -2 -13 1356.42 237.303  22
  -2   2  13 1043.82 395.658   4
  -2   2  13 1436.80 294.367  60
  -2   2  13 1367.96 266.050  61
   2  -2 -13 1201.96 365.433  10
   2  -2 -12 5130.89 442.661  22
  -2   2  12 5443.37 769.206   4
  -2   2  12 5370.98 490.936  61
  -2   2  12 5297.02 503.355  60
   2  -2 -12 5553.32 667.691  10
   2  -2 -11 27610.0 1462.34  22
  -2   2  11 27831.7 1526.33  60
  -2   2  11 27231.7 1514.99  61
  -2   2  11 27951.3 1945.65   4
   2  -2 -11 29039.9 1788.50  10
  -2   2  10 74228.9 3527.56  60
  -2   2  10 70170.0 3503.15  61
  -2   2  10 81934.3 4037.78   4
   2  -2 -10 72586.6 3764.24  10
  -2   2   9 1489.51 237.450  60
  -2   2   9 1655.76 240.615  61
  -2   2   9 1074.69 314.903   4
   2  -2  -9 1878.47 333.613  10
  -2   2   8 2466.99 272.888  61
  -2   2   8 3001.91 295.008  60
  -2   2   8 2900.80 457.000   4
   2  -2  -8 2858.24 381.703  10
  -2   2   7 7979.24 520.333  61
   2  -2  -7 8207.69 642.442  10
  -2   2   6 21.8696 94.5634  63
   2  -2  -6 185.480 144.755  10
  -2   2   5 150689. 6902.06  63
   2  -2  -5 153180. 6964.10  10
   2  -2  -4 172972. 7860.77  10
  -2   2   3 69268.0 3291.46   3
   2  -2  -3 68938.0 3225.43  10
  -2   2   2 57779.1 2664.51   3
   2  -2  -2 54034.7 2598.96  10
  -2   2   1 831956. 37006.8   3
   2  -2   0 271959. 12177.3  11
   2  -2   1 80526.0 3707.02  11
   2  -2   2 69921.9 3335.89   5
   2  -2   2 71952.4 3306.62  11
   2  -2   3 27477.9 1436.98   5
   2  -2   4 95939.1 4523.48   5
   2  -2   4 96101.8 4494.52   7
   2  -2   5 11196.9 706.514   5
   2  -2   5 9402.00 641.728   7
   2  -2   6 38387.1 2090.97   5
  -2   2  -6 39080.7 1907.02  63
   2  -2   6 40510.8 2062.03   7
   2  -2   7 26614.6 1464.51   5
  -2   2  -7 21662.9 1137.80  63
   2  -2   7 24274.4 1371.64   7
   2  -2   8 10840.4 871.434   5
   2  -2   8 9816.51 599.120   2
   2  -2   8 10276.9 796.602   7
   2  -2   9 77.5136 203.933   5
   2  -2   9 165.718 102.409   2
   2  -2   9-61.9356 224.601   7
   2  -2  10 294.470 120.163   2
   2  -2  10-89.5873 268.793   5
   2  -2  10 211.530 194.675   7
   2  -2  11 11248.1 1062.76   5
   2  -2  11 10790.2 668.761   2
  -2   2 -11 10044.5 655.833  28
  -2   2 -11 9611.92 676.803  31
   2  -2  11 10644.0 921.702   7
   2  -2  11 9900.58 649.284  24
   2  -2  12 3315.96 597.303   5
   2  -2  12 2458.94 292.741   2
  -2   2 -12 2647.35 319.391  31
  -2   2 -12 2876.62 324.840  30
  -2   2 -12 2426.84 289.029  28
   2  -2  12 2617.40 455.947   7
   2  -2  12 2414.22 280.944  24
   2  -2  13-65.9569 142.538   2
   2  -2  13 123.947 252.539   5
  -2   2 -13 36.1177 134.355  31
  -2   2 -13 62.7403 130.468  28
  -2   2 -13-37.4048 155.566  30
  -2   2 -13 120.763 265.768  10
   2  -2  14 19022.2 1598.06   5
  -2   2 -14 16491.6 1496.30  10
  -2   2 -14 18205.5 1035.53  28
  -2   2 -14 18864.1 1097.43  30
  -2   2 -15 4101.04 403.571  30
  -2   2 -15 4308.10 365.270  28
  -2   2 -16 7517.66 550.255  30
  -2   2 -17 1685.31 221.166  30
  -2   2 -18 473.465 121.219  30
  -2   2 -19 166.399 73.0227  27
   2  -1 -20 4918.26 292.045  22
   2  -1 -19 2643.38 232.866  32
   2  -1 -19 3099.20 248.280  22
   2  -1 -18 6399.02 442.906  22
  -2   1  18 5672.55 446.312   2
   2  -1 -17 59.1292 134.710  22
  -2   1  17 35.3705 128.260   2
   2  -1 -16 438.044 168.702  22
  -2   1  16 164.361 171.420   2
  -2   1  15 1021.84 244.389  60
  -2   1  15 1009.49 350.285   5
   2  -1 -15 754.549 190.655  22
  -2   1  14 7742.02 651.862  60
   2  -1 -14 6914.01 788.999  10
   2  -1 -14 8853.05 620.012  22
  -2   1  13-220.600 179.799  60
   2  -1 -13 86.7473 176.758  10
   2  -1 -13 69.3018 135.205  22
   2  -1 -12 19967.6 1440.53  10
   2  -1 -12 20104.3 1160.23  22
  -2   1  12 24359.1 1741.96   4
  -2   1  12 19862.7 1211.85  60
  -2   1  12 22694.9 1248.50  61
  -2   1  11 7626.45 849.440   4
  -2   1  11 7076.23 540.743  61
  -2   1  11 6216.39 518.924  60
   2  -1 -11 5463.50 629.966  10
  -2   1  10 3140.73 525.450   4
  -2   1  10 3230.76 343.085  60
  -2   1  10 3732.45 364.040  61
  -2   1   9 55750.3 2994.36   4
  -2   1   9 52605.9 2620.45  60
  -2   1   9 54518.4 2637.68  61
   2  -1  -9 57291.9 2834.45  10
  -2   1   8 24507.9 1280.73  60
  -2   1   8 25497.4 1296.43  61
   2  -1  -8 24565.3 1430.26  10
   2  -1  -7 107636. 4945.98  10
  -2   1   7 106455. 4771.21  63
  -2   1   7 102315. 4771.15  55
   2  -1  -6 3088.17 313.658  10
  -2   1   6 2629.60 250.102  63
   2  -1  -5 23182.7 1245.04  10
  -2   1   5 25058.8 1235.49  63
   2  -1  -4 136408. 6252.11  10
  -2   1   4 139989. 6281.27  63
   2  -1  -3 15083.9 774.603  10
  -2   1   3 15653.5 842.820  63
   2  -1  -2 130893. 5839.98  10
  -2   1   2 128726. 5931.79  63
  -2   1   1 34498.2 1694.04  63
   2  -1   0 73835.4 3343.02  11
   2  -1   1 7469.96 411.908  11
  -2   1  -1 7371.76 481.507  63
   2  -1   1 7177.55 445.263   5
  -2   1  -2 5967.28 420.322  63
   2  -1   2 6182.76 419.129   5
  -2   1  -3 25287.0 1323.35  63
   2  -1   3 27134.8 1334.37   7
   2  -1   3 26471.6 1363.18   5
  -2   1  -4 74654.4 3452.73  63
   2  -1   4 73984.8 3489.73   7
   2  -1   4 73844.9 3539.76   5
  -2   1  -5 71247.1 3411.00  63
   2  -1   5 74114.3 3505.85   7
   2  -1   5 78661.4 3587.85   5
  -2   1  -6 3179.71 262.204  63
   2  -1   6 4045.06 378.072   7
   2  -1   6 3857.77 426.988   5
   2  -1   7 61909.4 2893.92  60
   2  -1   7 59268.9 3027.89   7
   2  -1   7 61968.6 3150.18   5
   2  -1   8 29120.4 1511.36  60
   2  -1   8 28630.2 1658.12   7
   2  -1   8 31603.9 1811.72   5
   2  -1   9 2725.47 307.531  60
   2  -1   9 2731.67 395.879   7
   2  -1  10 91.1813 214.592   5
   2  -1  10 66.6768 156.967   7
   2  -1  10 215.813 152.658  60
   2  -1  11 12961.8 1179.73   5
  -2   1 -11 14436.9 838.770  28
  -2   1 -11 13885.0 854.580  30
  -2   1 -11 14211.6 856.518  31
   2  -1  11 13241.0 799.365  24
   2  -1  11 12012.1 1032.50   7
  -2   1 -12 233.087 274.280  10
  -2   1 -12 182.894 146.089  30
  -2   1 -12 95.8361 127.630  28
  -2   1 -12 181.037 147.712  31
   2  -1  12 230.055 287.125   5
  -2   1 -13 1592.83 446.551  10
  -2   1 -13 1001.23 198.959  28
  -2   1 -13 1135.19 235.692  30
   2  -1  13 615.793 310.654   5
   2  -1  14 630.054 348.527   5
  -2   1 -14 631.832 176.650  30
  -2   1 -14 585.545 157.909  28
  -2   1 -14 454.269 198.219  22
  -2   1 -14 487.883 288.039  10
  -2   1 -15 3116.39 355.609  22
  -2   1 -15 3799.74 370.835  30
  -2   1 -16 215.491 138.343  22
  -2   1 -16 292.513 148.418  30
  -2   1 -17 6542.95 456.699  22
  -2   1 -17 6099.70 440.316  30
  -2   1 -18 6629.73 422.660  27
  -2   1 -18 6577.00 421.674  22
  -2   1 -19 253.552 62.4291  27
  -2   1 -19 246.085 68.2000  32
  -2   1 -19 308.976 68.2387  22
   2   0 -20 2483.26 191.831  32
   2   0 -20 3866.11 235.811  22
  -2   0  19 660.124 139.153   2
   2   0 -19 552.653 138.074  22
  -2   0  18 2993.79 319.412   2
   2   0 -18 2709.14 281.294  22
  -2   0  17 4362.50 427.320   2
   2   0 -17 4300.06 385.565  22
  -2   0  16 6596.14 556.920   2
   2   0 -16 5142.86 457.537  22
  -2   0  15 9028.06 685.511   2
  -2   0  15 9459.83 1040.38   5
  -2   0  15 8191.80 578.213  18
   2   0 -15 8042.23 602.804  22
  -2   0  14 312.167 170.468  60
   2   0 -14 422.792 173.851  22
  -2   0  14 214.941 128.344  18
  -2   0  14 239.783 282.356   5
  -2   0  13 28750.9 1558.68  60
   2   0 -13 26709.6 1778.34  10
   2   0 -13 28002.9 1495.06  22
  -2   0  13 27815.0 1466.44  18
  -2   0  12 4792.90 462.073  61
  -2   0  12 4662.36 435.607  60
   2   0 -12 4330.71 552.523  10
   2   0 -12 4186.09 386.756  22
   2   0 -11 17116.9 1221.72  10
  -2   0  11 18738.3 1073.05  61
  -2   0  11 17691.8 1036.91  60
   2   0 -10 5056.38 533.948  10
  -2   0  10 5010.80 411.299  60
  -2   0  10 5070.41 432.124  61
   2   0  -9 7581.77 622.527  10
  -2   0   9 6865.27 487.538  60
  -2   0   9 7388.67 516.183  61
  -2   0   8 33188.0 1561.38  61
  -2   0   8 32391.3 1817.01   4
  -2   0   8 29136.0 1449.26  36
   2   0  -8 33404.3 1687.59  10
  -2   0   7 44028.1 2099.68  55
  -2   0   7 46246.1 2341.64   4
  -2   0   7 41965.0 2062.04  36
   2   0  -7 45475.8 2196.73  10
  -2   0   6 1685.14 211.629  55
   2   0  -6 1717.26 222.168  10
  -2   0   6 2028.00 308.159   4
  -2   0   5 103971. 4663.57  63
   2   0  -5 98989.2 4620.35  10
  -2   0   4 5087.99 390.167  63
   2   0  -4 5176.69 316.186  10
  -2   0   3 10584.2 616.508  63
   2   0  -3 9697.23 471.635  10
  -2   0   2 3578.77 308.906  44
  -2   0   2 3846.43 328.687  63
  -2   0   2 4075.12 290.847   3
  -2   0   1 148980. 6769.42  63
  -2   0   1 151826. 6697.60   3
  -2   0   1 145615. 6707.57   6
  -2   0   0 8909.15 527.776   6
  -2   0  -1 135.283 130.161  63
   2   0   1 191.877 85.4646   5
  -2   0  -2 67254.7 3207.81  63
   2   0   2 68935.0 3127.19   7
  -2   0  -3 32228.4 1599.59  63
   2   0   3 32019.6 1550.00   7
   2   0   4 88662.5 4156.98   7
  -2   0  -4 91497.7 4180.62  55
  -2   0  -4 90362.9 4163.53  63
  -2   0  -5 90278.3 4052.94  55
  -2   0  -5 83435.6 4000.33  36
   2   0   5 91602.5 4099.51   7
   2   0   6 3154.73 336.672   7
   2   0   7 17081.2 1045.85   7
   2   0   7 17236.9 947.805  60
   2   0   8 80855.8 3946.96   7
   2   0   8 80593.6 3803.84  60
   2   0   9 81.8390 180.106   5
   2   0   9-33.1867 129.477  60
  -2   0 -10 65.5450 118.824  31
  -2   0 -10-29.6200 107.394  28
  -2   0 -10 97.0395 134.529  30
   2   0  10-37.7636 140.477  60
   2   0  10 94.0372 221.240   5
  -2   0 -10-100.591 236.660  10
  -2   0 -11 49994.9 2464.29  30
  -2   0 -11 47998.6 2423.17  28
   2   0  11 51950.0 2523.67  60
   2   0  11 49319.1 2925.90   5
  -2   0 -11 45204.1 2919.08  10
  -2   0 -12 14159.0 1284.24  10
  -2   0 -12 14392.2 872.066  22
  -2   0 -12 14098.2 849.135  28
  -2   0 -12 12864.2 858.093  30
   2   0  12 13971.1 922.911  60
  -2   0 -13 1587.24 438.233  10
  -2   0 -13 2383.27 299.775  22
  -2   0 -13 1545.90 261.461  30
  -2   0 -13 1714.23 253.555  28
   2   0  13 1820.82 458.578   5
  -2   0 -14 936.354 209.983  22
  -2   0 -14 541.092 192.437  30
  -2   0 -15 2181.17 282.145  22
  -2   0 -15 2327.24 286.759  30
  -2   0 -16 2861.46 302.733  22
  -2   0 -16 3432.15 317.453  30
  -2   0 -17 766.263 145.191  22
  -2   0 -17 1013.80 164.659  27
  -2   0 -18 1273.22 145.506  27
  -2   0 -18 1209.69 141.512  22
  -2   0 -18 1420.78 155.582  32
   2   1 -20 9453.44 478.047  22
  -2  -1  20 8987.49 473.633  16
   2   1 -19 6274.08 425.419  22
  -2  -1  19 6547.15 470.395   2
   2   1 -18 2011.22 239.116  22
  -2  -1  18 2019.94 274.026   2
   2   1 -17 7434.72 536.092  22
  -2  -1  17 6732.63 498.478  18
  -2  -1  17 8269.89 619.625   2
   2   1 -16 6794.97 512.772  22
  -2  -1  16 5966.48 479.752  18
  -2  -1  16 5888.36 556.812   2
   2   1 -15 7285.54 555.165  22
  -2  -1  15 7796.62 558.549  18
  -2  -1  15 7427.06 633.928   2
  -2  -1  15 6281.77 861.854   5
   2   1 -14 27676.9 1534.10  22
  -2  -1  14 29242.7 1549.77  18
  -2  -1  14 27792.0 2015.80   5
  -2  -1  14 31465.3 1644.22   2
   2   1 -13 797.959 183.789  22
  -2  -1  13 210.031 232.510   5
   2   1 -12 49246.8 2699.71  10
  -2  -1  12 50027.6 2465.62  60
  -2  -1  12 48785.2 2399.58  17
   2   1 -12 48575.9 2407.86  22
  -2  -1  12 50768.5 2858.22   5
   2   1 -11 61.6922 145.155  10
  -2  -1  11 31.0047 118.198  60
  -2  -1  10 267.765 131.875  60
  -2  -1  10-30.7627 142.570  61
   2   1 -10 158.770 152.589  10
  -2  -1  10 241.274 211.614   4
  -2  -1   9 1458.15 194.289  60
  -2  -1   9 1914.14 361.679   4
  -2  -1   8 2180.61 357.482   4
  -2  -1   7 1186.57 262.801   4
  -2  -1   7 1429.45 180.867  36
  -2  -1   6 12451.2 724.827  36
  -2  -1   6 12209.9 824.972   4
  -2  -1   6 13015.5 751.165  44
  -2  -1   6 13494.9 833.372   7
  -2  -1   6 11725.2 757.625  55
  -2  -1   5 4901.79 386.395  36
  -2  -1   5 5922.51 452.880   4
  -2  -1   5 5706.57 427.530  44
  -2  -1   5 5132.59 434.760   7
  -2  -1   5 5944.52 453.171  55
  -2  -1   4 36767.1 1817.42  36
  -2  -1   4 36189.1 1814.63   4
  -2  -1   4 39333.4 1842.73   7
  -2  -1   4 36773.4 1868.20  55
  -2  -1   4 35910.3 1810.36  56
  -2  -1   4 37713.8 1852.79  44
  -2  -1   3 156801. 6964.99   5
  -2  -1   3 152795. 6965.94   6
  -2  -1   3 153274. 7008.36   4
  -2  -1   3 156872. 7064.75  56
  -2  -1   3 159175. 7124.30  55
  -2  -1   3 158466. 7103.35  44
  -2  -1   2 66508.9 3076.43   4
  -2  -1   2 69083.6 3228.88  63
  -2  -1   2 69447.7 3086.20   6
  -2  -1   2 67208.5 3236.88  55
  -2  -1   1 156035. 7004.85   3
  -2  -1   1 159717. 7172.84  55
  -2  -1   1 159961. 7117.32  56
  -2  -1   1 152889. 7150.41  63
  -2  -1   1 156466. 7016.16  10
  -2  -1   0 151316. 6610.15  56
  -2  -1   0 145503. 6454.21  11
  -2  -1   0 139331. 6550.08  10
  -2  -1  -1 2444.19 269.098  56
  -2  -1  -1 2639.47 291.320  55
  -2  -1  -1 2856.08 262.822  36
  -2  -1  -1 2627.46 264.527  10
  -2  -1  -1 2421.02 277.972  44
  -2  -1  -2 10877.5 663.470  55
  -2  -1  -2 10281.3 610.836  36
  -2  -1  -2 10206.9 655.372  10
   2   1   2 9655.62 487.454   7
  -2  -1  -2 9913.80 636.254  44
  -2  -1  -3 44245.1 2172.13  55
  -2  -1  -3 44726.0 2123.76  36
   2   1   3 42351.0 2034.37   7
  -2  -1  -3 46211.5 2168.84  44
   2   1   4 91.0427 77.3746   7
  -2  -1  -4 86.6443 86.5398  36
  -2  -1  -4 199.232 120.810  55
  -2  -1  -5 137.149 76.7517  36
  -2  -1  -5 265.519 182.255  10
  -2  -1  -6 8831.94 756.821  10
   2   1   6 8372.41 539.729  60
   2   1   7 6044.04 455.938  60
   2   1   8 9218.88 625.054  60
   2   1   9 2772.48 320.077  60
  -2  -1  -9 2199.19 269.460  30
  -2  -1 -10 3212.93 338.217  22
  -2  -1 -10 3502.81 357.766  30
  -2  -1 -10 3705.00 354.082  28
   2   1  10 4292.34 611.349   5
   2   1  10 3658.68 390.892  60
  -2  -1 -11 2609.27 315.245  22
  -2  -1 -11 2866.87 545.376  10
  -2  -1 -11 2547.15 308.913  28
  -2  -1 -11 2906.41 332.194  30
   2   1  11 2695.59 522.285   5
   2   1  11 3469.95 399.830  60
  -2  -1 -12-119.637 263.306  10
   2   1  12-115.068 234.468   5
   2   1  12 228.078 200.797  60
  -2  -1 -12 187.212 149.393  30
  -2  -1 -12 142.755 151.397  22
  -2  -1 -13 1551.60 428.564  10
  -2  -1 -13 1693.86 271.666  30
   2   1  13 1760.67 443.740   5
  -2  -1 -13 1976.36 269.466  22
  -2  -1 -14 131.586 131.500  22
  -2  -1 -14 273.450 155.956  30
  -2  -1 -15 8970.08 603.232  27
  -2  -1 -15 8913.19 590.162  22
  -2  -1 -15 8049.91 579.684  30
  -2  -1 -16 1538.93 210.246  27
  -2  -1 -16 1038.72 173.676  22
  -2  -1 -17 4549.31 320.801  27
  -2  -1 -17 4311.93 307.870  22
  -2  -1 -17 4343.51 322.498  32
  -2  -1 -18 1361.28 126.187  27
  -2  -1 -18 1532.91 121.162  22
   2   2 -20 1845.01 166.207  22
  -2  -2  19 2424.89 225.729  18
   2   2 -19 2809.84 252.704  22
  -2  -2  19 2966.59 298.077   2
   2   2 -18-25.3785 107.669  22
  -2  -2  18-48.5905 116.118  18
  -2  -2  18-109.696 160.961   2
   2   2 -17 778.474 188.651  22
  -2  -2  17 881.346 194.680  18
  -2  -2  17 980.635 227.563   2
   2   2 -16 12124.0 788.869  22
  -2  -2  16 11981.4 794.341  18
  -2  -2  16 14330.8 904.886   2
   2   2 -15 66.9827 130.681  22
  -2  -2  15-36.1133 134.353  18
  -2  -2  15-116.402 237.176   5
  -2  -2  15-93.6917 174.274   2
   2   2 -14 2412.94 292.408  22
  -2  -2  14 2533.21 522.361   5
  -2  -2  14 2761.80 359.127   2
  -2  -2  13 4175.96 395.302  17
  -2  -2  13 3915.25 606.323   5
  -2  -2  13 5443.27 483.012   2
  -2  -2  12 8342.09 589.692  17
  -2  -2  12 9171.62 891.221   5
  -2  -2  12 8880.73 642.300   2
  -2  -2  11 29116.2 1822.28   5
  -2  -2  10 1459.33 318.738   5
  -2  -2   9 8695.14 735.221   5
  -2  -2   9 9560.95 788.915   7
  -2  -2   8 22722.4 1283.80  44
  -2  -2   8 25299.2 1448.19   7
  -2  -2   8 23887.4 1388.98   5
  -2  -2   7 344.746 141.154  44
  -2  -2   7 229.128 135.466   5
  -2  -2   7 270.707 155.346   7
  -2  -2   7 373.375 120.240  36
  -2  -2   6 12450.4 757.282  36
  -2  -2   6 12350.1 763.027   5
  -2  -2   6 12812.1 804.330  44
  -2  -2   6 12069.7 804.320   7
  -2  -2   6 12035.5 753.843  56
  -2  -2   5 203.606 130.298  36
  -2  -2   5 46.1277 89.9963   5
  -2  -2   5 35.3192 134.638  44
  -2  -2   5-93.9454 124.931   7
  -2  -2   5 29.5663 127.799  56
  -2  -2   4 76988.3 3636.80  36
  -2  -2   4 75596.2 3538.88   5
  -2  -2   4 78854.5 3696.79  44
  -2  -2   4 78319.5 3611.90   7
  -2  -2   4 77175.0 3645.09  56
  -2  -2   4 76568.1 3705.35  55
  -2  -2   3 136351. 6111.00  44
  -2  -2   3 131315. 6111.51  55
  -2  -2   3 129074. 5968.83   7
  -2  -2   2 69.9205 139.470  44
  -2  -2   2 146.212 175.408  56
  -2  -2   2 108.932 176.119  55
  -2  -2   2-28.0837 99.1189  36
  -2  -2   1 6857.12 435.931  10
  -2  -2   1 6899.80 394.378  11
  -2  -2   1 7245.24 519.403  56
  -2  -2   1 6915.86 494.614  36
  -2  -2   0 32612.0 1526.41  10
  -2  -2   0 32764.6 1562.68  36
  -2  -2   0 28138.1 1358.04   3
  -2  -2   0 32950.9 1574.01  56
  -2  -2   0 31692.0 1620.65  55
  -2  -2   0 31948.5 1435.36  11
  -2  -2   0 32717.6 1617.85  44
  -2  -2  -1 160253. 7184.55  44
  -2  -2  -1 158431. 7193.20  55
  -2  -2  -1 159296. 7134.23  56
  -2  -2  -1 151665. 7016.90  11
  -2  -2  -1 157056. 7128.76  10
  -2  -2  -1 152943. 7116.69  36
  -2  -2  -2 1579.96 258.838  10
  -2  -2  -2 1303.97 207.679  36
  -2  -2  -2 1192.26 210.300  56
  -2  -2  -2 1515.88 253.067  44
  -2  -2  -3 25541.2 1482.33  10
  -2  -2  -3 27989.3 1404.46  36
  -2  -2  -3 25962.5 1403.99  56
  -2  -2  -3 26801.0 1453.65  44
  -2  -2  -4 57487.3 2778.22  36
  -2  -2  -4 59269.5 2848.87  44
  -2  -2  -4 56935.9 2948.38  10
  -2  -2  -5 2701.88 398.713  10
  -2  -2  -6 209.304 209.830  10
   2   2   6 410.348 132.440  60
  -2  -2  -7 80.1666 200.047  10
   2   2   7-29.7527 121.241  60
   2   2   8 28214.2 1509.19  60
   2   2   9 35616.8 1817.55  60
  -2  -2  -9 33714.6 1758.48  28
  -2  -2  -9 35073.8 1775.36  30
  -2  -2  -9 33148.5 1743.37  22
   2   2  10 4116.84 432.379  60
  -2  -2 -10 4810.33 423.889  30
  -2  -2 -10 4377.58 403.636  22
  -2  -2 -11 1877.55 268.408  22
  -2  -2 -11 1806.65 269.657  30
   2   2  11 1854.40 422.873   5
   2   2  11 1454.98 285.052  60
  -2  -2 -12 673.111 187.362  22
   2   2  12 1075.52 263.610  60
  -2  -2 -12 1011.11 175.490  13
   2   2  12 901.761 326.952   5
  -2  -2 -12 664.206 207.021  30
   2   2  13 2726.18 358.016  60
  -2  -2 -13 2680.46 265.187  13
  -2  -2 -13 3875.79 382.393  27
  -2  -2 -13 3015.33 338.484  30
  -2  -2 -13 2778.25 312.885  22
  -2  -2 -14 410.198 149.218  27
  -2  -2 -14 375.381 163.177  30
  -2  -2 -14 254.735 131.927  22
  -2  -2 -15 752.796 170.684  27
  -2  -2 -15 1020.88 182.749  32
  -2  -2 -15 623.719 146.515  22
  -2  -2 -16 2844.01 267.996  32
  -2  -2 -16 3175.24 259.435  22
  -2  -2 -17 1185.32 130.138  27
  -2  -2 -17 1306.28 140.426  32
  -2  -3  21 344.884 64.7581  16
   2   3 -20 739.931 96.8931  22
  -2  -3  19 10712.3 636.230  18
   2   3 -19 11321.2 625.158  22
   2   3 -18 1842.74 223.721  22
  -2  -3  18 1999.82 245.362  18
  -2  -3  18 2182.35 288.759   2
   2   3 -17 285.268 130.470  22
  -2  -3  17 228.253 141.399  18
  -2  -3  17 256.504 181.682   2
  -2  -3  16 3478.88 374.553  18
   2   3 -16 3251.93 333.199  22
  -2  -3  16 3690.57 419.781   2
   2   3 -15 21904.4 1225.23  22
  -2  -3  15 21632.1 1679.11   5
  -2  -3  15 23136.7 1335.64   2
  -2  -3  14 1479.07 247.662  17
   2   3 -14 1467.39 229.722  22
  -2  -3  14 2326.55 487.541   5
  -2  -3  14 2229.56 318.649   2
  -2  -3  13 781.981 192.937  17
  -2  -3  13 291.425 244.939   5
  -2  -3  12 7226.87 539.563  17
  -2  -3  12 8327.90 819.962   5
  -2  -3  11 46192.1 2606.56   5
  -2  -3  11 46293.3 2648.50   7
  -2  -3  10 5188.65 426.378   2
  -2  -3  10 4927.95 566.034   5
  -2  -3  10 5218.51 591.269   7
  -2  -3   9 335.340 174.028   5
  -2  -3   9-27.4556 114.312   2
  -2  -3   9 295.969 157.373  44
  -2  -3   9 252.964 166.433   7
  -2  -3   8 74480.1 3616.01   5
  -2  -3   8 73153.7 3438.52   2
  -2  -3   8 74439.8 3601.78  44
  -2  -3   8 70845.6 3656.02   7
  -2  -3   8 73876.4 3549.95  56
  -2  -3   7 2951.21 274.680   2
  -2  -3   7 2657.98 331.888   5
  -2  -3   7 3964.32 386.635  56
  -2  -3   7 3548.86 410.799  44
  -2  -3   7 3368.27 383.397   7
  -2  -3   6 5718.06 489.685  36
  -2  -3   6 6126.25 473.944   5
  -2  -3   6 5687.15 498.826   7
  -2  -3   6 6273.53 521.828  56
  -2  -3   6 6695.56 570.882  44
  -2  -3   5 17701.5 1025.22   7
  -2  -3   5 17610.8 1068.96  56
  -2  -3   5 18110.9 1059.59  36
  -2  -3   5 17928.8 1114.89  44
  -2  -3   4 1025.35 230.882  56
  -2  -3   4 706.673 153.936   7
  -2  -3   4 962.058 188.889  36
  -2  -3   3 58432.1 2741.06   7
  -2  -3   2 70301.5 3377.99   7
  -2  -3   2 75520.9 3586.46  56
  -2  -3   2 76880.3 3567.24  36
  -2  -3   2 79124.3 3460.56  11
  -2  -3   1 5253.68 409.580  10
  -2  -3   1 4936.20 461.732  56
  -2  -3   1 5358.65 451.455  36
  -2  -3   1 5291.79 370.422  11
  -2  -3   0 1446.70 220.108  10
  -2  -3   0 1452.54 271.239  56
  -2  -3   0 1828.80 252.735  36
  -2  -3   0 1574.19 195.845  11
  -2  -3  -1 11014.7 668.436  11
  -2  -3  -1 11015.3 748.918  10
  -2  -3  -1 11191.5 767.482  56
  -2  -3  -1 12405.0 756.459  36
  -2  -3  -1 10124.5 785.443  44
  -2  -3  -2 21485.9 1188.23  11
  -2  -3  -2 22404.0 1300.16  10
  -2  -3  -2 22878.3 1274.48  56
  -2  -3  -2 21226.7 1302.36  44
  -2  -3  -2 22610.1 1245.03  36
  -2  -3  -3 6111.89 538.221  56
  -2  -3  -3 7357.58 603.189  44
  -2  -3  -3 6843.70 610.770  10
  -2  -3  -4 16508.3 1027.80  56
  -2  -3  -4 17561.5 1094.12  44
  -2  -3  -4 17783.0 1173.50  10
  -2  -3  -5 2340.10 314.657  44
  -2  -3  -5 1767.34 360.723  10
   2   3   5 2099.69 237.048  60
  -2  -3  -6 5670.32 657.914  10
   2   3   6 7089.26 502.042  60
  -2  -3  -7 790.673 277.433  10
   2   3   7 1219.24 215.720  60
  -2  -3  -8 195.805 270.093  10
  -2  -3  -8-27.0736 98.1680  22
   2   3   8 110.590 143.826  60
  -2  -3  -9 23816.1 1773.61  10
   2   3   9 24655.7 1392.79  60
  -2  -3  -9 28184.5 1394.18  27
  -2  -3  -9 22692.8 1303.17  22
   2   3  10 9016.68 677.197  60
  -2  -3 -10 10140.2 657.607  30
  -2  -3 -10 8277.69 580.222  13
  -2  -3 -10 8127.01 585.757  22
  -2  -3 -10 8559.98 632.350  27
   2   3  11-43.6104 149.699  60
  -2  -3 -11 109.945 136.475  30
  -2  -3 -11 170.443 115.930  13
   2   3  11 324.547 254.596   5
  -2  -3 -11 73.9128 168.490  27
  -2  -3 -11 281.851 137.984  22
   2   3  12 4495.23 460.935  60
  -2  -3 -12 5078.59 459.618  30
  -2  -3 -12 5489.18 403.494  13
  -2  -3 -12 5268.72 460.542  27
  -2  -3 -12 4885.63 387.226  26
  -2  -3 -12 5790.99 437.586  22
  -2  -3 -12 4370.32 385.328  59
  -2  -3 -13 94.3604 133.674  32
  -2  -3 -13 210.010 106.595  13
  -2  -3 -13 458.056 143.759  22
   2   3  13 271.976 171.223  60
  -2  -3 -13-31.9717 164.155  27
  -2  -3 -14 1078.78 204.564  27
  -2  -3 -14 1068.23 196.506  32
  -2  -3 -14 1269.72 179.216  22
  -2  -3 -15 642.783 142.443  32
  -2  -3 -15 995.252 158.266  27
  -2  -3 -16 3057.10 226.910  27
  -2  -3 -16 3079.75 227.962  32
  -2  -3 -16 2488.77 189.014  20
  -2  -4  21 44.2530 49.4241  16
  -2  -4  20 154.198 85.7797  18
  -2  -4  19 3032.09 277.699  18
  -2  -4  18 3729.83 335.729  18
   2   4 -18 3384.58 288.846  22
  -2  -4  18 3027.46 290.590  39
  -2  -4  17 752.206 223.155   2
  -2  -4  17 803.603 204.460  18
   2   4 -17 977.628 176.731  22
  -2  -4  16 11550.3 807.357   2
   2   4 -16 10742.9 695.689  22
  -2  -4  15 1137.69 358.768   5
  -2  -4  15 1207.53 278.416   2
   2   4 -15 1112.21 196.293  22
  -2  -4  15 1417.02 238.298  17
  -2  -4  14-100.381 204.527   5
  -2  -4  14 146.648 152.479  17
  -2  -4  14 62.6386 124.940  45
  -2  -4  13 18745.4 1463.82   5
  -2  -4  13 20723.5 1146.52  54
  -2  -4  13 20589.5 1176.20  17
  -2  -4  13 20379.8 1148.53  45
  -2  -4  12 2751.98 310.660  45
  -2  -4  12 2378.11 281.691  40
  -2  -4  12 1863.21 265.489  34
  -2  -4  12 3562.83 552.313   7
  -2  -4  12 3038.76 354.866   2
  -2  -4  12 2634.76 461.547   5
  -2  -4  12 2573.91 292.855  54
  -2  -4  12 3214.03 328.843  17
  -2  -4  11-150.601 187.938   5
  -2  -4  11-36.4533 138.998   2
  -2  -4  11-87.8393 116.856  34
  -2  -4  11-84.5644 222.465   7
  -2  -4  11-31.5090 131.094  17
  -2  -4  10 3419.20 355.115   2
  -2  -4  10 4712.54 534.796   5
  -2  -4  10 3830.56 523.487   7
  -2  -4   9 279.897 167.943  44
  -2  -4   9 140.671 151.122  56
  -2  -4   9 167.835 161.260   5
  -2  -4   9-29.4400 112.303   2
  -2  -4   9 65.9755 190.154   7
  -2  -4   8 57.2664 178.340  44
  -2  -4   8-48.0261 138.526  56
  -2  -4   8 314.309 132.672   2
  -2  -4   8 286.978 178.742   7
  -2  -4   7 9610.87 778.549  44
  -2  -4   7 9040.97 717.052   7
  -2  -4   7 9407.79 588.034   2
  -2  -4   7 9579.27 738.589  56
  -2  -4   6 15768.8 1037.82  56
  -2  -4   6 16124.5 999.062   7
  -2  -4   5 3570.95 417.242  56
  -2  -4   5 2719.90 319.278   7
  -2  -4   4 2860.21 292.214   7
  -2  -4   3 275.943 133.479  11
  -2  -4   3 424.721 116.435   7
  -2  -4   2 289.767 197.347  56
  -2  -4   2 347.584 121.360  11
  -2  -4   1 45899.2 2507.59  56
  -2  -4   1 49011.5 2375.09  11
  -2  -4   1 49920.4 2444.18  10
  -2  -4   0 9964.66 767.349  56
  -2  -4   0 10398.4 657.737  11
  -2  -4   0 9377.70 706.939  10
  -2  -4  -1 29203.1 1629.43  56
  -2  -4  -1 27796.8 1392.44  59
  -2  -4  -1 29928.9 1517.22  11
  -2  -4  -1 27034.8 1593.27  10
  -2  -4  -2 11162.5 808.215  56
  -2  -4  -2 10641.0 612.429  59
  -2  -4  -2 11343.3 737.880  11
  -2  -4  -2 9357.68 783.013  10
  -2  -4  -2 10581.2 852.714  44
  -2  -4  -3 119.251 101.939  59
  -2  -4  -3-50.0281 161.185  56
  -2  -4  -3 60.6025 159.425  44
  -2  -4  -3-61.3605 176.822  10
  -2  -4  -3 170.449 127.820  11
  -2  -4  -4 7131.03 633.359  56
  -2  -4  -4 7393.71 487.128  59
  -2  -4  -4 7131.29 625.399  11
  -2  -4  -4 8071.33 702.364  44
  -2  -4  -4 8306.11 746.645  10
  -2  -4  -5 33589.4 1925.18  10
  -2  -4  -5 30251.9 1510.35  59
   2   4   5 30612.7 1558.71  60
  -2  -4  -6 2443.47 459.770  10
  -2  -4  -6 2593.59 274.060  13
  -2  -4  -6 2098.80 274.038  27
  -2  -4  -6 2712.09 285.502  30
  -2  -4  -6 2406.11 260.353  59
   2   4   6 2123.16 277.241  60
   2   4   7 25130.3 1470.76  60
  -2  -4  -7 27135.6 1461.92  30
  -2  -4  -7 28734.1 1450.04  13
  -2  -4  -7 28368.1 1425.98  59
  -2  -4  -7 27784.5 1413.26  48
  -2  -4  -7 26797.6 1468.10  27
  -2  -4  -7 29345.7 1887.82  10
  -2  -4  -8 28555.0 1520.61  27
   2   4   8 27610.7 1542.69  60
  -2  -4  -8 28471.9 1479.93  13
  -2  -4  -8 27732.2 1457.88  22
  -2  -4  -8 30803.4 1997.15  10
  -2  -4  -8 28291.7 1462.39  59
  -2  -4  -9 6680.13 536.999  27
   2   4   9 7390.12 581.237  60
  -2  -4  -9 7155.45 532.202  32
  -2  -4  -9 7269.74 510.284  13
  -2  -4  -9 5944.53 468.171  22
  -2  -4  -9 5660.34 764.051  10
  -2  -4  -9 5401.62 456.480  59
  -2  -4 -10 6647.46 519.498  27
   2   4  10 6027.56 539.897  60
  -2  -4 -10 6280.75 502.722  32
  -2  -4 -10 5489.75 453.266  13
  -2  -4 -10 5702.40 452.549  22
  -2  -4 -10 4999.01 742.872  10
  -2  -4 -10 6213.99 451.351  59
   2   4  11 3501.61 398.405  60
  -2  -4 -11 3885.90 375.470  32
  -2  -4 -11 3955.37 347.736  13
  -2  -4 -11 2976.22 361.534  27
  -2  -4 -11 4220.80 354.921  22
   2   4  12 6893.90 570.190  60
  -2  -4 -12 7367.95 539.069  32
  -2  -4 -12 7974.60 501.402  13
  -2  -4 -12 7837.25 559.999  27
  -2  -4 -12 6893.89 493.267  22
  -2  -4 -13 1000.43 178.928  32
  -2  -4 -13 651.923 174.421  27
  -2  -4 -14 289.831 109.550  32
  -2  -4 -14 340.149 125.599  27
  -2  -4 -14 190.648 109.260  37
  -2  -4 -15 3391.75 245.304  27
  -2  -4 -15 3321.63 242.551  32
  -2  -5  20 586.366 105.443  18
  -2  -5  19 2117.01 204.051  39
  -2  -5  19 2378.44 241.008  18
  -2  -5  18 1698.63 223.745  39
  -2  -5  18 1550.22 233.463  18
  -2  -5  17 1129.55 226.657  18
  -2  -5  16 137.403 140.110  17
  -2  -5  15 6552.15 529.204  17
  -2  -5  14-103.865 170.373  45
  -2  -5  14-32.5324 124.007  54
  -2  -5  14 92.4677 117.489  40
  -2  -5  14 90.2780 159.297   2
  -2  -5  14-37.6644 143.569  17
  -2  -5  13 7816.50 575.538  45
  -2  -5  13 6248.47 520.409  40
  -2  -5  13 6966.92 546.014  54
  -2  -5  13 8149.62 627.023   2
  -2  -5  13 7401.73 572.122  17
  -2  -5  12 101.777 129.407  40
  -2  -5  12 98.2437 121.915  34
  -2  -5  12 82.2139 132.515   2
  -2  -5  12 179.043 151.953  17
  -2  -5  12 108.203 134.255  45
  -2  -5  12 96.2140 179.019   7
  -2  -5  11 220.926 137.309  34
  -2  -5  11 571.513 185.460   2
  -2  -5  11 317.029 158.565  45
  -2  -5  11 526.452 263.613   7
  -2  -5  10 24250.7 1289.57  17
  -2  -5  10 23358.5 1273.09  34
  -2  -5  10 19660.4 1498.88   7
  -2  -5  10 21213.9 1415.32  56
  -2  -5  10 23893.2 1306.39   2
  -2  -5  10 25451.1 1318.94  45
  -2  -5  10 26125.3 1546.83  44
  -2  -5   9 1530.98 330.991   7
  -2  -5   9 1530.25 307.185  56
  -2  -5   9 1993.65 252.757   2
  -2  -5   9 1542.85 348.397  44
  -2  -5   8 1644.08 313.708   7
  -2  -5   8 1739.88 357.899  56
  -2  -5   8 1794.22 240.183   2
  -2  -5   8 1855.64 383.448  44
  -2  -5   7 2299.47 416.642  44
  -2  -5   7 2471.49 349.466   7
  -2  -5   7 1753.45 361.472  56
  -2  -5   6 36701.0 1958.37   7
  -2  -5   6 36560.5 2066.05  56
  -2  -5   5 2949.04 331.882   7
  -2  -5   5 2722.08 428.041  56
  -2  -5   4 114.687 106.778   7
  -2  -5   3 43956.3 2262.64  11
  -2  -5   3 44720.3 2416.38  56
  -2  -5   2 6749.77 406.934   1
  -2  -5   2 6282.48 425.758  59
  -2  -5   2 6442.49 637.790  56
  -2  -5   2 5273.16 488.906  11
  -2  -5   1 33062.0 1695.55  59
  -2  -5   1 35935.4 2011.34  56
  -2  -5   1 36424.3 1849.67  11
  -2  -5   1 37081.1 1928.20  10
  -2  -5   0 121.893 101.579  59
  -2  -5   0 184.381 198.093  56
  -2  -5   0 79.9024 110.390  11
  -2  -5   0 326.599 181.216  10
  -2  -5  -1 3756.95 309.137  59
  -2  -5  -1 4085.92 512.001  56
  -2  -5  -1 3722.59 401.586  11
  -2  -5  -1 3800.50 545.661  44
  -2  -5  -1 4053.06 483.612  10
  -2  -5  -2 70562.2 3667.34  56
  -2  -5  -2 73021.2 3370.00  59
  -2  -5  -2 72571.7 3557.17  11
  -2  -5  -2 69884.4 3744.12  44
  -2  -5  -2 73158.5 3711.61  10
  -2  -5  -3 1092.31 175.300  59
  -2  -5  -3 1983.41 354.252  56
  -2  -5  -3 1422.01 256.286  11
  -2  -5  -3 1126.21 341.074  44
  -2  -5  -3 1326.21 317.613  10
  -2  -5  -4 20299.9 1453.07  10
  -2  -5  -4 21556.5 1147.37  13
  -2  -5  -4 22390.1 1354.67  11
  -2  -5  -4 20082.0 1349.95  56
  -2  -5  -4 21681.4 1124.61  59
  -2  -5  -4 20747.8 1168.07  27
  -2  -5  -4 18613.9 1388.96  44
  -2  -5  -4 22583.7 1147.70  46
  -2  -5  -5 2343.72 261.450  48
  -2  -5  -5 2647.75 264.207  50
  -2  -5  -5 2633.66 272.452  46
  -2  -5  -5 2761.94 408.816  44
  -2  -5  -5 3033.83 500.163  10
  -2  -5  -5 2253.01 375.031  11
  -2  -5  -5 2905.81 290.340  13
  -2  -5  -5 2960.44 319.561  27
  -2  -5  -5 2666.10 292.463  32
  -2  -5  -5 2499.56 262.878  59
   2   5   5 2332.81 291.111  60
   2   5   6 12555.9 839.961  60
  -2  -5  -6 13525.3 823.652  32
  -2  -5  -6 14097.6 1188.99  10
  -2  -5  -6 13988.1 816.125  13
  -2  -5  -6 13361.9 787.573  48
  -2  -5  -6 13383.6 835.274  27
  -2  -5  -6 12912.5 774.060  59
   2   5   7 4130.42 425.123  60
  -2  -5  -7 4868.26 419.628  32
  -2  -5  -7 4381.98 654.904  10
  -2  -5  -7 3906.45 374.133  13
  -2  -5  -7 4274.60 362.028  48
  -2  -5  -7 4761.44 371.137  59
  -2  -5  -7 4248.82 411.783  27
   2   5   8-82.1303 140.837  60
  -2  -5  -8 103.634 140.768  32
  -2  -5  -8 31.4332 130.731  13
  -2  -5  -8 109.551 142.471  27
  -2  -5  -8-109.384 203.450  10
  -2  -5  -8-24.9519 95.1114  59
  -2  -5  -9 921.592 163.005  22
  -2  -5  -9 1005.59 198.840  13
   2   5   9 742.480 206.966  60
  -2  -5  -9 1029.62 211.721  32
  -2  -5  -9 868.404 201.454  27
  -2  -5  -9 888.265 322.475  10
   2   5  10 237.089 162.111  60
  -2  -5 -10 458.244 164.431  32
  -2  -5 -10 450.080 147.323  13
  -2  -5 -10 481.325 123.203  22
  -2  -5 -10 447.727 177.589  27
  -2  -5 -11 1381.41 196.960  13
  -2  -5 -11 1718.15 238.902  32
   2   5  11 1319.94 233.326  60
  -2  -5 -11 1528.03 231.015  27
  -2  -5 -12 125.948 112.960  32
  -2  -5 -12 212.390 133.653  37
   2   5  12 29.8625 108.405  60
  -2  -5 -12 185.911 139.821  27
  -2  -5 -13 7056.77 490.536  37
  -2  -5 -13 8038.14 479.102  20
  -2  -5 -13 7267.34 476.800  32
  -2  -5 -13 7832.62 494.650  27
  -2  -5 -14 3369.09 234.980  20
  -2  -5 -14 3153.43 247.661  27
  -2  -5 -14 3214.35 237.283  32
  -2  -6  20 91.2721 65.9303  16
  -2  -6  20 132.304 70.2026  18
  -2  -6  19 4452.07 334.182  18
  -2  -6  19 4303.84 311.394  39
  -2  -6  18 5027.31 392.123  18
  -2  -6  18 4537.65 378.685  39
  -2  -6  17 220.971 164.270  18
  -2  -6  16 3267.63 345.517  17
  -2  -6  15 111.683 120.806  40
  -2  -6  15 148.354 125.967  54
  -2  -6  15 165.958 143.567  45
  -2  -6  15 72.8033 145.318  17
  -2  -6  14-38.0439 141.545  17
  -2  -6  14 67.9719 119.967  54
  -2  -6  14 97.4654 123.868  40
  -2  -6  14 110.630 143.899  45
  -2  -6  13 68.2418 136.265  34
  -2  -6  13 422.179 191.653  17
  -2  -6  13 183.274 152.582  54
  -2  -6  13 106.122 131.744  40
  -2  -6  13 77.8331 155.377  45
  -2  -6  12 102.800 127.745  34
  -2  -6  12 291.083 213.697   7
  -2  -6  12 221.321 150.547  40
  -2  -6  12 237.352 167.992  45
  -2  -6  11 2242.51 294.256  17
  -2  -6  11 2061.61 429.758   7
  -2  -6  11 3210.55 360.687  45
  -2  -6  11 2538.48 309.174  34
  -2  -6  10 8484.80 564.089  38
  -2  -6  10 9176.71 616.926  34
  -2  -6  10 9249.73 852.473   7
  -2  -6  10 6907.30 724.806  56
  -2  -6  10 8899.77 614.376  17
  -2  -6  10 6894.27 768.903  44
  -2  -6  10 8569.08 644.280  45
  -2  -6   9-29.1843 100.093  41
  -2  -6   9-32.2938 131.598  34
  -2  -6   9 109.834 155.283  45
  -2  -6   9-85.7853 174.788  44
  -2  -6   9-72.0867 189.617  56
  -2  -6   9 141.990 113.287  49
  -2  -6   9 144.608 159.124   7
  -2  -6   8 251.445 128.437  34
  -2  -6   8 221.104 221.245  56
  -2  -6   8 127.252 159.061   7
  -2  -6   8 217.251 108.754  49
  -2  -6   8 262.672 192.928  44
  -2  -6   7 27589.9 1642.21   7
  -2  -6   7 29607.2 1788.68  56
  -2  -6   7 27843.1 1844.56  44
  -2  -6   6 91.1183 88.4773   1
  -2  -6   6 92.2053 108.538   7
  -2  -6   6 74.5865 196.231  56
  -2  -6   5 16612.7 864.647   1
  -2  -6   5 14631.8 1157.12  56
  -2  -6   4 45503.4 2164.75   1
  -2  -6   3 14850.5 1017.91  11
  -2  -6   3 15893.6 843.304   1
  -2  -6   3 15679.8 1171.62  56
  -2  -6   2 225.955 217.052  56
  -2  -6   2 48.2835 98.4371  11
  -2  -6   1 454.187 253.458  56
  -2  -6   1 682.023 148.003  59
  -2  -6   1 675.475 190.370  11
  -2  -6   0 3090.74 282.844  59
  -2  -6   0 2278.64 426.194  56
  -2  -6   0 3535.73 401.844  11
  -2  -6   0 3018.94 435.036  10
  -2  -6  -1 13290.8 799.569  37
  -2  -6  -1 11051.9 969.587  10
  -2  -6  -1 11736.2 719.285  59
  -2  -6  -1 12225.7 1020.27  56
  -2  -6  -1 12166.1 881.800  11
  -2  -6  -1 12954.9 744.040  46
  -2  -6  -1 12536.2 1096.65  44
  -2  -6  -2 4858.75 388.603  46
  -2  -6  -2 3643.26 576.610  44
  -2  -6  -2 5164.35 621.418  10
  -2  -6  -2 4783.58 438.521  37
  -2  -6  -2 5462.17 397.867  50
  -2  -6  -2 4968.29 391.843  48
  -2  -6  -2 4867.59 395.236  13
  -2  -6  -2 4666.78 372.678  59
  -2  -6  -2 3995.31 555.801  56
  -2  -6  -3 3639.30 332.262  59
  -2  -6  -3 4057.88 535.336  56
  -2  -6  -3 4227.74 367.544  48
  -2  -6  -3 4196.37 357.021  50
  -2  -6  -3 4829.92 627.718  44
  -2  -6  -3 4551.51 396.591  42
  -2  -6  -3 4394.99 372.272  46
  -2  -6  -3 5332.63 650.573  10
  -2  -6  -3 5114.82 440.185  37
  -2  -6  -3 3922.10 387.079  27
  -2  -6  -3 3607.25 352.727  32
  -2  -6  -4 362.958 124.985  59
  -2  -6  -4 255.084 200.611  44
  -2  -6  -4 741.608 299.021  10
  -2  -6  -4 485.804 156.415  13
   2   6   4 346.959 150.717  60
  -2  -6  -4 432.594 148.416  32
  -2  -6  -4 191.594 121.411  48
  -2  -6  -4 187.719 116.884  50
  -2  -6  -4 576.969 176.945  27
  -2  -6  -5 78157.6 3829.17  48
  -2  -6  -5 82765.6 3832.42  50
  -2  -6  -5 86934.6 4400.49  10
  -2  -6  -5 79716.1 3858.99  13
   2   6   5 86694.8 3928.89  60
  -2  -6  -5 84889.1 3885.15  32
  -2  -6  -5 80891.1 3895.81  27
  -2  -6  -5 79707.9 3804.55  59
  -2  -6  -6 5724.26 473.288  27
  -2  -6  -6 4825.94 427.214  13
   2   6   6 5975.63 497.133  60
  -2  -6  -6 5151.50 447.752  32
  -2  -6  -6 5164.10 396.384  50
  -2  -6  -6 4617.29 389.232  48
  -2  -6  -6 4697.59 688.246  10
  -2  -6  -7 1529.00 263.426  27
  -2  -6  -7 1087.36 205.653  13
   2   6   7 1287.84 257.152  60
  -2  -6  -7 1462.44 235.355  32
  -2  -6  -7 1249.07 189.093  48
  -2  -6  -7 1613.34 404.292  10
  -2  -6  -8 13005.4 857.118  13
   2   6   8 15417.5 948.304  60
  -2  -6  -8 15820.4 914.243  32
  -2  -6  -8 15728.3 927.348  27
  -2  -6  -9 6913.89 494.865  13
  -2  -6  -9 6354.09 503.574  32
   2   6   9 6464.88 534.353  60
  -2  -6  -9 7289.38 534.911  27
  -2  -6 -10 29.7628 135.646  27
  -2  -6 -10 166.329 122.069  32
  -2  -6 -10 108.224 140.791  37
   2   6  10 129.545 120.528  60
  -2  -6 -10-28.4481 123.010  20
  -2  -6 -11 29.8073 123.970  37
  -2  -6 -11 50.1178 121.542  27
  -2  -6 -11 23.7514 102.659  20
  -2  -6 -11-23.1660 112.361  32
  -2  -6 -12 135.092 109.212  37
  -2  -6 -12 58.3722 101.082  27
  -2  -6 -12 18.1327 92.9864  20
  -2  -6 -12-35.3749 83.2373  32
  -2  -6 -13 220.928 72.4346  20
  -2  -6 -13 242.478 81.9602  37
  -2  -6 -13 221.487 84.5480  27
  -2  -7  20 2439.98 172.659  18
  -2  -7  19 4454.51 306.227  18
  -2  -7  19 3823.05 284.271  39
  -2  -7  19 4195.55 273.944  16
  -2  -7  18 958.009 181.282  39
  -2  -7  18 1038.32 178.658  18
  -2  -7  17 2214.63 230.749  43
  -2  -7  17 2450.33 291.728  39
  -2  -7  16 6709.32 492.570  17
  -2  -7  16 5704.67 420.270  54
  -2  -7  15 1462.19 212.337  40
  -2  -7  15 1798.36 256.204  45
  -2  -7  15 903.926 214.790  17
  -2  -7  15 1308.81 205.213  54
  -2  -7  14 68.1641 126.800  54
  -2  -7  14 75.3740 168.828  45
  -2  -7  14 65.5339 118.823  40
  -2  -7  14 24.7140 84.7859  38
  -2  -7  13 16052.3 992.227  45
  -2  -7  13 14234.7 879.554  38
  -2  -7  13 17956.3 997.744  40
  -2  -7  13 16078.0 954.148  34
  -2  -7  12 21313.9 1226.76  34
  -2  -7  12 22035.8 1287.32  45
  -2  -7  12 22573.0 1264.15  17
  -2  -7  11 26250.2 1446.16  34
  -2  -7  11 23659.4 1724.96   7
  -2  -7  11 27528.4 1505.21  45
  -2  -7  11 27385.0 1465.55  17
  -2  -7  10 3496.89 345.986  41
  -2  -7  10 4137.79 400.485  34
  -2  -7  10 3586.05 520.458   7
  -2  -7  10 3981.20 550.692  56
  -2  -7  10 3669.06 388.141  17
  -2  -7  10 3864.60 378.998  42
  -2  -7  10 4369.91 432.902  45
  -2  -7  10 4245.15 619.226  44
  -2  -7   9 492.520 180.717  42
  -2  -7   9 680.989 171.320  41
  -2  -7   9 675.171 184.866  34
  -2  -7   9 913.842 339.277  44
  -2  -7   9 426.831 267.515  56
  -2  -7   9 858.426 247.317   7
  -2  -7   9 1007.88 195.036  49
  -2  -7   8 14738.5 901.046  34
  -2  -7   8 14211.2 882.288  41
  -2  -7   8 12967.9 1147.96  56
  -2  -7   8 12395.1 1190.61  44
  -2  -7   8 15554.3 920.381  42
  -2  -7   8 14450.3 918.242  45
  -2  -7   7 18364.2 1459.70  44
  -2  -7   7 17716.9 1077.06  45
  -2  -7   7 19918.0 1093.82  42
  -2  -7   7 17437.7 1054.57  34
  -2  -7   7 17847.3 1049.64  41
  -2  -7   7 17386.5 1005.56  48
  -2  -7   7 17780.2 962.480   1
  -2  -7   7 19266.1 1398.37  56
  -2  -7   6 3188.03 556.162  44
  -2  -7   6 2017.18 293.296  45
  -2  -7   6 2805.11 315.660  41
  -2  -7   6 2709.75 329.690  42
  -2  -7   6 2738.83 313.148  34
  -2  -7   6 2679.56 477.156  56
  -2  -7   6 2773.93 254.737   1
  -2  -7   6 2132.03 261.708  48
  -2  -7   6 2398.88 258.796  50
  -2  -7   5 9844.49 616.481  50
  -2  -7   5 8322.22 614.717  49
  -2  -7   5 10119.6 634.883  48
  -2  -7   5 10217.2 597.198   1
  -2  -7   5 9850.91 645.164  37
  -2  -7   5 9169.82 657.006  45
  -2  -7   5 9603.64 682.063  42
  -2  -7   5 9336.38 615.729  12
  -2  -7   4 57074.5 2856.60  46
  -2  -7   4 61279.0 2939.18  45
  -2  -7   4 62809.4 2982.54  42
  -2  -7   4 61121.3 2926.70  37
  -2  -7   4 59721.0 2887.88  50
  -2  -7   4 63346.4 2865.75   1
  -2  -7   4 58374.7 2876.46  12
  -2  -7   4 62782.7 3367.37  56
  -2  -7   3 2221.77 245.008  20
  -2  -7   3 1946.54 264.840  37
  -2  -7   3 2121.30 271.519  34
  -2  -7   3 1882.93 227.383  46
  -2  -7   3 1501.93 217.022  12
  -2  -7   3 1720.20 413.830  56
  -2  -7   3 1706.01 233.257  48
  -2  -7   3 1884.43 238.417  50
  -2  -7   2 19263.4 1029.55  48
  -2  -7   2 18122.1 1057.11  37
  -2  -7   2 17961.1 1061.97  34
  -2  -7   2 18286.9 1017.27  12
  -2  -7   2 17840.2 1014.20  20
  -2  -7   2 20299.7 1434.64  56
  -2  -7   2 17715.9 1003.10  46
  -2  -7   2 18099.9 1089.60  42
  -2  -7   1 27035.4 1382.81  50
  -2  -7   1 25932.1 1372.90  48
  -2  -7   1 26008.1 1449.38  42
  -2  -7   1 27629.4 1895.61  44
  -2  -7   1 25553.1 1367.21  46
  -2  -7   1 26212.1 1378.43  12
  -2  -7   1 26784.4 1382.32  20
  -2  -7   1 24174.0 1736.33  56
  -2  -7   1 25724.2 1425.54  37
  -2  -7   0 7723.44 527.463  48
  -2  -7   0 6894.48 517.328  50
  -2  -7   0 7545.45 578.134  37
  -2  -7   0 7282.53 536.329  20
  -2  -7   0 7723.12 833.753  56
  -2  -7   0 7297.09 523.234  46
  -2  -7   0 7252.32 581.083  42
  -2  -7   0 8421.74 913.874  44
  -2  -7  -1 16527.3 1001.57  42
  -2  -7  -1 14693.3 1317.74  44
  -2  -7  -1 15505.8 936.271  20
  -2  -7  -1 16577.2 1001.89  37
  -2  -7  -1 16427.9 933.807  13
  -2  -7  -1 16388.1 1283.11  56
  -2  -7  -1 15682.4 923.050  50
  -2  -7  -1 16550.7 934.534  48
  -2  -7  -2 898.963 302.285  10
  -2  -7  -2 1044.44 326.712  56
  -2  -7  -2 872.935 160.597  59
  -2  -7  -2 732.672 169.280  50
  -2  -7  -2 1330.38 205.973  48
  -2  -7  -2 946.331 330.164  44
  -2  -7  -2 1208.19 228.024  42
  -2  -7  -2 919.998 212.339  37
  -2  -7  -2 948.112 176.175  32
  -2  -7  -2 884.714 186.427  13
  -2  -7  -2 1273.62 224.238  27
  -2  -7  -2 1101.33 209.809  20
  -2  -7  -3 7555.43 541.733  50
  -2  -7  -3 7590.82 543.412  48
  -2  -7  -3 6289.53 791.053  44
  -2  -7  -3 7305.09 565.227  42
  -2  -7  -3 8641.62 874.282  10
  -2  -7  -3 9174.87 646.149  37
  -2  -7  -3 7861.50 562.072  32
  -2  -7  -3 7845.72 586.180  27
  -2  -7  -3 6678.70 746.744  56
  -2  -7  -4 6187.77 507.465  27
  -2  -7  -4 7169.70 569.073  37
  -2  -7  -4 5304.96 465.659  32
  -2  -7  -4 6938.30 497.970  13
  -2  -7  -4 6557.96 782.183  10
  -2  -7  -4 5299.92 447.819  48
  -2  -7  -4 6144.34 462.182  50
  -2  -7  -5 21464.0 1151.26  20
  -2  -7  -5 21566.7 1166.27  27
  -2  -7  -5 20371.5 1198.88  37
  -2  -7  -5 19461.9 1111.60  13
  -2  -7  -5 17402.2 1473.05  10
  -2  -7  -5 19001.6 1075.79  48
  -2  -7  -5 18821.4 1070.48  50
  -2  -7  -5 19518.7 1122.27  32
  -2  -7  -6 4979.14 444.355  20
  -2  -7  -6 5531.65 456.781  32
  -2  -7  -6 5224.48 446.028  13
  -2  -7  -6 5718.33 477.106  27
  -2  -7  -6 5259.13 711.500  10
  -2  -7  -6 5664.62 415.811  48
  -2  -7  -7 669.504 139.860  48
  -2  -7  -7 625.179 172.956  32
  -2  -7  -7 587.453 190.307  20
  -2  -7  -7 746.244 201.611  27
  -2  -7  -8 9584.08 642.740  32
  -2  -7  -8 9667.33 661.406  27
  -2  -7  -8 11022.7 674.122  20
  -2  -7  -9 2185.60 243.886  32
  -2  -7  -9 2133.16 254.421  20
  -2  -7  -9 2325.35 267.739  27
  -2  -7  -9 2198.19 286.960  37
  -2  -7 -10 1588.72 189.905  32
  -2  -7 -10 1695.32 212.193  27
  -2  -7 -10 1648.91 207.740  20
  -2  -7 -10 1273.68 208.440  37
  -2  -7 -11 8956.73 530.794  27
  -2  -7 -11 9019.15 549.482  37
  -2  -7 -11 9012.86 521.010  20
  -2  -7 -12 4451.34 296.545  37
  -2  -7 -12 4783.13 284.416  20
  -2  -8  19 3365.39 230.741  39
  -2  -8  18 607.542 132.657  39
  -2  -8  18 786.974 135.276  18
  -2  -8  17 3222.64 302.790  39
  -2  -8  17 2924.87 260.477  43
  -2  -8  17 3000.49 283.813  18
  -2  -8  16 3075.13 304.466  18
  -2  -8  16 2777.55 295.222  17
  -2  -8  16 2843.99 311.083  39
  -2  -8  16 2597.51 234.132  40
  -2  -8  16 2490.08 242.672  54
  -2  -8  15 1071.59 185.839  40
  -2  -8  15 1314.73 226.642  45
  -2  -8  15 1845.10 260.826  18
  -2  -8  15 1713.05 223.627  54
  -2  -8  14 3343.78 333.578  40
  -2  -8  14 3495.50 352.530  54
  -2  -8  14 3150.64 356.849  45
  -2  -8  14 3439.10 362.959  17
  -2  -8  13 8846.10 648.757  40
  -2  -8  13 8683.90 629.928  34
  -2  -8  13 10507.5 713.212  45
  -2  -8  13 10043.1 679.606  17
  -2  -8  12 2052.73 295.639  17
  -2  -8  12 2205.11 285.686  34
  -2  -8  12 2310.92 321.541  45
  -2  -8  11 484.291 187.210  17
  -2  -8  11 227.484 149.672  42
  -2  -8  11 775.153 224.771  45
  -2  -8  11 755.593 190.550  34
  -2  -8  10 3373.39 348.435  41
  -2  -8  10 3815.73 392.429  34
  -2  -8  10 4054.26 576.957  56
  -2  -8  10 5152.33 435.806  42
  -2  -8  10 3531.41 588.678  44
  -2  -8  10 3750.74 388.223  17
  -2  -8   9-75.5330 150.677  34
  -2  -8   9 382.323 263.696  56
  -2  -8   9 105.062 133.514  17
  -2  -8   9-34.4979 134.615  41
  -2  -8   9 38.7746 154.698  42
  -2  -8   9-127.915 180.861  45
  -2  -8   9-341.194 267.585  44
  -2  -8   8 917.492 208.727  34
  -2  -8   8 1088.48 332.422  56
  -2  -8   8 1097.02 204.619  17
  -2  -8   8 841.696 207.075  41
  -2  -8   8 1249.31 252.812  42
  -2  -8   8 1168.76 252.172  45
  -2  -8   8 1059.67 356.090  44
  -2  -8   7 22693.5 1693.52  44
  -2  -8   7 20597.4 1211.98  42
  -2  -8   7 20894.0 1211.11  45
  -2  -8   7 21843.2 1203.95  34
  -2  -8   7 23478.5 1226.86  41
  -2  -8   7 21369.8 1582.19  56
  -2  -8   7 19099.3 1081.89   1
  -2  -8   7 18309.7 1124.06  48
  -2  -8   7 20589.8 1155.69  49
  -2  -8   6 2068.85 490.025  44
  -2  -8   6 2165.00 298.557  45
  -2  -8   6 1671.64 290.164  42
  -2  -8   6 2342.61 306.407  41
  -2  -8   6 1221.45 219.201  39
  -2  -8   6 1393.72 252.095  34
  -2  -8   6 1531.13 412.615  56
  -2  -8   6 1472.92 204.863   1
  -2  -8   6 1548.98 246.587  49
  -2  -8   6 1005.26 206.590  48
  -2  -8   5 1396.56 261.223  42
  -2  -8   5 1021.46 228.537  41
  -2  -8   5 1634.00 265.766  34
  -2  -8   5 871.198 193.725  12
  -2  -8   5 1111.42 200.049  50
  -2  -8   5 1220.31 218.447  49
  -2  -8   5 1272.24 192.495   1
  -2  -8   5 1360.04 244.615  45
  -2  -8   4 17107.7 984.316  37
  -2  -8   4 16652.7 950.932  50
  -2  -8   4 16723.1 968.067  49
  -2  -8   4 14033.7 1294.50  56
  -2  -8   4 14876.0 928.267  12
  -2  -8   4 15351.6 973.681  45
  -2  -8   4 18118.9 1055.21  42
  -2  -8   4 17423.2 1475.74  44
  -2  -8   3 27759.8 1508.58  37
  -2  -8   3 26556.5 1518.51  34
  -2  -8   3 28401.3 1476.15  48
  -2  -8   3 30505.7 1490.14  50
  -2  -8   3 25547.0 1887.51  56
  -2  -8   3 29154.3 1478.70  12
  -2  -8   3 25359.9 1465.09  45
  -2  -8   2 4447.32 425.907  34
  -2  -8   2 3134.38 359.575  37
  -2  -8   2 3364.64 349.510  48
  -2  -8   2 3675.52 621.903  56
  -2  -8   2 4052.88 367.514  12
  -2  -8   2 4599.38 453.103  42
  -2  -8   2 3786.44 676.755  44
  -2  -8   1 20970.6 1823.86  44
  -2  -8   1 25585.7 1458.78  42
  -2  -8   1 25418.1 1415.67  37
  -2  -8   1 26921.9 1440.61  34
  -2  -8   1 26217.6 1371.24  50
  -2  -8   1 26483.0 1374.06  48
  -2  -8   1 22113.0 1742.65  56
  -2  -8   1 26405.9 1379.18  12
  -2  -8   1 24488.5 1364.64  20
  -2  -8   0 10610.9 736.139  42
  -2  -8   0 7397.57 953.428  44
  -2  -8   0 9831.43 697.036  37
  -2  -8   0 10444.1 712.102  34
  -2  -8   0 8486.43 936.859  56
  -2  -8   0 10530.3 670.880  12
  -2  -8   0 9614.63 645.785  48
  -2  -8   0 8905.39 632.312  50
  -2  -8   0 9646.76 654.101  20
  -2  -8  -1 56268.4 2689.23  37
  -2  -8  -1 47379.1 3017.30  56
  -2  -8  -1 53352.2 2605.54  50
  -2  -8  -1 52884.2 2598.25  48
  -2  -8  -1 50892.5 2665.79  42
  -2  -8  -1 50808.7 3189.50  44
  -2  -8  -1 56365.7 2630.88  20
  -2  -8  -2 33912.1 1760.89  37
  -2  -8  -2 33730.7 1683.89  50
  -2  -8  -2 32933.2 1669.89  48
  -2  -8  -2 29161.6 2019.89  56
  -2  -8  -2 33059.2 1698.57  20
  -2  -8  -2 28899.3 2118.38  44
  -2  -8  -2 31210.9 1713.89  42
  -2  -8  -3 85.7272 111.518  48
  -2  -8  -3 238.357 140.219  50
  -2  -8  -3-67.4527 137.458  42
  -2  -8  -3 127.737 173.527  37
  -2  -8  -4 5866.12 520.581  37
  -2  -8  -4 6151.85 450.097  48
  -2  -8  -4 5348.93 471.233  27
  -2  -8  -5 4066.30 394.019  27
  -2  -8  -5 4163.06 339.516  48
  -2  -8  -5 3920.03 421.890  37
  -2  -8  -5 3644.06 367.918  20
  -2  -8  -6 62.1529 134.323  27
  -2  -8  -6-40.6239 99.9620  48
  -2  -8  -6-38.7647 151.245  37
  -2  -8  -6-59.8781 147.334  20
  -2  -8  -7 139.562 131.402  27
  -2  -8  -7 26.9787 134.708  20
  -2  -8  -7 139.694 161.792  37
  -2  -8  -8 1159.45 183.070  20
  -2  -8  -9 224.539 103.719  20
  -2  -8 -10 3081.79 233.463  20
  -2  -8 -11 2034.63 159.598  37
  -2  -8 -11 2069.71 150.311  12
  -2  -9  18-10.0432 57.8857  18
  -2  -9  18-38.1123 66.8400  39
  -2  -9  17 432.962 109.494  18
  -2  -9  17 291.983 95.3475  43
  -2  -9  16 3879.30 280.296  40
  -2  -9  16 4683.26 334.069  18
  -2  -9  16 3896.68 286.261  54
  -2  -9  15 2294.93 281.290  39
  -2  -9  15 2246.96 232.957  40
  -2  -9  15 2417.99 260.465  17
  -2  -9  15 2186.17 238.440  18
  -2  -9  15 2058.30 227.644  54
  -2  -9  14 12552.9 723.265  45
  -2  -9  14 10013.9 660.653  54
  -2  -9  14 9954.58 644.587  18
  -2  -9  14 10037.9 662.093  17
  -2  -9  14 9615.46 682.197  39
  -2  -9  14 10442.4 661.925  40
  -2  -9  13-98.1381 146.533  40
  -2  -9  13 174.847 164.545  39
  -2  -9  13-57.5802 119.739  34
  -2  -9  13 71.9389 155.466  45
  -2  -9  13-31.4363 130.744  17
  -2  -9  13-67.0757 152.797  54
  -2  -9  13 55.3828 110.466  18
  -2  -9  12 254.266 152.025  34
  -2  -9  12-38.8249 161.617  45
  -2  -9  12 98.7878 134.360  17
  -2  -9  12 148.056 157.139  39
  -2  -9  12 295.277 176.498  40
  -2  -9  12 199.849 144.614  18
  -2  -9  11 4823.81 428.503  34
  -2  -9  11 3958.05 421.396  39
  -2  -9  11 5029.13 429.143  17
  -2  -9  11 4233.33 378.214  18
  -2  -9  11 4747.94 406.612  42
  -2  -9  10 5064.65 462.441  34
  -2  -9  10 6491.24 506.414  42
  -2  -9  10 5657.29 446.124  41
  -2  -9  10 5043.42 478.596  39
  -2  -9  10 5536.27 462.424  17
  -2  -9   9 2470.76 294.583  17
  -2  -9   9 1878.62 481.220  44
  -2  -9   9 2134.72 322.984  45
  -2  -9   9 2007.27 304.261  42
  -2  -9   9 3131.53 342.893  34
  -2  -9   9 2832.88 316.298  41
  -2  -9   9 2819.76 335.260  39
  -2  -9   8 6777.37 547.769  41
  -2  -9   8 5902.41 513.416  39
  -2  -9   8 7627.37 576.168  34
  -2  -9   8 6654.01 857.296  44
  -2  -9   8 6956.04 574.980  45
  -2  -9   8 7043.36 573.831  42
  -2  -9   8 8224.75 566.182  49
  -2  -9   8 7859.33 884.444  56
  -2  -9   8 6416.32 508.502  17
  -2  -9   7 27760.1 1526.70  41
  -2  -9   7 26839.4 1465.07  39
  -2  -9   7 30212.9 1551.76  34
  -2  -9   7 28664.6 1566.65  42
  -2  -9   7 26698.9 1528.80  45
  -2  -9   7 27102.2 2036.39  44
  -2  -9   7 29660.5 1508.60  49
  -2  -9   7 27708.7 1927.36  56
  -2  -9   7 26257.6 1446.14  17
  -2  -9   6 13780.3 908.175  34
  -2  -9   6 14548.1 948.475  42
  -2  -9   6 13662.5 912.403  45
  -2  -9   6 13398.3 1330.73  44
  -2  -9   6 15534.5 898.008  49
  -2  -9   6 14593.2 930.955  41
  -2  -9   6 13498.6 1254.41  56
  -2  -9   5 447.143 165.368  49
  -2  -9   5 264.941 270.526  44
  -2  -9   5 643.668 195.004  45
  -2  -9   5 448.708 189.800  34
  -2  -9   5 223.896 183.389  42
  -2  -9   5 383.444 204.400  41
  -2  -9   4 13827.3 895.572  41
  -2  -9   4 11674.2 807.376  45
  -2  -9   4 13678.5 835.890  49
  -2  -9   4 13607.5 824.652  48
  -2  -9   4 13146.7 815.423  12
  -2  -9   4 12095.6 1179.91  56
  -2  -9   3 110.839 144.196  37
  -2  -9   3 135.330 251.738  44
  -2  -9   3 102.782 136.725  49
  -2  -9   3 194.753 132.323  48
  -2  -9   3-64.7226 123.413  12
  -2  -9   3 112.600 264.939  56
  -2  -9   2 6222.61 514.172  37
  -2  -9   2 4893.92 483.516  34
  -2  -9   2 6320.44 555.569  42
  -2  -9   2 4983.05 783.165  44
  -2  -9   2 5399.92 457.725  48
  -2  -9   2 5567.14 453.478  12
  -2  -9   2 5812.65 767.160  56
  -2  -9   1 1507.27 293.712  42
  -2  -9   1 2363.15 307.612  37
  -2  -9   1 1819.96 288.488  34
  -2  -9   1 1446.10 432.164  44
  -2  -9   1 2035.80 268.100  48
  -2  -9   1 2190.21 273.282  12
  -2  -9   1 1962.82 470.434  56
  -2  -9   0 5739.88 487.758  37
  -2  -9   0 5063.17 464.586  34
  -2  -9   0 4759.34 738.742  44
  -2  -9   0 5140.40 484.169  42
  -2  -9   0 4982.26 421.179  48
  -2  -9   0 4505.85 413.696  12
  -2  -9   0 3425.93 599.734  56
  -2  -9  -1 356.142 173.369  37
  -2  -9  -1 740.241 199.153  34
  -2  -9  -1 733.400 210.004  42
  -2  -9  -1 641.488 173.831  48
  -2  -9  -1 838.984 201.068  12
  -2  -9  -1 638.816 184.338  20
  -2  -9  -2 2791.72 349.427  37
  -2  -9  -2 2287.60 302.996  34
  -2  -9  -2 2769.46 313.409  42
  -2  -9  -2 2303.66 271.795  48
  -2  -9  -2 2899.87 308.997  12
  -2  -9  -2 2564.51 301.352  20
  -2  -9  -3 100.158 119.666  48
  -2  -9  -3 30.2883 118.188  12
  -2  -9  -3 137.305 96.9336  42
  -2  -9  -3 211.401 149.453  34
  -2  -9  -3-229.518 162.259  37
  -2  -9  -4 613.348 141.583  48
  -2  -9  -4 1081.19 202.213  12
  -2  -9  -4 764.636 184.744  34
  -2  -9  -4 725.512 209.557  37
  -2  -9  -5 3165.80 316.983  34
  -2  -9  -5 3376.76 314.621  20
  -2  -9  -5 3422.82 318.612  12
  -2  -9  -5 3758.89 366.748  37
  -2  -9  -5 3222.01 267.005  48
  -2  -9  -6 6818.86 439.161  12
  -2  -9  -6 5177.82 441.913  37
  -2  -9  -6 5285.56 407.585  41
  -2  -9  -6 6314.95 433.603  20
  -2  -9  -7 1533.83 186.417  12
  -2  -9  -7 1533.35 188.349  20
  -2  -9  -7 1949.60 229.091  37
  -2  -9  -8 805.278 125.749  12
  -2  -9  -8 810.252 146.361  37
  -2  -9  -9 2058.17 160.350  12
  -2 -10  17 3577.75 237.780  39
  -2 -10  16 4132.37 299.176  39
  -2 -10  16 4180.02 299.087  43
  -2 -10  15 133.044 104.117  54
  -2 -10  15 443.799 113.959  40
  -2 -10  15 202.786 112.441  39
  -2 -10  14-22.6286 123.494  54
  -2 -10  14 241.258 114.003  40
  -2 -10  14 23.9142 119.420  39
  -2 -10  14 192.988 118.382  17
  -2 -10  13 4756.57 366.910  34
  -2 -10  13 4408.03 399.831  45
  -2 -10  13 4462.70 383.770  54
  -2 -10  13 4928.19 391.896  40
  -2 -10  13 4010.93 367.361  39
  -2 -10  13 4896.30 375.259  17
  -2 -10  12 133.925 120.514  34
  -2 -10  12 171.425 154.432  39
  -2 -10  12 251.785 163.882  40
  -2 -10  12 383.914 129.992  17
  -2 -10  12 319.307 120.625  42
  -2 -10  11 6989.36 516.951  34
  -2 -10  11 6509.97 504.078  39
  -2 -10  11 6689.38 490.325  17
  -2 -10  11 7136.74 505.033  42
  -2 -10  11 7651.45 560.281  45
  -2 -10  10 10162.1 671.396  34
  -2 -10  10 10595.2 675.264  42
  -2 -10  10 9701.34 681.171  45
  -2 -10  10 9102.51 633.237  39
  -2 -10  10 9703.32 623.195  41
  -2 -10  10 9632.30 625.142  17
  -2 -10   9 287.607 162.175  42
  -2 -10   9 297.705 158.994  45
  -2 -10   9 515.364 188.381  34
  -2 -10   9 464.864 139.678  39
  -2 -10   9 514.982 156.508  41
  -2 -10   9 498.385 137.600  17
  -2 -10   8 924.989 235.817  42
  -2 -10   8 598.368 197.177  45
  -2 -10   8 622.404 136.828  17
  -2 -10   8 1179.33 219.709  41
  -2 -10   8 792.862 208.267  34
  -2 -10   7 8678.83 649.996  45
  -2 -10   7 8708.97 667.419  42
  -2 -10   7 9104.49 646.093  41
  -2 -10   7 9039.95 629.923  49
  -2 -10   7 9769.09 672.282  34
  -2 -10   6 1544.17 249.887  45
  -2 -10   6 1424.94 273.165  42
  -2 -10   6 2387.64 307.603  41
  -2 -10   6 1356.63 234.859  49
  -2 -10   6 1869.07 284.342  34
  -2 -10   5 13446.2 912.027  42
  -2 -10   5 12644.9 834.325  45
  -2 -10   5 15034.8 915.113  41
  -2 -10   5 14203.8 854.189  49
  -2 -10   5 14503.9 900.933  34
  -2 -10   4 4875.73 401.457  48
  -2 -10   4 3478.12 366.959  49
  -2 -10   4 4464.27 431.180  41
  -2 -10   4 3481.25 328.916  45
  -2 -10   3-41.4347 161.665  41
  -2 -10   3 172.850 176.096  42
  -2 -10   3 94.1972 130.598  49
  -2 -10   3 30.0789 134.744  48
  -2 -10   3-30.3276 131.090  12
  -2 -10   2 793.938 212.737  34
  -2 -10   2 507.681 173.434  37
  -2 -10   2 913.180 230.664  41
  -2 -10   2 419.719 196.314  42
  -2 -10   2 612.723 171.253  49
  -2 -10   2 642.736 183.916  48
  -2 -10   2 602.721 164.759  12
  -2 -10   1 8626.54 614.042  34
  -2 -10   1 6371.66 581.210  41
  -2 -10   1 7583.62 573.744  37
  -2 -10   1 6620.32 584.526  42
  -2 -10   1 8476.66 557.142  48
  -2 -10   1 8728.70 568.564  49
  -2 -10   1 8359.20 567.072  12
  -2 -10   0 1137.03 226.566  42
  -2 -10   0 1120.98 203.183  12
  -2 -10   0 1298.12 214.343  49
  -2 -10   0 1133.97 201.064  48
  -2 -10   0 1028.23 220.257  34
  -2 -10   0 942.425 209.657  37
  -2 -10  -1 761.162 183.304  42
  -2 -10  -1 796.135 182.593  12
  -2 -10  -1 873.648 176.388  49
  -2 -10  -1 824.595 172.083  48
  -2 -10  -1 1342.91 223.113  37
  -2 -10  -1 869.296 206.213  34
  -2 -10  -2 51.4514 115.251  12
  -2 -10  -2-70.7374 141.104  41
  -2 -10  -2 150.878 106.084  48
  -2 -10  -2-30.5915 134.661  34
  -2 -10  -2 62.3984 137.335  37
  -2 -10  -3 893.295 166.298  12
  -2 -10  -3 715.718 189.023  41
  -2 -10  -3 434.502 117.546  48
  -2 -10  -3 773.111 165.662  34
  -2 -10  -3 867.283 187.103  37
  -2 -10  -4 1328.53 178.767  12
  -2 -10  -4 844.442 174.321  41
  -2 -10  -4 877.822 122.972  48
  -2 -10  -4 971.333 154.670  49
  -2 -10  -4 973.526 162.653  34
  -2 -10  -4 954.694 187.114  37
  -2 -10  -5 17.4839 84.8040  12
  -2 -10  -5-18.7289 86.7424  41
  -2 -10  -5-21.9397 96.5703  37
  -2 -10  -5 86.4115 78.5590  49
  -2 -10  -6-27.4034 71.1782  12
  -2 -10  -6 18.9572 52.3035  49
  -2 -10  -6 69.6567 83.2136  37
  -2 -10  -7 1467.74 144.515  37
  -2 -10  -7 1283.60 121.207  12
  -2 -11  15 3291.01 244.137  43
  -2 -11  14 8779.15 489.760  40
  -2 -11  14 8257.98 486.463  54
  -2 -11  13 833.431 155.041  40
  -2 -11  13 872.062 155.739  54
  -2 -11  12-78.7798 100.997  34
  -2 -11  12 117.758 119.171  40
  -2 -11  12-71.9035 119.627  54
  -2 -11  11 2483.39 244.562  42
  -2 -11  11 2274.84 266.606  45
  -2 -11  11 2942.96 291.528  40
  -2 -11  11 2846.75 267.398  34
  -2 -11  10 4256.69 361.057  42
  -2 -11  10 4380.65 378.805  45
  -2 -11  10 4623.72 374.762  34
  -2 -11   9 9566.26 650.023  45
  -2 -11   9 10802.8 671.011  42
  -2 -11   9 9488.01 611.994  41
  -2 -11   9 11489.7 671.864  34
  -2 -11   8 95.0423 146.913  42
  -2 -11   8 309.985 144.691  45
  -2 -11   8 158.491 128.338  41
  -2 -11   8 117.490 138.411  34
  -2 -11   7 1621.84 220.646  45
  -2 -11   7 1319.25 239.842  42
  -2 -11   7 1226.24 210.672  41
  -2 -11   7 1319.91 227.882  34
  -2 -11   6-35.2517 160.605  42
  -2 -11   6 93.8987 142.600  41
  -2 -11   6 105.833 128.328  49
  -2 -11   6-157.725 150.732  34
  -2 -11   5 1549.24 271.409  42
  -2 -11   5 1374.28 232.341  41
  -2 -11   5 894.139 214.342  34
  -2 -11   5 1730.04 226.162  49
  -2 -11   4 603.786 192.140  41
  -2 -11   4 871.565 173.794  49
  -2 -11   3 104.082 149.957  42
  -2 -11   3 24.7506 108.944  49
  -2 -11   3-33.7528 140.382  41
  -2 -11   2 7312.36 548.345  42
  -2 -11   2 7572.75 566.337  41
  -2 -11   2 7790.38 505.365  49
  -2 -11   2 7093.16 535.127  34
  -2 -11   1 373.186 158.529  34
  -2 -11   1 515.938 171.440  41
  -2 -11   1 713.636 179.405  42
  -2 -11   1 571.760 141.495  49
  -2 -11   1 632.964 144.111  12
  -2 -11   0 924.559 175.679  42
  -2 -11   0 1214.92 201.508  34
  -2 -11   0 1104.33 167.750  49
  -2 -11   0 1292.20 181.397  12
  -2 -11  -1 1276.16 175.569  12
  -2 -11  -1 1047.70 180.000  34
  -2 -11  -1 1250.03 201.107  41
  -2 -11  -1 1472.89 173.676  49
  -2 -11  -2 3421.69 267.847  12
  -2 -11  -2 3331.95 275.363  34
  -2 -11  -2 3326.73 254.026  49
  -2 -11  -2 3094.25 293.218  41
  -2 -11  -3 6128.02 380.357  12
  -2 -11  -3 6254.39 361.756  49
  -2 -11  -3 5897.78 399.786  41
  -2 -11  -4 67.6657 53.0434  41
  -2 -11  -4 238.497 51.6414  49
  -2 -12  13 1288.45 125.938  43
  -2 -12  13 1005.61 110.129  54
  -2 -12  13 1413.12 123.036  40
  -2 -12  12 430.135 97.2840  43
  -2 -12  12 500.495 106.281  40
  -2 -12  12 535.440 101.755  54
  -2 -12  11 3798.46 279.871  43
  -2 -12  11 3275.90 236.076  42
  -2 -12  11 3956.58 272.220  34
  -2 -12  11 4148.37 298.131  40
  -2 -12  11 4592.72 305.513  54
  -2 -12  10 113.075 91.2606  43
  -2 -12  10 170.077 88.3038  42
  -2 -12  10 82.4969 89.0757  34
  -2 -12  10 137.331 102.027  40
  -2 -12  10 39.6201 97.6063  54
  -2 -12   9 1187.91 168.808  34
  -2 -12   9 1287.07 175.559  42
  -2 -12   8 8238.05 503.536  34
  -2 -12   8 8599.19 525.252  40
  -2 -12   8 9008.91 527.756  42
  -2 -12   7 830.347 159.223  34
  -2 -12   7 1070.41 186.941  42
  -2 -12   6 1383.65 197.663  34
  -2 -12   6 1614.47 222.517  42
  -2 -12   6 1663.61 200.003  41
  -2 -12   5 110.267 103.884  41
  -2 -12   4 6641.98 478.224  42
  -2 -12   4 7486.01 483.190  41
  -2 -12   3 196.026 120.196  42
  -2 -12   3 67.2196 103.794  41
  -2 -12   3-15.7113 75.1062  49
  -2 -12   2 651.319 135.029  42
  -2 -12   2 597.913 132.250  34
  -2 -12   2 407.084 125.491  41
  -2 -12   2 440.215 99.2492  49
  -2 -12   1 28.4016 69.8820  42
  -2 -12   1 85.6494 68.2733  49
  -2 -12   1-78.3991 95.0624  41
  -2 -12   1-101.887 99.8782  34
  -2 -12   0 367.245 76.8910  49
  -2 -12   0 414.210 98.2589  34
  -2 -12  -1 8181.02 435.065  41
  -2 -12  -1 6948.70 397.379  34
  -2 -13   8 2003.94 160.827  40
  -2 -13   8 2025.05 159.672  54
  -2 -13   8 2893.40 180.801  42
  -2 -13   8 3141.20 184.675  34
  -2 -13   7 1065.22 116.979  42
  -2 -13   7 1104.67 113.530  34
  -2 -13   6 124.176 67.1197  42
  -2 -13   6 30.5184 51.5515  34
  -2 -13   5 1462.77 119.742  41
  -2 -13   4 26.2174 44.3050  42
  -2 -13   4 108.795 49.3022  41
   3 -15   3 1150.48 109.723  42
   3 -15   5 3516.40 229.361  42
   3 -15   6 35.5748 47.3949  42
   3 -14  -3 808.963 97.6967  41
   3 -14  -3 956.919 96.6074  34
   3 -14  -2 57.7030 58.4471  34
  -3  14   1 60.4391 53.3354  29
   3 -14  -1 67.3141 67.2480  34
   3 -14   0 3777.83 274.892  41
   3 -14   0 3968.52 288.169  42
  -3  14   0 3609.22 240.212  29
   3 -14   0 4011.28 282.557  34
  -3  14  -1 1346.11 127.369  29
   3 -14   1 1078.25 144.522  41
   3 -14   1 1519.29 186.143  42
   3 -14   1 1223.02 151.868  34
   3 -14   2 8880.47 515.005  41
   3 -14   2 9214.69 527.848  34
   3 -14   2 10034.7 585.285  42
   3 -14   3 1994.40 188.138  34
   3 -14   4 5452.81 354.026  34
   3 -14   4 7110.29 453.740  42
   3 -14   5 23.5643 127.032  42
   3 -14   6 22.3748 113.213  42
   3 -14   7 3152.29 270.709  45
   3 -14   7 4052.34 313.036  42
   3 -14   8 820.962 139.699  42
   3 -14   8 325.559 104.166  45
   3 -14   9 124.118 70.1441  42
   3 -14   9 81.2483 79.7540  17
   3 -14   9 64.7624 80.9099  45
   3 -14  10 1201.52 133.809  17
   3 -14  10 1448.75 157.967  45
   3 -14  11-9.39526 49.4279  17
   3 -13  -6 3663.68 245.399  34
   3 -13  -5 1189.70 150.930  34
  -3  13   4-127.973 92.2521  60
   3 -13  -4 19.0080 101.298  34
   3 -13  -3 4340.17 342.148  34
   3 -13  -2 3780.86 325.969  34
   3 -13  -1-22.0542 98.7896  25
   3 -13  -1 24.9594 117.443  42
   3 -13  -1 50.5446 126.129  34
   3 -13   0 1430.69 219.374   8
   3 -13   0 1498.86 213.238  25
   3 -13   0 1927.99 252.407  42
   3 -13   0 1807.58 230.712  34
   3 -13   1 1167.57 191.143  34
   3 -13   1 1147.22 202.813  25
   3 -13   1 1013.89 208.937   8
   3 -13   2 2136.07 276.519   8
   3 -13   2 1871.02 257.048  25
  -3  13  -2 1719.93 229.238  29
   3 -13   2 1838.79 238.681  34
   3 -13   3 9509.16 650.749  25
   3 -13   3 9087.76 605.801  34
  -3  13  -3 10484.0 608.396  29
   3 -13   4 4549.25 422.727   8
   3 -13   4 5099.52 437.693  25
   3 -13   4 4909.89 382.294  34
  -3  13  -4 4880.54 363.084  29
   3 -13   5 10266.2 668.789   8
   3 -13   5 11169.2 639.228   1
   3 -13   6 9087.17 610.871  25
   3 -13   6 8713.65 566.442   1
   3 -13   6 7880.74 593.027   8
   3 -13   7 1829.27 224.197   1
   3 -13   7 1260.20 214.944   8
   3 -13   8 4209.19 335.476   1
   3 -13   8 3277.34 340.250  42
   3 -13   9 2738.21 259.805   1
   3 -13   9 2479.77 262.156  42
   3 -13  10 998.881 149.550  42
   3 -13  10 1162.23 163.148   1
   3 -13  11 129.706 85.5881   1
   3 -13  11 226.098 123.528  45
   3 -13  12 56.3719 103.708  45
   3 -13  13 427.707 92.9925  17
   3 -13  13 278.304 91.7329  45
   3 -13  14 599.672 79.7125  17
  -3  12   8 726.121 87.0226  33
   3 -12  -7 3648.20 254.053  12
  -3  12   7 4066.58 317.542  60
  -3  12   7 3787.13 258.682  33
   3 -12  -6 6662.25 418.109  12
  -3  12   6 7423.63 422.623  33
  -3  12   6 6239.05 472.674  60
  -3  12   5 334.896 103.374  33
   3 -12  -5 318.880 112.365  12
  -3  12   4 1294.33 166.847  33
   3 -12  -4 1376.49 185.772  12
   3 -12  -3 19310.1 1020.98  12
   3 -12  -3 17955.3 1028.01  42
   3 -12  -3 19304.3 1032.87  25
   3 -12  -2 147.893 123.025   8
   3 -12  -2 25.7900 113.522  12
   3 -12  -2-30.2548 133.173  25
   3 -12  -1 300.887 148.064   8
   3 -12  -1 465.752 143.262  12
   3 -12  -1 338.708 152.607  25
   3 -12   0 8566.24 641.403   8
   3 -12   0 9326.87 661.180  25
   3 -12   0 9375.51 610.487  12
   3 -12   1 3640.84 401.375   8
   3 -12   1 4002.30 410.686  25
   3 -12   1 4356.88 402.047  34
   3 -12   2 2348.69 288.543   1
   3 -12   2 1843.43 265.303  34
   3 -12   2 1430.50 266.726  25
   3 -12   3 690.927 180.262  34
   3 -12   3 768.467 209.874  25
   3 -12   3 738.776 215.622   8
   3 -12   4 205.056 144.856   8
   3 -12   4 31.1114 126.922  34
  -3  12  -4 247.643 141.161  29
   3 -12   5 3701.07 393.757   8
   3 -12   5 4112.52 422.048  25
   3 -12   5 3307.98 325.425  34
  -3  12  -5 3242.71 333.496  29
   3 -12   6 387.316 189.444   8
   3 -12   6 760.236 191.573   1
  -3  12  -6 602.432 156.412  29
   3 -12   6 433.929 195.661  25
   3 -12   7 4125.92 409.337   8
   3 -12   7 4375.84 423.065  25
   3 -12   7 4150.10 389.580   1
   3 -12   8 472.165 166.063   1
   3 -12   8 501.205 174.898   8
   3 -12   9 3877.00 349.307   1
   3 -12   9 3588.44 347.362   8
   3 -12  10 77.4300 115.662   1
   3 -12  10 75.2475 119.900  42
   3 -12  11 46.4737 125.279   1
   3 -12  12 3163.89 320.918  45
   3 -12  12 3285.44 280.042   1
   3 -12  13 2891.73 273.472  45
   3 -12  13 2790.65 265.829  17
   3 -12  13 2624.24 231.927   1
   3 -12  14 514.916 122.188  17
   3 -12  14 606.022 125.486  45
   3 -12  15 261.093 71.6141  17
  -3  11  10 414.666 88.1618  33
  -3  11   9 22339.9 1127.77  60
   3 -11  -9 22791.9 1037.78  12
   3 -11  -9 19203.9 1022.63  37
   3 -11  -8 491.348 106.312  12
  -3  11   8 407.379 144.417  60
   3 -11  -8 362.989 108.819  37
   3 -11  -7 981.710 155.956  12
  -3  11   7 977.272 211.687  60
   3 -11  -7 1322.31 169.685  37
   3 -11  -6 1756.65 212.490  37
   3 -11  -6 2195.20 232.388  12
   3 -11  -5 1417.70 208.387  23
   3 -11  -5 1137.52 181.636  25
   3 -11  -4 3129.96 314.669   8
   3 -11  -4 3950.32 358.060  25
   3 -11  -4 3654.64 343.810  23
   3 -11  -4 3541.19 331.221  12
   3 -11  -3 3480.97 354.649   8
   3 -11  -3 3409.08 367.819  25
   3 -11  -3 3643.80 361.066  23
   3 -11  -3 3745.44 345.310  12
   3 -11  -2 1057.07 224.884   8
   3 -11  -2 1456.85 229.793  23
   3 -11  -2 1068.43 221.612  25
   3 -11  -2 1189.29 204.983  12
   3 -11  -1 156.735 163.427   8
   3 -11  -1 318.099 161.494  23
   3 -11  -1 282.201 171.428  25
   3 -11  -1 349.562 274.411  11
   3 -11  -1 314.361 143.746  12
   3 -11   0 16052.3 977.812  25
   3 -11   0 15613.8 935.622  23
   3 -11   0 14830.0 915.063   1
   3 -11   0 13396.6 1270.77  57
   3 -11   0 14508.9 953.346   8
   3 -11   0 14295.9 890.279  12
   3 -11   0 16787.4 1409.63  11
   3 -11   1 15449.6 983.616  25
   3 -11   1 14694.0 936.298  23
   3 -11   1 17075.8 1418.37  11
   3 -11   1 14736.2 907.148  12
   3 -11   1 14953.6 928.981   1
   3 -11   1 14874.7 1337.59  57
   3 -11   1 16080.1 993.963   8
   3 -11   2 1430.75 265.765   1
   3 -11   2 1120.40 259.704  62
   3 -11   2 1185.31 210.683  12
   3 -11   2 961.349 349.684  11
   3 -11   2 782.556 231.055  25
   3 -11   2 1183.87 408.944  57
   3 -11   3 10490.3 726.558   1
   3 -11   3 11722.0 750.820  34
   3 -11   3 10849.5 1127.42  11
   3 -11   3 12224.7 782.921  62
   3 -11   3 10900.8 783.169   8
   3 -11   4 1564.64 245.419  34
   3 -11   4 1498.64 382.373   7
   3 -11   4 2347.61 339.318   8
   3 -11   4 2144.29 325.535  25
   3 -11   4 1808.71 466.751  11
   3 -11   5 3235.82 330.930  34
   3 -11   5 3651.68 408.453  25
   3 -11   5 2691.03 360.853   8
   3 -11   5 3097.90 516.521   7
  -3  11  -5 3546.26 359.152  29
   3 -11   5 3034.09 583.727  57
   3 -11   6-42.8078 163.194  25
   3 -11   6-41.3802 150.055   8
   3 -11   6-99.3274 184.762   7
  -3  11  -6-32.8293 133.802  29
   3 -11   6-113.395 231.055  57
   3 -11   7 39.4779 139.346   8
  -3  11  -7-31.2396 127.330  29
   3 -11   7-83.4152 159.004  25
   3 -11   7-168.267 167.979   1
   3 -11   8 221.509 150.462   8
  -3  11  -8 349.394 149.317  29
   3 -11   8-200.201 163.183  25
   3 -11   8 25.3946 96.8334  24
   3 -11   8 98.8039 142.372   1
   3 -11   9 52.1714 99.7855  24
   3 -11   9 318.699 159.276   1
   3 -11   9 434.404 164.651   8
   3 -11  10 314.500 135.181   8
   3 -11  10 286.798 121.473  24
   3 -11  11 5242.31 407.578  24
   3 -11  12 4404.43 355.317  24
   3 -11  13 2660.25 288.639  45
   3 -11  14 370.476 131.923  45
   3 -11  14 499.763 119.594   1
   3 -11  14 314.932 129.508  17
   3 -11  15 6914.93 431.020  45
   3 -11  15 8356.60 469.374  17
   3 -11  16 178.548 65.9647  17
   3 -10 -12 757.443 86.0448  37
   3 -10 -11 1183.72 122.469  12
   3 -10 -11 1565.02 167.485  26
  -3  10  11 1130.99 174.849  60
   3 -10 -11 1106.19 140.030  37
   3 -10 -10 187.610 87.4360  12
   3 -10 -10 131.808 108.265  26
  -3  10  10 59.2375 118.301  60
   3 -10 -10 122.199 96.0130  37
   3 -10  -9 11459.7 665.482  12
   3 -10  -9 12127.2 723.484  26
  -3  10   9 12499.6 781.896  60
   3 -10  -9 11164.0 694.147  37
   3 -10  -8 722.367 166.426  37
   3 -10  -8 761.142 187.042  26
  -3  10   8 478.409 153.165  61
  -3  10   8 1145.39 252.178  60
   3 -10  -8 653.778 144.865  12
   3 -10  -8 822.616 154.121  23
   3 -10  -7 267.609 145.340  26
   3 -10  -7 470.024 143.200  12
  -3  10   7 397.522 170.506  61
   3 -10  -7 244.047 128.452  23
   3 -10  -6 16658.5 922.028  25
   3 -10  -6 16171.4 962.583  26
   3 -10  -6 15418.2 919.037  23
   3 -10  -6 14933.3 894.227  12
   3 -10  -6 15533.0 923.441  37
   3 -10  -5 4216.41 387.057  23
   3 -10  -5 4359.35 388.051  25
   3 -10  -5 3630.41 343.243   8
   3 -10  -5 4265.79 375.282  12
   3 -10  -5 3771.01 363.353  37
   3 -10  -4 30.5629 116.501  12
   3 -10  -4-116.022 215.797  11
   3 -10  -4 99.0387 131.695   8
   3 -10  -4-36.6699 129.410  25
   3 -10  -4 34.2789 133.740  23
   3 -10  -3 7630.61 581.618  23
   3 -10  -3 7176.77 585.382  25
   3 -10  -3 7949.63 923.156  11
   3 -10  -3 8036.65 559.185  12
   3 -10  -3 7727.43 581.700   8
   3 -10  -3 7339.37 823.301  57
   3 -10  -2 396.320 159.743  23
   3 -10  -2 236.395 169.636  62
   3 -10  -2 935.797 337.603  11
   3 -10  -2 535.006 158.238  12
   3 -10  -2 1030.52 343.412  57
   3 -10  -2 152.915 146.984   8
   3 -10  -2 722.305 189.794  25
   3 -10  -1 420.351 164.094  62
   3 -10  -1 466.604 257.900  11
   3 -10  -1 505.990 153.112  12
   3 -10  -1 606.635 181.187   1
   3 -10  -1 613.805 213.990  25
   3 -10  -1 876.647 203.043  23
   3 -10  -1 426.313 267.097  57
   3 -10   0 10305.6 719.768  62
   3 -10   0 9997.33 1076.41  11
   3 -10   0 10267.6 690.355  12
   3 -10   0 11085.5 721.900   1
   3 -10   0 10452.2 1064.93  57
   3 -10   0 11414.8 741.224  23
   3 -10   0 10801.6 759.482  25
   3 -10   1 125.149 163.044  25
   3 -10   1 335.501 158.405  23
   3 -10   1 182.451 163.739  62
   3 -10   1 115.878 215.745  11
   3 -10   1 190.533 145.000  12
   3 -10   1 167.281 157.721   1
   3 -10   1 441.627 275.678  57
   3 -10   1 352.493 220.116   7
   3 -10   2 826.204 204.926  23
   3 -10   2 882.466 222.829  62
   3 -10   2 1114.99 202.568  12
   3 -10   2 922.515 347.296  11
   3 -10   2 111.092 209.057  57
   3 -10   2 633.008 194.611   1
   3 -10   2 638.504 264.745   7
   3 -10   3 41943.5 2123.91   1
   3 -10   3 41856.5 2538.18   7
   3 -10   3 43429.0 2170.88  23
   3 -10   3 41349.9 2147.57  62
   3 -10   4 15181.2 913.661  34
   3 -10   4 15795.3 983.013  25
   3 -10   4 13997.2 1229.77   7
   3 -10   4 13818.2 1272.20  57
   3 -10   4 15634.3 921.434   1
   3 -10   5 1351.72 256.307  25
   3 -10   5 1089.80 388.127  57
   3 -10   5 810.585 296.597   7
   3 -10   5 1331.06 259.233  62
   3 -10   6 20125.4 1187.01  25
   3 -10   6 18053.4 1072.78  24
  -3  10  -6 19614.7 1125.91  29
   3 -10   6 19884.7 1556.37  57
   3 -10   6 19253.2 1521.39   7
   3 -10   6 22208.1 1161.35  62
   3 -10   7 1719.73 239.171  24
   3 -10   7 2194.67 306.431  25
  -3  10  -7 1613.08 257.086  29
   3 -10   7 1561.65 404.466  57
   3 -10   7 2078.90 289.901   8
   3 -10   7 1719.88 417.125   7
   3 -10   7 1536.19 256.465  62
   3 -10   8 3228.06 361.942  25
   3 -10   8 3222.17 319.018  24
   3 -10   8 2755.57 330.900   8
   3 -10   8 2850.59 531.259   7
  -3  10  -8 2313.12 300.607  29
   3 -10   8 3296.35 565.557  57
   3 -10   9 2009.21 262.575  24
   3 -10   9 2283.90 301.655  25
   3 -10   9 2043.99 277.261   8
   3 -10   9 1438.69 399.435   7
  -3  10  -9 1877.24 255.609  29
   3 -10   9 1301.99 347.439  57
   3 -10  10 5933.31 474.448  24
   3 -10  11 63.8343 135.401  24
   3 -10  12 461.664 161.177  24
   3 -10  13 4941.53 410.998  24
   3 -10  14 3497.93 329.623  17
   3 -10  14 3544.20 329.262  45
   3 -10  15 2964.53 270.299  17
   3 -10  15 2757.99 242.640  45
   3 -10  16 638.902 117.663  17
  -3  10 -16 937.428 134.101  30
  -3  10 -17 24.9977 43.2983  22
   3  -9 -13 420.892 101.136  26
   3  -9 -13 348.498 95.8434  37
  -3   9  12 1177.63 195.434  60
   3  -9 -12 1507.75 185.644  26
   3  -9 -12 1292.91 142.849  12
   3  -9 -11 1295.08 202.205  26
  -3   9  11 1702.99 263.279  60
   3  -9 -11 1554.64 219.056  32
   3  -9 -10 110.557 92.0132  23
   3  -9 -10 29.8835 126.784  26
  -3   9  10 39.4365 150.355  60
   3  -9 -10 57.1202 132.306  32
   3  -9  -9 563.176 153.823  23
   3  -9  -9 633.981 186.190  26
   3  -9  -9 925.532 200.591  32
  -3   9   9 468.161 164.552  61
  -3   9   9 695.416 227.477  60
   3  -9  -8 102.780 150.877  32
   3  -9  -8 121.168 133.423  23
  -3   9   8 112.276 152.589  61
   3  -9  -7 1468.15 232.588  23
   3  -9  -7 1727.71 412.280  11
   3  -9  -7 1604.41 255.813  32
   3  -9  -6 5226.87 738.861  11
   3  -9  -6 5078.05 445.440  32
   3  -9  -6 4178.80 405.012  23
  -3   9   6 4445.69 649.383   6
  -3   9   5 1561.96 406.148   6
   3  -9  -5 1591.10 260.455  23
   3  -9  -5 2192.27 487.535  11
   3  -9  -5 2269.96 268.070   8
   3  -9  -5 2106.94 293.137  32
   3  -9  -4 34.7278 129.231  23
   3  -9  -4 226.871 249.665  11
  -3   9   4-101.625 189.050   6
   3  -9  -4 88.7437 195.332  57
   3  -9  -4 66.5958 132.876   8
   3  -9  -4 263.466 137.789  62
   3  -9  -3 9110.00 988.214  11
  -3   9   3 11532.2 1040.72   6
   3  -9  -3 9957.21 951.712  57
   3  -9  -3 9691.69 663.453  23
   3  -9  -3 9192.46 634.875  62
   3  -9  -2 34.3970 121.429  23
   3  -9  -2 88.0328 119.619  12
  -3   9   2 95.0243 193.636   6
   3  -9  -2 93.2334 136.824   1
   3  -9  -2 376.622 247.685  57
   3  -9  -2-72.2335 156.134  26
   3  -9  -2 125.196 144.989  62
   3  -9  -1-34.2065 133.517  23
   3  -9  -1 115.606 129.523  12
   3  -9  -1 121.990 136.668   1
  -3   9   1 91.1364 185.732   6
   3  -9  -1 190.500 224.129  57
   3  -9  -1 248.720 144.845  26
   3  -9  -1 95.2498 132.109  62
   3  -9   0 2170.77 258.505  12
   3  -9   0 2099.45 268.639   1
  -3   9   0 2870.06 478.008   6
   3  -9   0 1915.81 439.086  57
   3  -9   0 2529.35 300.414  62
   3  -9   0 1635.27 251.577  23
   3  -9   1 1220.55 198.255  12
  -3   9  -1 1815.01 403.961   6
   3  -9   1 1066.83 200.335   1
   3  -9   1 961.049 352.828  57
   3  -9   1 1672.27 249.922  62
   3  -9   1 1155.42 209.334  23
   3  -9   2 2134.09 248.723  12
   3  -9   2 1621.49 237.400   1
   3  -9   2 1634.86 414.985  57
   3  -9   2 1867.39 266.666  62
   3  -9   2 1396.86 232.444  23
   3  -9   3 1248.29 350.096   7
   3  -9   3 1003.57 195.763   1
   3  -9   3 1030.10 207.738  23
   3  -9   3 675.176 186.147  25
   3  -9   3 804.056 179.895  12
   3  -9   4 8162.40 595.318  62
   3  -9   4 8360.98 624.834  25
   3  -9   4 8791.01 883.029   7
   3  -9   4 8669.84 920.568  11
   3  -9   4 9053.38 928.703  57
   3  -9   5 34308.8 1757.21  62
   3  -9   5 34078.1 2226.90  11
   3  -9   5 32991.4 1789.66  25
   3  -9   5 37497.0 2228.78   7
   3  -9   5 33093.6 2151.87  57
   3  -9   6 4372.65 405.773  62
  -3   9  -6 4839.81 413.814  29
   3  -9   6 4655.92 396.320  24
   3  -9   6 4835.28 445.013  25
   3  -9   6 5427.68 685.239   7
   3  -9   6 4403.30 619.068  57
   3  -9   7 10245.6 667.953  62
  -3   9  -7 9794.33 677.011  29
   3  -9   7 10959.8 734.487  25
   3  -9   7 10137.7 674.345  24
   3  -9   7 10256.0 1025.61   7
   3  -9   7 9539.31 944.238  57
   3  -9   8 717.948 177.351  62
   3  -9   8 947.517 202.163  25
   3  -9   8 655.993 179.937  24
   3  -9   8 325.149 287.037   7
  -3   9  -8 903.465 196.400  29
   3  -9   8 814.625 293.500  57
   3  -9   9 16120.5 969.740  24
   3  -9   9 16721.4 993.603  25
   3  -9   9 14375.4 1314.22   7
   3  -9   9 15457.9 947.077   8
  -3   9  -9 17035.9 968.592  29
   3  -9   9 17098.0 1280.38  57
   3  -9  10 21869.8 1215.86  24
   3  -9  10 19592.7 1606.88   7
   3  -9  11 4548.88 427.734  24
   3  -9  11 4543.48 691.328   7
   3  -9  12 14205.8 890.294  24
  -3   9 -12 14589.4 856.521  28
   3  -9  13 1571.09 249.092  24
   3  -9  14 1355.28 229.022  24
   3  -9  14 1575.05 233.446  17
   3  -9  14 1324.26 200.651  45
   3  -9  15 1036.58 174.706  17
   3  -9  16 82.6730 83.7391  17
  -3   9 -17 302.920 94.0068  30
  -3   9 -18 621.940 82.5169  22
   3  -9  18 812.320 98.2126  18
   3  -8 -15 1048.07 104.214  26
   3  -8 -15 962.505 110.871  37
  -3   8  14 1143.63 166.757  60
   3  -8 -14 1081.27 149.888  26
  -3   8  13-30.1287 114.914  60
   3  -8 -13 62.9628 101.873  32
   3  -8 -13 269.426 119.650  26
  -3   8  12 8048.90 600.989  60
   3  -8 -12 7323.50 526.032  32
   3  -8 -12 8513.70 557.609  26
  -3   8  11 1378.96 223.653  61
  -3   8  11 718.103 221.948  60
   3  -8 -11 1298.97 217.202  32
   3  -8 -11 1017.41 178.579  23
  -3   8  10 2932.13 382.712  60
  -3   8  10 2224.72 304.573  61
   3  -8 -10 2689.92 311.119  32
   3  -8  -9 8151.04 580.015  32
   3  -8  -9 7759.22 911.454  11
  -3   8   9 6546.92 571.699  61
   3  -8  -8 4319.31 664.706  11
   3  -8  -8 5242.36 449.943  32
  -3   8   8 4342.83 670.110   4
   3  -8  -7 1491.30 248.022  32
   3  -8  -7 1835.02 452.804  11
   3  -8  -6 13968.7 827.361  20
   3  -8  -6 14786.1 907.115  32
   3  -8  -5 12705.1 778.737  32
   3  -8  -5 11486.3 700.403  20
   3  -8  -5 11686.7 978.686  57
   3  -8  -5 11224.0 698.916  62
   3  -8  -4 4409.48 400.000  32
   3  -8  -4 4134.39 402.482  26
   3  -8  -4 4883.00 594.737  57
   3  -8  -4 4905.93 385.020  62
   3  -8  -3 3159.72 300.737  62
   3  -8  -3 2869.27 319.742  32
  -3   8   3 2891.66 500.645   6
   3  -8  -3 3339.42 320.299   1
   3  -8  -3 3027.57 483.953  57
   3  -8  -3 3179.20 328.822  23
   3  -8  -3 3141.17 332.954  26
   3  -8  -2 4581.69 371.810  62
   3  -8  -2 4299.14 363.487   1
  -3   8   2 3275.51 530.538   6
   3  -8  -2 3762.81 548.450  57
   3  -8  -2 3813.01 364.484  23
   3  -8  -2 4843.43 402.856  26
   3  -8  -1 702.437 159.234  62
  -3   8   1 810.569 271.518   3
   3  -8  -1 1066.80 185.397   1
  -3   8   1 411.027 229.230   6
   3  -8  -1 640.751 292.311  57
   3  -8   0 24705.5 1292.99  62
  -3   8   0 24322.4 1617.49   6
   3  -8   0 24335.7 1280.54   1
  -3   8   0 23599.0 1527.08   3
   3  -8   0 23618.4 1619.17  57
   3  -8   0 27163.2 1736.49  11
   3  -8   1-27.0006 123.035  62
   3  -8   1 175.250 192.852  11
  -3   8  -1 64.2028 238.840   3
  -3   8  -1 75.6847 166.578   6
   3  -8   1 125.161 119.634   1
   3  -8   1-79.9212 210.236  57
   3  -8   2 7442.06 523.788  62
  -3   8  -2 8429.03 777.839   6
   3  -8   2 7470.57 791.224  11
  -3   8  -2 8084.30 722.280   3
   3  -8   2 7102.20 759.614  57
  -3   8  -3 8510.26 763.391   3
  -3   8  -3 8472.15 798.506   6
   3  -8   3 8549.97 861.520  11
   3  -8   4 9285.42 578.040  62
  -3   8  -4 7516.34 760.141   6
   3  -8   4 7700.01 807.231   7
   3  -8   4 6829.26 783.312  11
  -3   8  -4 7631.27 735.384   3
   3  -8   4 9879.34 867.561  57
   3  -8   5 372.109 149.013  62
   3  -8   5 273.714 215.142  11
  -3   8  -5 492.735 211.604   3
   3  -8   5 173.881 229.143   7
   3  -8   5 236.354 227.474  57
   3  -8   6 34781.9 1677.32  62
  -3   8  -6 31347.8 1677.26  29
   3  -8   6 31524.9 1705.09  25
  -3   8  -6 35328.0 2030.54   3
   3  -8   6 33783.6 2032.24  57
   3  -8   6 32832.4 2091.05   7
   3  -8   7 2773.65 312.995  25
   3  -8   7 2916.34 318.599  24
  -3   8  -7 3430.52 326.827  29
   3  -8   7 2358.10 438.735  57
   3  -8   7 3197.74 301.118  62
   3  -8   7 2517.53 480.925   7
   3  -8   8 406.864 144.104  25
   3  -8   8 64.7711 114.666  24
  -3   8  -8 186.473 129.590  29
   3  -8   8 155.558 158.746  57
   3  -8   8 286.170 120.842  62
   3  -8   8 203.829 207.857   7
  -3   8  -9 31895.9 1713.95  29
   3  -8   9 31261.0 1987.60  57
   3  -8   9 35679.6 1758.09  24
   3  -8   9 33375.4 1736.42  25
   3  -8   9 33678.5 1671.77  62
   3  -8  10 8383.52 614.415  24
   3  -8  11 184.164 140.635  24
   3  -8  12 36661.0 2460.24   7
  -3   8 -12 38575.9 1935.14  28
   3  -8  12 38419.7 1977.97  24
  -3   8 -13 10576.6 681.856  31
  -3   8 -13 10081.2 659.306  28
   3  -8  14 5051.35 426.216  17
   3  -8  15 2190.03 243.680  17
  -3   8 -16 1403.80 203.768  30
   3  -8  16 1155.17 154.215  17
  -3   8 -17 898.067 147.205  30
  -3   8 -18 4782.95 296.088  30
  -3   8 -18 5404.11 329.957  22
   3  -7 -16 385.177 76.4156  26
   3  -7 -15 62.9863 81.8762  32
   3  -7 -15 105.813 93.9975  26
   3  -7 -14 370.243 123.731  32
   3  -7 -14 285.428 129.049  26
   3  -7 -13 14766.4 820.662  32
  -3   7  13 12641.5 807.450  61
   3  -7 -12 3440.47 341.361  32
  -3   7  12 2984.60 336.344  61
   3  -7 -11 134.686 153.624  32
  -3   7  11 237.417 158.061  61
   3  -7 -10 12290.5 1221.79  11
   3  -7 -10 14338.6 859.883  32
  -3   7  10 13468.6 1270.18   4
  -3   7  10 12699.5 879.383  61
   3  -7 -10 14139.3 1225.90  10
   3  -7  -9 3889.09 638.520  10
   3  -7  -9 6259.48 794.380  11
  -3   7   9 4584.91 703.411   4
  -3   7   9 5005.93 480.509  61
   3  -7  -9 4977.18 437.670  32
   3  -7  -9 4589.05 430.090  22
   3  -7  -8 787.586 195.234  32
   3  -7  -8 597.372 288.267  10
   3  -7  -8 524.293 181.432  22
   3  -7  -7 11552.6 774.091  26
   3  -7  -7 12103.5 771.337  32
   3  -7  -7 13149.7 1120.31  10
   3  -7  -7 11914.6 765.054  22
   3  -7  -6 7475.44 558.883  26
   3  -7  -6 8462.89 576.803  22
   3  -7  -6 7332.82 552.273  32
   3  -7  -6 7872.01 830.425  10
   3  -7  -5 14161.6 803.979  62
   3  -7  -5 15038.9 869.431  32
   3  -7  -5 12594.8 1021.21  57
   3  -7  -5 15686.8 884.171  26
   3  -7  -5 14132.7 1154.64  10
   3  -7  -5 14277.5 862.798  22
   3  -7  -4 9032.42 794.355  57
   3  -7  -4 9253.12 565.282  62
   3  -7  -4 8056.40 853.367  11
   3  -7  -3 515.087 128.438  62
   3  -7  -3 444.259 133.919   1
  -3   7   2-64.7767 178.704   3
   3  -7  -2 22.3122 101.654   1
   3  -7  -2 79.5695 187.202  11
  -3   7   1 184.014 169.222   3
   3  -7  -1 85.7259 100.851   1
  -3   7   1-69.8028 174.190   6
   3  -7  -1-76.1804 190.105  11
  -3   7   0 766.977 226.462   3
   3  -7   0 416.402 130.023   1
  -3   7   0 803.260 262.515   6
   3  -7   0 1029.95 281.689  11
  -3   7  -1 15077.8 1043.62   3
  -3   7  -1 14185.2 1068.29   6
   3  -7   1 15003.5 1118.41  11
  -3   7  -2 6920.58 636.098   3
  -3   7  -2 5602.47 606.304   6
   3  -7   2 5030.53 611.264  11
  -3   7  -3 7967.51 718.569   3
  -3   7  -3 8667.67 769.721   6
   3  -7   3 8648.92 799.177  11
  -3   7  -4 1790.59 335.297   6
  -3   7  -4 1545.77 322.163   3
   3  -7   4 1944.33 381.067  11
   3  -7   5 13971.3 1072.13  11
   3  -7   5 10705.4 950.982   7
   3  -7   6 19044.5 1012.93  62
   3  -7   7 16194.8 1187.68  57
   3  -7   7 18037.6 952.183  62
   3  -7   8 861.561 178.765  24
  -3   7  -8 529.649 167.540  29
   3  -7   8 322.150 179.185  57
   3  -7   8 436.040 123.744  62
   3  -7   8 467.480 246.971   7
   3  -7   9 62532.8 3010.48  24
   3  -7   9 62928.2 3496.42   7
   3  -7   9 56816.7 3189.78  57
  -3   7  -9 64344.6 3001.05  29
   3  -7  10-314.618 246.761   7
   3  -7  10 279.846 156.738  24
   3  -7  11 438.215 258.029   7
  -3   7 -11 228.275 136.166  28
  -3   7 -12 11036.2 710.767  28
   3  -7  12 9778.93 1040.28   7
   3  -7  13-112.267 186.768   7
  -3   7 -13 98.3602 130.792  31
  -3   7 -13-60.2479 139.512  28
   3  -7  13 185.381 166.078  24
   3  -7  14 3697.25 345.228  17
  -3   7 -14 3381.02 321.923  28
  -3   7 -14 3837.56 352.053  31
   3  -7  14 3620.27 377.439  24
   3  -7  15-46.4568 100.397  17
   3  -7  15 64.9643 140.393  24
  -3   7 -16 16646.5 943.042  30
  -3   7 -17 1677.20 211.523  30
  -3   7 -18 132.714 87.4249  22
  -3   7 -18 107.155 68.8748  30
  -3   7 -19-25.5319 45.3426  22
   3  -6 -17 411.028 80.4931  26
  -3   6  16 6740.69 458.634  60
   3  -6 -16 6729.42 412.685  32
  -3   6  15 1441.41 224.829  60
   3  -6 -15 1320.79 186.582  32
  -3   6  14 7722.67 603.581  60
   3  -6 -14 8256.31 549.656  32
  -3   6  13 111.283 144.794  61
   3  -6 -13 93.1894 143.933  32
  -3   6  12 1319.88 265.593  61
   3  -6 -12 941.565 199.559  32
  -3   6  11 3412.37 397.382  61
   3  -6 -11 2836.93 327.271  32
  -3   6  11 3260.59 614.474   4
   3  -6 -11 2993.96 522.938  10
   3  -6 -10 5925.70 493.188  26
  -3   6  10 5388.13 509.530  61
   3  -6 -10 6061.16 489.351  32
  -3   6  10 5248.35 774.723   4
   3  -6 -10 5522.69 731.613  10
   3  -6  -9 65.9771 128.748  32
  -3   6   9 83.1079 162.156  61
   3  -6  -9 94.4541 248.473  10
   3  -6  -8 1213.39 211.945  32
   3  -6  -8 888.548 300.214  10
   3  -6  -8 1293.66 220.009  26
   3  -6  -7 26501.3 1394.72  32
   3  -6  -7 25146.3 1397.13  26
   3  -6  -6 24523.4 1582.13  10
   3  -6  -6 22693.1 1403.44  57
   3  -6  -5 71.4118 178.229  10
   3  -6  -4 43521.8 2074.22   1
   3  -6  -4 43468.3 2402.51  10
   3  -6  -4 41651.6 2430.55  11
   3  -6  -3 48507.9 2309.94   1
   3  -6  -3 50401.5 2644.36  10
   3  -6  -3 47814.1 2652.34  11
  -3   6   2 1028.99 264.311   3
   3  -6  -2 971.838 157.754   1
   3  -6  -2 1172.73 290.277  11
   3  -6  -1 27122.3 1380.99   1
  -3   6   1 29945.5 1661.68   3
  -3   6   1 29209.4 1681.64   6
   3  -6  -1 29710.3 1709.90  11
  -3   6   0 86506.2 4114.14   3
  -3   6   0 81016.9 4120.91   6
   3  -6   0 82846.0 4158.39  11
  -3   6  -1 2226.26 357.446   6
  -3   6  -1 2430.28 366.122   3
   3  -6   1 2101.31 347.394  11
  -3   6  -2 16868.5 1078.71   3
  -3   6  -2 16331.0 1090.44   6
   3  -6   2 14929.4 1086.61  11
  -3   6  -3 109875. 5301.47   3
  -3   6  -3 114168. 5342.56   6
   3  -6   3 106567. 5337.71  11
  -3   6  -4 3319.74 448.136   6
   3  -6   4 2628.47 397.150  11
   3  -6   5 1526.64 319.285  11
   3  -6   5 1468.36 325.745   7
   3  -6   6 72.2747 159.089   7
   3  -6   7 1804.59 383.326   7
   3  -6   8 31865.0 1558.72  62
   3  -6   8 35283.1 2068.63   7
   3  -6   8 30779.0 1792.00  57
   3  -6   9 18889.6 1408.86   7
   3  -6  10 8546.58 897.521   7
   3  -6  10 7470.71 574.686  24
  -3   6 -10 8307.80 582.330  28
   3  -6  11 312.774 262.339   7
   3  -6  11 922.570 211.407  24
  -3   6 -11 870.177 198.053  28
   3  -6  12 15452.1 1377.83   7
   3  -6  12 17317.5 1041.60  24
  -3   6 -12 18236.4 1026.29  28
   3  -6  13 4293.77 418.304  24
   3  -6  13 3978.54 631.660   7
   3  -6  13 4449.90 381.408  17
  -3   6 -13 3867.29 379.971  28
  -3   6 -13 4618.21 419.255  31
   3  -6  14 35.9118 158.075  24
  -3   6 -14 64.7208 131.880  31
  -3   6 -14 28.7281 117.081  28
   3  -6  15 730.734 193.640  24
  -3   6 -15 617.766 155.935  31
  -3   6 -16 232.543 145.437  30
  -3   6 -17 1146.27 184.962  30
  -3   6 -18 2856.60 257.664  22
  -3   6 -18 2986.05 238.507  30
  -3   6 -19 609.414 89.9051  22
   3  -5 -18 9.49721 48.0543  26
   3  -5 -17 622.255 110.165  32
   3  -5 -16 7371.65 503.525  22
  -3   5  16 7713.14 505.820   2
   3  -5 -16 7592.87 488.045  32
  -3   5  16 8068.19 557.041  60
   3  -5 -15 2698.38 276.064  32
   3  -5 -15 2597.88 288.210  22
  -3   5  15 2240.89 310.715  60
   3  -5 -14 9283.71 624.094  32
   3  -5 -14 9152.67 640.176  22
  -3   5  14 9273.78 696.769  60
  -3   5  14 9442.21 680.473  61
   3  -5 -13 3853.72 381.575  32
  -3   5  13 4115.72 450.359  60
  -3   5  13 4492.65 443.665  61
   3  -5 -13 3518.28 374.055  22
   3  -5 -12 9342.73 635.489  22
   3  -5 -12 8097.19 599.691  32
   3  -5 -12 8556.50 881.043  10
  -3   5  12 6763.40 922.340   4
  -3   5  12 7619.13 665.847  60
  -3   5  12 8926.93 676.997  61
   3  -5 -11 10159.8 682.067  22
   3  -5 -11 9493.95 661.909  32
   3  -5 -11 9094.78 929.963  10
  -3   5  11 10843.9 1149.35   4
  -3   5  11 10150.0 747.544  60
  -3   5  11 9480.27 720.069  61
   3  -5 -10 27547.7 1544.79  22
   3  -5 -10 29090.9 1539.31  32
   3  -5 -10 29684.3 1912.57  10
  -3   5  10 30894.2 2111.96   4
  -3   5  10 28206.9 1603.55  61
  -3   5  10 32057.7 1647.98  60
   3  -5  -9 13593.9 823.484  32
  -3   5   9 14313.1 892.547  61
   3  -5  -9 13355.9 828.398  22
   3  -5  -9 13770.7 1115.89  10
   3  -5  -8 6055.93 455.092  22
   3  -5  -8 5047.47 629.932  10
   3  -5  -7 11922.2 950.834  10
   3  -5  -6 1968.47 353.220  10
   3  -5  -5 9337.81 767.980  10
   3  -5  -4 8356.52 699.258  10
   3  -5  -4 8251.51 490.216   1
   3  -5  -3 57354.3 2837.95  10
  -3   5   3 53321.8 2846.60   3
   3  -5  -2 157.255 157.354  11
  -3   5   2 148.165 179.197   3
  -3   5   1 11070.4 803.363   6
  -3   5   1 11176.2 789.489   3
   3  -5  -1 9671.58 769.900  11
  -3   5   0 26877.7 1561.57   6
  -3   5   0 28529.0 1552.62   3
   3  -5   0 26632.4 1544.29  11
  -3   5  -1 25686.8 1523.06   6
  -3   5  -1 27921.4 1528.66   3
   3  -5   1 26795.2 1526.14  11
  -3   5  -2 248354. 11700.4   6
   3  -5   2 263090. 11703.0  11
  -3   5  -3 22414.3 1319.27   6
   3  -5   3 19947.7 1269.07  11
  -3   5  -4 45111.2 2464.02   6
   3  -5   4 47791.8 2460.50  11
   3  -5   5 12495.6 933.869   7
   3  -5   6 67486.1 3484.51   7
   3  -5   7 6634.82 679.691   7
   3  -5   8 18966.8 1339.95   7
   3  -5   9 1013.14 309.381   7
  -3   5 -10 12235.5 808.950  28
   3  -5  10 14988.2 849.847  24
   3  -5  10 13916.1 1151.94   7
  -3   5 -11 15356.3 912.527  28
   3  -5  11 15493.6 932.147  24
   3  -5  11 14758.3 1275.05   7
  -3   5 -12 3898.96 375.741  28
  -3   5 -12 3978.72 393.300  31
   3  -5  12 3644.21 382.553  24
   3  -5  12 4468.68 640.983   7
  -3   5 -13 2235.43 288.478  31
  -3   5 -13 1906.61 268.605  28
   3  -5  13 2286.13 294.821  24
   3  -5  13 1812.59 444.232   7
  -3   5 -14 11066.9 714.996  28
  -3   5 -14 10661.0 729.139  31
   3  -5  14 11833.4 755.809  24
  -3   5 -15 2196.99 272.501  31
  -3   5 -15 1897.57 239.097  28
  -3   5 -15 2282.77 302.187  30
  -3   5 -16 1534.49 237.912  30
  -3   5 -17 525.047 145.436  30
  -3   5 -17 233.723 134.150  22
  -3   5 -18 312.292 97.4974  30
  -3   5 -18 247.987 115.118  22
  -3   5 -19 866.985 89.2147  30
  -3   5 -19 1180.91 122.228  22
   3  -4 -18 187.780 66.9436  32
   3  -4 -18 269.951 90.4646  22
  -3   4  17 2370.98 243.042   2
   3  -4 -17 2622.81 235.049  32
   3  -4 -17 2436.06 244.217  22
  -3   4  16 245.975 147.128  60
   3  -4 -16 464.417 153.379  22
  -3   4  16 367.223 140.452   2
   3  -4 -16 467.064 147.010  32
  -3   4  15 1282.79 252.746  60
   3  -4 -15 1379.97 215.415  32
   3  -4 -15 1306.55 229.439  22
  -3   4  14-43.0167 160.021  61
  -3   4  14-45.5179 181.581  60
   3  -4 -14-64.9383 129.528  32
   3  -4 -14 104.371 161.126  22
   3  -4 -13 609.924 193.236  22
  -3   4  13 266.890 295.079   4
  -3   4  13 720.906 229.773  61
  -3   4  13 897.224 243.833  60
   3  -4 -12 26564.7 1497.85  22
  -3   4  12 27422.5 2076.99   4
  -3   4  12 29054.7 1600.38  60
  -3   4  12 30699.4 1600.45  61
   3  -4 -12 26056.6 1836.71  10
   3  -4 -11 134.080 136.611  22
  -3   4  11-121.690 226.349   4
  -3   4  11 131.995 167.727  60
  -3   4  11-42.9132 167.440  61
   3  -4 -11 85.9600 175.156  10
   3  -4 -10 66594.4 3227.84  22
  -3   4  10 68817.2 3301.75  61
  -3   4  10 66673.9 3297.72  60
  -3   4  10 73385.9 3855.22   4
   3  -4 -10 64749.5 3555.36  10
  -3   4   9 6316.45 519.537  61
   3  -4  -9 6455.00 667.795  10
   3  -4  -8 7128.58 673.368  10
  -3   4   7 78688.3 3959.65  63
   3  -4  -7 88592.2 4127.04  10
   3  -4  -6-102.377 159.379  10
   3  -4  -5 4042.50 433.876  10
  -3   4   4 2535.75 353.459   3
   3  -4  -4 1742.34 284.311  10
  -3   4   3 10130.1 775.729   3
   3  -4  -3 11672.5 757.825  10
  -3   4   2 7056.77 566.695   3
   3  -4  -2 6038.62 527.257  11
  -3   4   1 681.745 207.842   6
  -3   4   1 314.954 186.563   3
   3  -4  -1 537.648 184.833  11
  -3   4   0 38.3414 165.725   3
  -3   4   0-83.6827 170.510   6
   3  -4   0-36.6564 139.736  11
  -3   4  -1 16680.4 1018.71   3
   3  -4   1 17108.0 999.415  11
  -3   4  -1 15762.5 1024.37   6
  -3   4  -2 132.913 172.856   6
   3  -4   2-37.3431 135.399  11
   3  -4   3 40054.6 1995.91  11
  -3   4  -3 35703.5 2014.58   6
   3  -4   4 10039.6 731.193  11
  -3   4  -4 9892.94 767.043   6
   3  -4   5 84484.0 4146.06   7
   3  -4   6 2298.03 383.421   5
   3  -4   6 3039.02 421.132   7
   3  -4   7 280.171 211.009   5
  -3   4  -7 726.490 195.716  63
   3  -4   7 318.679 192.187   7
   3  -4   8-78.8912 196.891   5
  -3   4  -8 115.892 106.621  63
   3  -4   8 70.4687 175.876   7
   3  -4   9 29709.4 1898.96   5
   3  -4   9 28303.2 1814.73   7
   3  -4  10 7331.27 830.027   5
  -3   4 -10 6703.44 524.384  28
   3  -4  10 7993.62 806.409   7
   3  -4  10 7774.51 543.215  24
   3  -4  11 18385.9 1490.77   5
  -3   4 -11 18541.3 1098.54  31
  -3   4 -11 18949.6 1086.26  28
   3  -4  11 18513.4 1412.02   7
   3  -4  11 20267.8 1103.83  24
   3  -4  12 1897.45 456.380   5
  -3   4 -12 1160.85 214.015  28
  -3   4 -12 1397.90 241.345  31
   3  -4  12 1174.64 341.532   7
   3  -4  12 1821.50 258.588  24
   3  -4  13 3239.49 622.198   5
  -3   4 -13 3270.08 343.233  28
  -3   4 -13 2893.14 343.627  31
   3  -4  13 3849.49 372.654  24
   3  -4  13 3836.07 594.415   7
  -3   4 -14 34784.7 1839.13  28
  -3   4 -14 36928.7 1884.34  31
  -3   4 -14 37363.2 1902.41  30
   3  -4  14 36575.3 1869.00  24
  -3   4 -15 434.888 145.433  28
  -3   4 -15 174.913 154.602  30
  -3   4 -16 1903.29 259.624  30
  -3   4 -16 1834.64 209.787  28
  -3   4 -17 16342.4 903.039  30
  -3   4 -18 426.506 109.936  30
  -3   4 -19 37.1923 41.9966  30
   3  -3 -19 19268.3 945.517  22
  -3   3  18 1221.10 167.841   2
   3  -3 -18 1331.88 175.397  22
   3  -3 -18 1503.63 160.250  32
   3  -3 -18 1259.57 177.280  26
  -3   3  17 5456.72 441.312   2
   3  -3 -17 5608.13 425.566  22
   3  -3 -17 5724.58 405.947  32
   3  -3 -16 1956.11 263.863  22
   3  -3 -16 1642.57 224.285  32
  -3   3  16 1544.61 269.760  60
   3  -3 -15-67.4254 134.489  22
  -3   3  15 43.5322 161.939  60
   3  -3 -14 354.756 159.263  22
  -3   3  14 230.001 175.663  60
  -3   3  14 137.206 190.508  61
  -3   3  14 135.268 275.810   4
   3  -3 -13 62124.1 3067.78  22
  -3   3  13 60994.2 3701.53   4
  -3   3  13 65034.6 3162.36  61
  -3   3  13 63239.4 3152.43  60
   3  -3 -12 2033.62 266.214  22
  -3   3  12 1513.40 424.478   4
  -3   3  12 1146.77 254.310  60
  -3   3  12 1239.81 273.210  61
   3  -3 -12 1315.75 319.940  10
   3  -3 -11-94.2327 130.638  22
  -3   3  11 115.322 234.967   4
  -3   3  11 40.7490 158.982  60
  -3   3  11 82.5662 161.065  61
   3  -3 -11 76.1317 155.117  10
   3  -3 -10 7725.93 569.267  22
  -3   3  10 9520.73 655.701  61
  -3   3  10 8643.79 633.282  60
  -3   3  10 9161.19 953.006   4
   3  -3 -10 9267.57 804.947  10
  -3   3   9 69816.7 3360.64  61
  -3   3   9 69042.0 3340.45  60
   3  -3  -9 70912.8 3556.72  10
  -3   3   8 1347.45 222.810  61
   3  -3  -8 1436.36 279.547  10
  -3   3   7 49496.9 2470.01  63
   3  -3  -7 49778.0 2549.01  10
  -3   3   6 5096.01 469.878  63
   3  -3  -6 5640.86 490.242  10
  -3   3   5 10143.1 699.543  63
   3  -3  -5 9611.38 669.096  10
  -3   3   4 1982.70 320.126   3
   3  -3  -4 2117.15 263.412  10
  -3   3   3 19722.7 1191.46   3
   3  -3  -3 21127.9 1125.87  10
  -3   3   2-36.0532 155.836   3
  -3   3   1 7392.39 563.002   6
  -3   3   1 7913.71 563.864   3
   3  -3  -1 6815.62 510.867  11
  -3   3   0 19483.5 1109.76   3
   3  -3   0 19789.4 1063.56  11
  -3   3   0 18537.6 1117.24   6
   3  -3   1 33053.0 1682.02  11
  -3   3  -1 33467.4 1755.98   6
  -3   3  -2 2743.77 336.402   6
   3  -3   2 3182.47 314.762  11
   3  -3   3 31613.3 1634.88  11
  -3   3  -3 31151.0 1725.80   6
   3  -3   4 44.1632 160.136   5
  -3   3  -5 14950.9 979.503  63
   3  -3   5 17189.5 1073.64   5
   3  -3   5 16645.0 1037.82   7
  -3   3  -6 2761.01 325.483  63
   3  -3   6 2557.80 373.319   5
   3  -3   6 2408.81 344.263   7
  -3   3  -7 47521.9 2499.88  63
   3  -3   7 53820.6 2699.76   7
   3  -3   7 54628.5 2777.94   5
   3  -3   8 33502.7 1994.34   7
   3  -3   8 37369.3 2117.91   5
   3  -3   9 849.355 246.083   7
   3  -3   9 1034.27 338.683   5
   3  -3  10 3401.54 321.204  24
   3  -3  10 3598.50 503.248   7
   3  -3  10 2140.87 465.767   5
  -3   3 -10 3161.78 340.852  31
  -3   3 -10 3434.24 334.314  28
   3  -3  11 43034.0 2169.46  24
   3  -3  11 42891.8 2534.93   7
   3  -3  11 46327.7 2715.95   5
  -3   3 -11 42668.5 2175.03  28
  -3   3 -11 44275.0 2204.74  31
   3  -3  12 878.656 188.580  24
   3  -3  12 363.625 356.250   7
   3  -3  12 706.815 295.869   5
  -3   3 -12 563.220 195.426  31
  -3   3 -12 1013.10 207.227  28
   3  -3  13 1250.78 232.055  24
  -3   3 -13 2084.18 296.255  30
  -3   3 -13 2188.29 280.599  28
  -3   3 -13 2500.52 315.811  31
   3  -3  13 2411.33 451.402   7
   3  -3  13 2227.11 521.702   5
  -3   3 -14 5060.70 448.739  30
  -3   3 -14 4253.92 382.989  28
  -3   3 -15 7863.09 558.088  28
  -3   3 -15 9008.30 623.217  30
  -3   3 -16 1562.13 242.521  30
  -3   3 -16 1542.53 239.280  22
  -3   3 -17 14202.8 771.192  30
  -3   3 -17 12518.9 762.717  22
  -3   3 -18-15.4742 83.4245  30
  -3   3 -18 84.0850 97.9254  22
  -3   3 -19 2845.14 190.331  22
  -3   3 -19 2913.28 197.158  27
   3  -2 -20 227.642 58.2233  26
   3  -2 -19 4910.33 313.606  22
   3  -2 -19 4243.50 274.136  32
   3  -2 -18 85.4977 103.679  22
  -3   2  18 79.3506 118.488   2
   3  -2 -18-18.0930 87.7653  32
   3  -2 -17 3547.35 334.907  22
  -3   2  17 3704.87 300.708  16
  -3   2  17 4344.82 393.642   2
   3  -2 -17 3601.36 321.290  32
  -3   2  16 1178.86 230.729   2
   3  -2 -16 1420.26 231.251  22
  -3   2  15 264.460 176.299  60
   3  -2 -15 308.542 145.972  22
   3  -2 -14 9865.95 647.359  22
  -3   2  14 8383.29 697.258  61
  -3   2  14 8210.82 676.341  60
   3  -2 -13 22266.9 1278.31  22
  -3   2  13 23652.5 1848.05   4
  -3   2  13 24506.7 1367.05  60
  -3   2  13 23463.2 1375.85  61
   3  -2 -12 2958.69 327.346  22
  -3   2  12 2543.16 568.818   4
   3  -2 -12 3375.10 469.334  10
  -3   2  12 3701.51 390.585  60
  -3   2  12 2902.16 380.868  61
   3  -2 -11 26827.9 1656.78  10
   3  -2 -11 25580.9 1406.56  22
  -3   2  11 26681.5 1472.65  60
  -3   2  11 29437.7 1516.52  61
  -3   2  10 54386.7 2584.92  61
  -3   2  10 50712.7 2547.96  60
   3  -2 -10 49864.2 2719.13  10
  -3   2   9 982.503 184.677  60
  -3   2   9 1328.22 228.613  61
   3  -2  -9 613.683 199.376  10
  -3   2   8 29156.0 1519.30  61
  -3   2   8 30212.3 1500.91  60
   3  -2  -8 28631.5 1615.82  10
  -3   2   7 10952.3 706.740  63
   3  -2  -7 10515.9 721.679  10
  -3   2   6 118115. 5422.18  63
   3  -2  -6 114710. 5387.70  10
  -3   2   5 7026.16 539.107  63
   3  -2  -5 6333.27 466.223  10
  -3   2   4 161708. 7264.48  63
   3  -2  -4 155315. 7151.23  10
  -3   2   3 17211.2 1021.08  63
   3  -2  -3 17455.8 919.122  10
  -3   2   2 1555.42 263.835  63
   3  -2  -1 75435.6 3536.70  11
  -3   2   1 78081.3 3654.62  63
   3  -2   0 116281. 5292.97  11
   3  -2   1 13688.9 751.441  11
  -3   2  -2 1461.70 254.850  63
   3  -2   3 55676.7 2716.40   5
  -3   2  -3 54901.9 2716.20  63
  -3   2  -4 7934.12 573.026  63
   3  -2   4 7568.03 597.311   5
   3  -2   4 7198.44 562.804   7
  -3   2  -5 739.470 198.354  63
   3  -2   5 1139.17 256.387   5
   3  -2   5 1115.23 216.391   7
  -3   2  -6 992.410 198.127  63
   3  -2   6 1551.65 319.757   5
   3  -2   6 1032.93 226.328   7
  -3   2  -7 11188.6 734.493  63
   3  -2   7 13286.4 899.862   7
   3  -2   7 14191.2 993.134   5
   3  -2   8 3478.85 435.194   7
   3  -2   8 3338.15 477.980   5
   3  -2   9 320.934 178.078   7
   3  -2   9 680.593 274.718   5
   3  -2  10 6088.63 473.180  24
   3  -2  10 6576.35 681.957   7
  -3   2 -10 6935.46 516.301  28
  -3   2 -10 7813.52 551.157  31
   3  -2  10 6958.24 799.746   5
   3  -2  11 37535.1 1854.87  24
   3  -2  11 36417.3 2177.39   7
  -3   2 -11 36247.0 1900.74  31
  -3   2 -11 35804.0 1883.43  28
  -3   2 -11 35773.5 1899.13  30
   3  -2  11 41321.3 2436.70   5
   3  -2  12 1405.51 223.951  24
   3  -2  12 1866.05 469.919   5
  -3   2 -12 1761.89 255.878  28
  -3   2 -12 1572.57 257.793  31
  -3   2 -12 1186.00 245.084  30
   3  -2  13 1093.74 383.929   5
  -3   2 -13 1359.31 246.374  30
  -3   2 -13 1578.22 254.621  31
  -3   2 -13 1812.60 261.299  28
  -3   2 -13 1257.00 410.278  10
  -3   2 -14 6475.69 506.522  28
  -3   2 -14 7158.24 559.301  30
  -3   2 -15 33.1810 135.352  22
  -3   2 -15 100.512 150.204  30
  -3   2 -15 275.335 135.632  28
  -3   2 -16 417.764 147.181  22
  -3   2 -16 223.022 139.831  30
  -3   2 -17 637.750 143.324  22
  -3   2 -17 422.484 131.159  30
  -3   2 -18 212.436 95.3529  27
  -3   2 -18 136.753 82.0977  30
  -3   2 -18-27.8618 72.4456  22
   3  -1 -20-8.78571 47.9229  22
   3  -1 -19 149.320 96.6371  22
  -3   1  19 133.143 99.4327   2
   3  -1 -19 25.5410 62.8956  32
  -3   1  19 23.3366 63.6959  16
  -3   1  18 745.879 178.687   2
  -3   1  18 420.722 121.175  16
   3  -1 -18 503.318 139.110  22
   3  -1 -17 309.261 154.111  22
  -3   1  17 383.096 156.858   2
   3  -1 -16 414.687 157.356  22
  -3   1  16 86.9651 153.842   2
  -3   1  15 3389.34 331.595  18
   3  -1 -15 3793.18 373.233  22
  -3   1  15 3757.49 665.865   5
  -3   1  15 4083.05 431.128  60
  -3   1  14 346.787 194.371  60
   3  -1 -14 272.232 150.033  22
  -3   1  14 90.5938 123.367  18
  -3   1  13 3058.55 380.821  61
  -3   1  13 3718.14 392.023  60
   3  -1 -13 2744.17 312.931  22
  -3   1  13 2584.78 299.396  18
  -3   1  12 14849.6 900.833  60
  -3   1  12 15109.0 937.279  61
   3  -1 -12 13548.3 833.371  22
  -3   1  12 12978.0 817.658  18
  -3   1  11 33.9679 126.365  60
  -3   1  11 38.1789 148.960  61
  -3   1  11-102.977 226.628   4
   3  -1 -11-58.1654 153.003  10
  -3   1  10 20211.2 1136.89  60
  -3   1  10 20823.9 1173.66  61
  -3   1  10 20335.8 1483.50   4
   3  -1 -10 21605.2 1287.57  10
  -3   1   9 52253.3 2657.85  60
  -3   1   9 58226.5 3071.97   4
   3  -1  -9 61281.5 2826.69  10
  -3   1   8 4861.97 417.012  55
   3  -1  -8 5497.31 451.701  10
  -3   1   8 4898.76 566.319   4
   3  -1  -7 54872.9 2673.78  10
  -3   1   7 55362.0 2631.79  61
  -3   1   7 56172.5 2708.00  63
   3  -1  -6 31089.3 1545.75  10
  -3   1   6 30979.2 1626.86  63
   3  -1  -5 7104.56 442.536  10
  -3   1   5 7579.59 547.747  63
   3  -1  -4 575.527 99.6150  10
  -3   1   4 665.914 193.668  63
  -3   1   3 143329. 6471.14  63
  -3   1   3 137234. 6427.64   3
  -3   1   2 33478.5 1700.27  63
  -3   1   2 31853.8 1635.86   3
  -3   1   2 32433.4 1642.39   6
  -3   1   1 7227.14 509.212   6
   3  -1  -1 7031.45 404.358  11
  -3   1   1 8039.50 570.181  63
  -3   1   1 7898.56 508.713   3
  -3   1   0 71481.8 3425.74   6
   3  -1   0 72448.6 3267.92  11
  -3   1  -1 88957.1 4255.11   6
  -3   1  -1 91607.9 4259.96  63
  -3   1  -2 9946.68 683.237  63
   3  -1   2 10276.1 629.352   5
   3  -1   3 506.601 136.771   7
  -3   1  -3 334.350 158.922  63
   3  -1   3 717.038 173.475   5
   3  -1   4 8300.45 571.294   7
  -3   1  -4 8218.01 599.143  63
   3  -1   4 8737.40 629.086   5
   3  -1   5 9055.71 636.180   7
  -3   1  -5 10100.6 655.863  63
   3  -1   5 8710.59 693.453   5
   3  -1   6 17943.4 1056.55   7
  -3   1  -6 17553.4 1015.36  55
  -3   1  -6 15814.3 978.180  63
   3  -1   6 17867.5 943.310  60
   3  -1   6 19540.3 1175.13   5
   3  -1   7 12498.6 742.254  60
   3  -1   7 12422.3 859.144   7
   3  -1   7 13040.6 968.160   5
   3  -1   8 7845.20 556.824  60
   3  -1   8 8119.27 669.231   7
   3  -1   8 8072.40 771.384   5
   3  -1   9 4346.49 524.328   7
   3  -1   9 6570.13 706.306   5
  -3   1 -10 5790.00 479.661  28
  -3   1 -10 6376.06 508.393  31
   3  -1  10 6279.24 754.891   5
  -3   1 -11 519.913 175.329  30
  -3   1 -11 681.400 202.040  31
  -3   1 -11 1172.14 213.459  28
   3  -1  11 963.819 357.937   5
  -3   1 -12 1957.22 293.369  31
  -3   1 -12 1940.46 276.608  28
  -3   1 -12 1856.72 288.422  30
   3  -1  12 2527.00 521.862   5
  -3   1 -13 4595.87 707.993  10
  -3   1 -13 4203.80 408.087  22
  -3   1 -13 4378.40 418.877  30
  -3   1 -13 3953.11 383.182  28
   3  -1  13 2706.59 564.794   5
  -3   1 -14 5678.92 466.659  22
  -3   1 -14 4821.13 453.003  30
  -3   1 -14 5256.91 439.348  28
  -3   1 -15 1568.49 235.328  22
  -3   1 -15 1637.33 250.281  30
  -3   1 -16 1045.73 178.048  22
  -3   1 -16 1095.99 191.959  30
  -3   1 -17 14532.2 782.020  27
  -3   1 -17 13181.6 753.961  22
  -3   1 -17 14865.5 774.708  30
  -3   1 -18 287.012 82.6277  27
  -3   1 -18 385.154 73.4421  22
  -3   1 -18 274.560 72.7322  32
   3   0 -20 673.000 91.1574  22
  -3   0  20 518.338 82.2327  16
  -3   0  19 208.122 120.630   2
   3   0 -19 139.021 98.2170  22
   3   0 -19 14.0998 74.4139  32
  -3   0  19 411.221 116.305  16
  -3   0  18 480.081 161.638   2
   3   0 -18 889.915 165.734  22
  -3   0  17 736.591 207.066   2
   3   0 -17 1070.56 197.629  22
  -3   0  17 612.481 154.939  18
  -3   0  16 6886.29 588.218   2
  -3   0  16 6221.62 491.110  18
   3   0 -16 7084.51 514.114  22
  -3   0  15 5058.55 728.003   5
  -3   0  15 4374.72 462.884   2
   3   0 -15 3766.98 372.796  22
  -3   0  15 3910.84 375.281  18
  -3   0  14 908.596 342.699   5
  -3   0  14 1029.49 240.288  60
  -3   0  14 804.437 194.819  18
   3   0 -14 778.491 180.898  22
  -3   0  13 347.201 160.741  60
   3   0 -13 61.5105 114.821  22
  -3   0  13 394.653 155.055  18
   3   0 -12 10387.1 658.725  22
  -3   0  12 10226.0 676.367  18
  -3   0  12 9354.71 1016.99   4
  -3   0  12 10343.7 698.319  60
  -3   0  12 10150.5 734.273  61
  -3   0  11 11385.0 1062.48   4
  -3   0  11 11317.0 759.924  61
  -3   0  11 11297.8 722.005  60
   3   0 -10 912.031 213.395  10
  -3   0  10 1364.38 197.776  60
  -3   0  10 930.329 333.694   4
   3   0  -9 12373.0 756.423  10
  -3   0   9 10162.7 647.564  36
  -3   0   9 10525.3 650.721  60
  -3   0   9 12396.0 969.115   4
  -3   0   8 10634.8 636.880  61
   3   0  -8 9852.48 643.151  10
  -3   0   8 10011.6 691.461  55
  -3   0   8 9846.36 639.504  36
  -3   0   8 9203.78 802.416   4
  -3   0   7 1613.72 260.464  55
  -3   0   7 1590.69 290.962   4
   3   0  -7 1445.32 183.226  10
  -3   0   6 569.200 178.006  55
  -3   0   6 574.809 173.982  63
   3   0  -6 687.489 108.781  10
  -3   0   5 141403. 5927.92  63
   3   0  -5 124519. 5657.06  10
  -3   0   4 71130.9 3429.90  63
  -3   0   3 11299.6 766.182  63
  -3   0   3 12156.5 710.317   3
  -3   0   3 11856.4 689.737   6
  -3   0   2 2720.96 342.381  63
  -3   0   2 3571.08 297.419   3
  -3   0   2 3232.44 285.935   6
  -3   0   1 34.9542 164.483  63
  -3   0   1-24.2339 119.270   6
  -3   0   1 159.765 111.450   3
  -3   0   1 39.4203 61.9193  10
  -3   0   0 4209.61 365.282   6
  -3   0  -1 84179.4 4022.29  63
   3   0   1 84766.0 3870.98   5
  -3   0  -2 48211.9 2441.60  63
   3   0   2 50018.9 2345.18   5
   3   0   2 48427.5 2283.31   7
  -3   0  -3 44358.7 2234.41  63
   3   0   3 46174.1 2193.37   5
   3   0   3 42874.7 2093.71   7
  -3   0  -4 13490.2 834.844  63
   3   0   4 13016.8 743.521   7
  -3   0  -4 12980.7 843.836  55
   3   0   4 12720.4 830.412   5
   3   0   5 2409.31 264.622   7
  -3   0  -5 2355.34 302.035  55
  -3   0  -5 2518.36 272.763  36
   3   0   5 2823.32 356.323   5
   3   0   6 19681.2 1111.26   7
  -3   0  -6 19399.1 1098.65  55
   3   0   6 18415.0 1018.68  60
   3   0   6 20885.6 1256.54   5
   3   0   7 52.8513 100.798  60
   3   0   7 194.002 186.372   5
   3   0   8 36042.6 2203.16   5
  -3   0  -8 37602.0 2301.34  10
   3   0   8 39055.2 1927.00  60
  -3   0  -9 5554.63 448.989  31
  -3   0  -9 5321.32 429.164  28
   3   0   9 4501.88 603.707   5
  -3   0  -9 5124.17 693.667  10
   3   0   9 4240.54 418.552  60
   3   0  10 2434.12 494.450   5
  -3   0 -10 2777.85 552.586  10
  -3   0 -10 2955.69 336.357  31
  -3   0 -10 2759.66 321.336  28
   3   0  10 2786.82 347.335  60
  -3   0 -10 2707.14 268.881  21
  -3   0 -11 27213.3 1512.03  22
  -3   0 -11 28463.7 1548.78  30
  -3   0 -11 29674.1 1539.30  28
   3   0  11 28311.4 1960.74   5
  -3   0 -12 7179.71 543.639  22
  -3   0 -12 6951.34 558.280  30
  -3   0 -12 6569.66 536.859  28
   3   0  12 6939.23 836.652   5
  -3   0 -13 19967.5 1178.01  22
  -3   0 -13 22605.6 1223.21  30
  -3   0 -13 21010.3 1186.16  28
  -3   0 -14 1605.70 235.393  22
  -3   0 -14 1452.05 249.411  30
  -3   0 -15 25.8992 116.018  22
  -3   0 -15-85.9586 141.005  30
  -3   0 -16 3816.99 322.651  30
  -3   0 -16 3922.02 307.381  22
  -3   0 -16 3851.20 328.692  27
  -3   0 -17 1705.09 180.020  32
  -3   0 -17 1953.35 192.345  27
  -3   0 -17 2002.13 172.962  22
  -3   0 -18 171.148 48.9323  27
  -3  -1  20 5076.06 322.390  16
   3   1 -20 4673.50 281.369  22
  -3  -1  19 2274.08 268.650   2
   3   1 -19 2471.74 225.033  22
  -3  -1  18 509.163 175.154   2
   3   1 -18 804.199 155.635  22
  -3  -1  18 272.730 130.072  18
  -3  -1  17 1403.28 264.164   2
   3   1 -17 1342.67 204.733  22
  -3  -1  17 1277.14 207.634  18
  -3  -1  16 3283.34 390.572   2
   3   1 -16 2350.89 286.304  22
  -3  -1  16 2563.38 304.043  18
  -3  -1  15 2129.19 337.977   2
   3   1 -15 2397.21 279.233  22
  -3  -1  15 2411.53 295.321  18
  -3  -1  14 428.207 251.859   5
  -3  -1  14-138.235 191.639   2
  -3  -1  14 71.6072 136.475  18
   3   1 -14 30.5122 104.644  22
  -3  -1  13 294.653 217.540   5
   3   1 -13 488.159 143.424  22
  -3  -1  13 867.670 188.697  18
  -3  -1  12 15047.0 1179.64   5
  -3  -1  12 13796.5 864.406  18
  -3  -1  11 14214.1 847.729  60
  -3  -1  10 992.653 200.611  61
  -3  -1  10 1036.21 179.606  60
  -3  -1  10 875.446 291.892   4
  -3  -1   9 5592.22 441.420  61
  -3  -1   9 5433.37 611.163   4
  -3  -1   9 5968.41 455.180  36
  -3  -1   8 630.324 154.983  61
  -3  -1   8 403.772 129.939  36
  -3  -1   8 343.164 213.775   4
  -3  -1   7 4181.57 441.169  55
  -3  -1   7 5072.58 418.897  36
  -3  -1   6 219.404 189.787  55
  -3  -1   6 171.772 118.028  36
  -3  -1   6 115.328 132.026   4
  -3  -1   5 7917.90 567.107  36
  -3  -1   5 8308.08 561.148   4
  -3  -1   5 6906.19 573.928  44
  -3  -1   5 7755.27 621.344  55
  -3  -1   4 6012.30 384.864   6
  -3  -1   4 5571.87 336.889   5
  -3  -1   4 5870.50 417.065   4
  -3  -1   4 5859.32 527.305  55
  -3  -1   4 5837.45 503.612  44
  -3  -1   3 45393.2 2384.96  44
  -3  -1   3 47499.1 2225.82   6
  -3  -1   3 51061.8 2431.89  63
  -3  -1   3 46252.4 2211.67   4
  -3  -1   3 48582.1 2429.68  55
  -3  -1   2 14561.7 892.860  44
  -3  -1   2 14329.3 756.144   6
  -3  -1   2 13340.1 893.219  63
  -3  -1   2 13557.3 668.573   4
  -3  -1   2 14185.5 741.091   3
  -3  -1   2 13640.2 907.975  55
  -3  -1   1 2875.33 227.998  10
  -3  -1   1 3267.94 248.092   3
  -3  -1   0 35099.7 1863.58  44
  -3  -1   0 37818.5 1711.81   3
  -3  -1   0 32720.8 1731.22  10
  -3  -1   0 34606.4 1879.85  63
  -3  -1   0 37689.1 1918.67  55
  -3  -1  -1 2558.12 305.902  36
   3   1   1 3082.30 230.320   5
  -3  -1  -1 2979.97 311.344  10
  -3  -1  -1 3228.05 369.091  44
  -3  -1  -1 2897.36 376.061  55
  -3  -1  -2 100.157 124.443  36
   3   1   2 304.800 102.747   5
  -3  -1  -2 110.497 143.919  10
  -3  -1  -2 159.959 163.148  44
  -3  -1  -2 87.1135 170.120  55
  -3  -1  -3 179.650 163.382  10
  -3  -1  -3 609.535 195.476  55
  -3  -1  -3 166.479 124.569  36
   3   1   3 387.294 131.799   5
  -3  -1  -4 13034.8 916.716  10
  -3  -1  -4 12694.7 858.566  55
   3   1   4 13179.7 832.765   5
  -3  -1  -4 11833.5 777.765  36
   3   1   5 235.957 167.260   5
  -3  -1  -5 252.321 189.818  10
  -3  -1  -5 460.027 128.489  36
   3   1   6 44762.1 2460.08   5
   3   1   6 47885.3 2244.72  60
  -3  -1  -6 43361.9 2561.59  10
   3   1   7 25157.7 1644.68   5
  -3  -1  -7 27587.3 1776.73  10
   3   1   7 28185.5 1433.36  60
   3   1   8 3669.41 515.235   5
  -3  -1  -8 3758.41 345.920  28
  -3  -1  -8 2750.11 317.176  30
  -3  -1  -8 3032.96 530.955  10
   3   1   8 3327.68 344.033  60
  -3  -1  -9 58.9694 101.123  22
  -3  -1  -9-106.878 106.591  21
   3   1   9-36.1603 131.109  60
  -3  -1  -9 105.002 213.940  10
  -3  -1  -9 67.2941 125.166  28
  -3  -1  -9-34.2005 136.433  30
   3   1   9 88.8200 221.642   5
   3   1  10 6298.99 754.716   5
  -3  -1 -10 6898.66 525.106  28
  -3  -1 -10 5903.97 785.936  10
  -3  -1 -10 6091.95 483.567  22
  -3  -1 -10 5477.38 443.897  21
   3   1  10 6547.81 541.515  60
   3   1  11 527.064 263.345   5
  -3  -1 -11 544.842 184.207  28
  -3  -1 -11 262.886 147.728  22
  -3  -1 -11-118.499 197.533  10
  -3  -1 -12 1713.08 268.547  30
  -3  -1 -12 1661.10 437.003  10
  -3  -1 -12 1781.27 255.766  22
  -3  -1 -13 1978.62 231.500  13
  -3  -1 -13 2347.36 276.047  22
  -3  -1 -13 2267.18 292.835  30
  -3  -1 -14 8718.78 539.294  13
  -3  -1 -14 10509.5 653.214  27
  -3  -1 -14 9622.40 630.261  30
  -3  -1 -14 8322.36 575.996  22
  -3  -1 -15 573.890 159.429  30
  -3  -1 -15 559.224 150.951  27
  -3  -1 -15 364.919 119.865  59
  -3  -1 -15 466.672 124.620  22
  -3  -1 -16 1291.50 173.315  27
  -3  -1 -16 1241.93 159.746  32
  -3  -1 -17 347.843 85.9384  27
  -3  -1 -17 254.005 56.3974  32
  -3  -2  21 31.6377 42.7894  38
  -3  -2  21 144.098 48.0797  16
  -3  -2  20 546.305 121.963  16
  -3  -2  19 915.201 186.111   2
   3   2 -19 843.895 129.877  22
  -3  -2  18 1002.92 223.956   2
   3   2 -18 1276.81 174.993  22
  -3  -2  18 989.034 190.184  18
  -3  -2  17 2536.84 346.108   2
  -3  -2  17 2883.12 315.645  18
   3   2 -17 2796.76 282.911  22
  -3  -2  16 1854.52 308.836   2
  -3  -2  16 1230.97 207.883  39
  -3  -2  16 1488.61 255.929  18
   3   2 -16 1836.71 239.042  22
  -3  -2  15 1602.21 261.450  18
   3   2 -15 1307.86 206.826  22
  -3  -2  15 844.593 309.154   5
  -3  -2  15 1083.93 253.974   2
  -3  -2  14 4743.03 434.879  18
   3   2 -14 4396.52 373.667  22
  -3  -2  14 3327.00 576.205   5
  -3  -2  13 1387.33 360.461   5
  -3  -2  13 1831.16 245.549  54
  -3  -2  12 14159.3 1143.49   5
  -3  -2  12 15006.2 922.326   2
  -3  -2  12 14536.7 873.452  17
  -3  -2  12 14148.7 860.074  54
  -3  -2  12 14576.7 853.125  40
  -3  -2  11 7583.98 733.291   5
  -3  -2  10 1463.87 289.819   5
  -3  -2   9 3307.76 403.717   5
  -3  -2   8 1168.17 222.892  36
  -3  -2   8 826.225 212.220   5
  -3  -2   7 40.7783 117.548  36
  -3  -2   7 96.7541 110.660   5
  -3  -2   7 94.1492 146.549  44
  -3  -2   6 190.285 153.929  44
  -3  -2   6 444.994 175.442  36
  -3  -2   6 373.970 119.135   5
  -3  -2   6 327.851 77.0354   6
  -3  -2   6 259.613 178.656  55
  -3  -2   5 10233.8 774.291  44
  -3  -2   5 10455.5 811.742  55
  -3  -2   5 10725.1 737.782  36
  -3  -2   4 37234.4 1987.20  44
  -3  -2   4 35191.0 1916.28  56
  -3  -2   4 37439.7 2014.58  55
  -3  -2   4 37325.6 1926.89  36
  -3  -2   3 54001.8 2694.81  44
  -3  -2   3 50469.9 2694.71  55
  -3  -2   2 63583.6 3145.68  44
  -3  -2   2 64558.5 3082.93  36
  -3  -2   2 60846.2 3069.53  56
  -3  -2   2 61660.2 3163.15  55
  -3  -2   1 195702. 9018.35  56
  -3  -2   1 198301. 8873.19  10
  -3  -2   1 194526. 9013.02  36
  -3  -2   0 63477.2 2858.52  36
  -3  -2   0 65764.1 2946.11  44
  -3  -2   0 63622.0 2771.10  10
  -3  -2   0 63283.6 2868.29  56
  -3  -2   0 62249.1 2949.28  55
  -3  -2  -1 53794.6 2591.77  10
  -3  -2  -1 58757.3 2649.20  36
   3   2   1 52911.9 2427.59   5
  -3  -2  -1 55552.8 2729.51  55
  -3  -2  -1 49490.8 2372.48  11
  -3  -2  -1 57463.4 2713.66  44
  -3  -2  -2 28047.1 1579.67  44
  -3  -2  -2 26994.4 1585.73  55
  -3  -2  -2 27839.4 1527.85  10
  -3  -2  -2 26254.4 1328.01  11
  -3  -2  -2 29507.4 1519.27  36
  -3  -2  -3 10862.2 733.359  36
  -3  -2  -3 10102.6 780.388  44
  -3  -2  -3 10607.7 792.616  10
  -3  -2  -4 19791.3 1142.72  36
  -3  -2  -4 18955.0 1261.34  10
  -3  -2  -5 7513.53 714.361  10
   3   2   5 6499.02 456.799  60
  -3  -2  -6 4541.47 575.927  10
   3   2   6 3628.45 336.661  60
   3   2   7 6102.88 489.394  60
  -3  -2  -7 6640.64 496.960  30
   3   2   7 7259.76 710.773   5
  -3  -2  -7 6978.67 487.175  21
  -3  -2  -7 7364.87 782.788  10
   3   2   8 5815.86 482.447  60
  -3  -2  -8 5545.58 476.792  30
  -3  -2  -8 6151.52 492.237  28
   3   2   8 6296.64 695.093   5
  -3  -2  -8 5476.93 432.287  22
  -3  -2  -8 5906.14 447.939  21
  -3  -2  -8 6780.99 798.631  10
   3   2   9 19020.8 1151.13  60
  -3  -2  -9 19473.7 1144.81  30
  -3  -2  -9 21825.3 1171.88  28
   3   2   9 20411.3 1495.61   5
  -3  -2  -9 19652.7 1101.39  22
  -3  -2  -9 19493.2 1095.71  21
  -3  -2  -9 24003.3 1642.14  10
  -3  -2 -10 10103.7 662.570  22
  -3  -2 -10 9572.01 1037.08  10
   3   2  10 10592.2 731.496  60
  -3  -2 -11 10290.8 1056.86  10
   3   2  11 9681.63 713.924  60
  -3  -2 -11 11529.1 741.730  27
  -3  -2 -11 9534.59 654.093  22
  -3  -2 -12 7727.62 577.931  27
  -3  -2 -12 6747.10 506.782  22
  -3  -2 -12 7708.20 518.786  13
  -3  -2 -13 220.878 153.193  30
  -3  -2 -13 134.162 91.3694  13
  -3  -2 -13-64.0503 182.750  27
  -3  -2 -13 314.315 132.700  59
  -3  -2 -13 245.261 124.278  22
  -3  -2 -14 1642.37 175.153  13
  -3  -2 -14 1582.17 212.060  32
  -3  -2 -15 7494.95 470.689  27
  -3  -2 -15 6641.44 438.849  32
  -3  -2 -16 4582.41 305.637  27
  -3  -3  21 77.8239 50.4662  16
  -3  -3  20-50.0669 91.0563  16
  -3  -3  19 103.795 115.923  18
  -3  -3  18 990.329 218.098   2
  -3  -3  18 578.666 161.996  18
  -3  -3  17 624.888 179.739  18
  -3  -3  17 706.314 173.141  39
  -3  -3  16 1828.15 285.324  18
  -3  -3  16 1813.02 256.819  39
  -3  -3  15 6799.81 549.525  18
  -3  -3  14 17153.1 1014.94  40
  -3  -3  14 17121.2 1367.83   5
  -3  -3  14 18964.9 1128.46   2
  -3  -3  14 17230.2 1026.56  54
  -3  -3  14 18531.8 1037.97  43
  -3  -3  14 18601.6 1069.21  17
  -3  -3  13 86.9209 177.146   5
  -3  -3  13 128.737 159.681   2
  -3  -3  13 66.6051 117.595  54
  -3  -3  13 71.0750 135.521  17
  -3  -3  13 126.666 114.885  40
  -3  -3  12 1571.07 232.226  40
  -3  -3  12 1624.79 241.073  45
  -3  -3  12 1870.96 361.785   5
  -3  -3  12 2015.05 281.555   2
  -3  -3  12 1016.63 199.295  54
  -3  -3  12 1887.37 255.461  17
  -3  -3  11 10231.4 679.681  40
  -3  -3  11 11084.6 688.639  34
  -3  -3  11 11403.8 701.877  17
  -3  -3  11 10061.9 864.255   5
  -3  -3  11 11393.9 732.012   2
  -3  -3  11 10021.1 678.106  45
  -3  -3  11 9499.83 671.251  54
  -3  -3  10 5259.57 551.273   5
  -3  -3  10 5619.39 454.511   2
  -3  -3   9 1192.74 235.569   5
  -3  -3   9 855.971 178.324   2
  -3  -3   9 1058.17 249.070  44
  -3  -3   8 14081.3 944.575   5
  -3  -3   8 16659.2 891.761   2
  -3  -3   8 15377.0 1075.26  44
  -3  -3   8 16587.7 1036.99  36
  -3  -3   7 5086.65 385.793   2
  -3  -3   7 6287.59 602.408  44
  -3  -3   7 5727.32 526.880  36
  -3  -3   6 17596.5 1126.03  36
  -3  -3   6 16692.0 1131.02  56
  -3  -3   5 31079.1 1729.56  44
  -3  -3   5 26963.1 1602.12  36
  -3  -3   5 29273.6 1635.74  56
  -3  -3   4 30616.9 1773.95  44
  -3  -3   3 290.572 199.662  44
  -3  -3   3 185.461 139.559  36
  -3  -3   3 435.490 213.307  56
  -3  -3   2 26399.8 1510.21  36
  -3  -3   2 26275.5 1516.77  56
  -3  -3   1 32717.6 1670.44  10
  -3  -3   1 33117.4 1790.13  36
  -3  -3   1 35445.6 1832.14  56
  -3  -3   1 31329.3 1584.64  59
  -3  -3   0 555.925 201.177  36
  -3  -3   0 437.685 161.715  10
  -3  -3   0 649.772 241.495  44
  -3  -3   0 422.416 122.142  59
  -3  -3   0 243.888 195.554  56
  -3  -3  -1 974.251 226.890  36
  -3  -3  -1 782.963 203.986  10
  -3  -3  -1 1194.94 297.962  44
  -3  -3  -1 1131.93 260.179  56
  -3  -3  -1 1309.24 168.648  59
  -3  -3  -2 63071.3 3063.75  36
  -3  -3  -2 60039.0 2860.30  59
  -3  -3  -2 58882.8 3071.47  10
  -3  -3  -2 62916.4 3163.32  44
  -3  -3  -3 9729.98 602.665  59
  -3  -3  -3 10088.7 807.811  10
  -3  -3  -3 9649.72 802.043  44
  -3  -3  -4 42404.6 2045.88  59
  -3  -3  -4 41641.7 2342.43  10
  -3  -3  -4 39937.3 2261.99  44
  -3  -3  -5 1852.99 373.979  10
  -3  -3  -5 2067.32 249.291  59
   3   3   6 29196.3 1548.56  60
  -3  -3  -6 29022.8 1549.03  30
  -3  -3  -6 31441.8 1941.93  10
  -3  -3  -6 31288.6 1548.88  21
   3   3   7 3721.28 356.864  60
  -3  -3  -7 3266.27 337.934  30
  -3  -3  -7 2789.72 502.790  10
  -3  -3  -7 3404.16 333.663  21
  -3  -3  -8 1146.67 372.769  10
   3   3   8 1294.96 246.819  60
  -3  -3  -8 1450.83 239.350  30
  -3  -3  -8 1395.10 235.230  59
  -3  -3  -8 1372.83 203.822  48
  -3  -3  -9 6847.73 497.794  48
  -3  -3  -9 6429.45 518.470  59
  -3  -3  -9 6402.70 475.901  22
   3   3   9 7660.69 574.336  60
  -3  -3  -9 6789.58 538.520  30
  -3  -3  -9 7888.37 576.921  27
  -3  -3  -9 6491.29 823.977  10
  -3  -3 -10 186.544 176.049  27
  -3  -3 -10 231.910 121.966  48
  -3  -3 -10 251.564 148.552  59
   3   3  10 232.845 155.374  60
  -3  -3 -10 405.365 156.183  13
  -3  -3 -10 540.956 182.948  30
  -3  -3 -10 111.970 208.679  10
  -3  -3 -10 398.336 131.348  22
   3   3  11 7561.76 577.653  60
  -3  -3 -11 6966.53 553.614  27
  -3  -3 -11 6646.96 500.052  13
  -3  -3 -11 6918.79 510.820  59
  -3  -3 -11 7506.34 492.188  22
  -3  -3 -11 6629.59 520.336  32
  -3  -3 -12 30266.1 1491.53  13
  -3  -3 -12 26760.0 1470.61  59
  -3  -3 -12 31852.3 1561.77  27
  -3  -3 -12 29172.8 1512.42  32
  -3  -3 -13 2565.97 240.971  13
  -3  -3 -13 3004.49 281.748  32
  -3  -3 -13 2793.54 301.915  27
  -3  -3 -14 2340.66 224.236  32
  -3  -3 -14 2303.52 239.579  27
  -3  -3 -15 6634.18 407.932  27
  -3  -3 -15 6753.58 394.772  20
  -3  -4  21 420.790 64.9008  16
  -3  -4  20 232.325 78.1391  38
  -3  -4  19 8631.75 515.243  39
  -3  -4  19 10727.4 588.446  18
  -3  -4  18 4384.16 349.064  39
  -3  -4  18 4013.80 362.246  18
  -3  -4  17 2784.55 308.437  39
  -3  -4  17 3103.87 332.197  18
  -3  -4  16 15687.0 1018.51   2
  -3  -4  16 16446.0 987.360  18
  -3  -4  15 6372.18 488.926  40
  -3  -4  15 6881.81 589.457   2
  -3  -4  15 5958.74 489.925  54
  -3  -4  15 6393.23 499.599  43
  -3  -4  15 7189.11 559.017  18
  -3  -4  14 269.007 183.237   2
  -3  -4  14 172.551 144.211  54
  -3  -4  14 335.751 173.340  17
  -3  -4  14 524.047 164.064  40
  -3  -4  13 8083.93 562.122  40
  -3  -4  13 7588.46 566.859  54
  -3  -4  13 6275.53 566.790   2
  -3  -4  13 7198.59 555.989  45
  -3  -4  13 7006.32 560.356  17
  -3  -4  12 10518.3 692.838  34
  -3  -4  12 9750.19 681.754  54
  -3  -4  12 10371.2 718.648   2
  -3  -4  12 9429.82 682.398  45
  -3  -4  12 10121.0 689.364  40
  -3  -4  11 96.6403 128.532  34
  -3  -4  11 69.5990 119.377  54
  -3  -4  11 36.9487 130.419   2
  -3  -4  11 34.4250 143.198  45
  -3  -4  11 67.4730 125.524  40
  -3  -4  10 10466.6 705.804  40
  -3  -4  10 11418.6 710.403  34
  -3  -4  10 10847.2 717.081  45
  -3  -4  10 9440.99 859.086  44
  -3  -4  10 10870.1 704.154  17
  -3  -4  10 11293.6 722.242   2
  -3  -4   9 11099.5 723.358   2
  -3  -4   9 12731.7 967.788  44
  -3  -4   8 27550.4 1664.84  56
  -3  -4   8 28638.5 1459.35   2
  -3  -4   8 28282.1 1748.68  44
  -3  -4   7 6967.04 639.931  56
  -3  -4   7 6033.25 436.660   2
  -3  -4   7 6211.00 667.421  44
  -3  -4   6 3369.64 468.367  56
  -3  -4   6 2617.07 433.923  44
  -3  -4   6 3156.57 269.484   2
  -3  -4   5 16014.6 1151.33  44
  -3  -4   5 14211.5 1029.78  36
  -3  -4   5 15921.3 1084.84  56
  -3  -4   4 63546.2 3350.50  44
  -3  -4   3 84682.7 4164.24  44
  -3  -4   3 81157.0 4023.40  36
  -3  -4   3 79142.5 3761.51  59
  -3  -4   3 84061.8 4067.18  56
  -3  -4   2 6505.63 621.150  36
  -3  -4   2 7419.82 679.978  56
  -3  -4   2 6954.79 466.558  59
  -3  -4   1 2898.82 398.630  36
  -3  -4   1 2807.72 335.242  10
  -3  -4   1 2518.77 421.113  44
  -3  -4   1 3063.40 279.751  59
  -3  -4   1 2742.42 428.151  56
  -3  -4   0 820.375 224.421  36
  -3  -4   0 299.527 194.781  56
  -3  -4   0 608.856 141.585  59
  -3  -4   0 1071.82 230.834  10
  -3  -4   0 289.964 219.001  44
  -3  -4  -1 72435.7 3580.62  56
  -3  -4  -1 68125.5 3281.52  59
  -3  -4  -1 70552.5 3518.80  10
  -3  -4  -1 72800.8 3675.65  44
  -3  -4  -2 37886.7 2132.71  56
  -3  -4  -2 38055.7 1879.08  59
  -3  -4  -2 36697.1 2116.80  10
  -3  -4  -2 40201.8 2245.51  44
  -3  -4  -3 13111.2 811.842  59
  -3  -4  -3 16405.3 1150.10  44
  -3  -4  -3 16076.6 1117.36  10
  -3  -4  -4 81.2143 123.521  59
  -3  -4  -4 282.395 120.986  46
  -3  -4  -4-140.951 293.184  44
  -3  -4  -4 241.729 116.284  48
  -3  -4  -4 213.104 129.298  27
  -3  -4  -4 232.326 182.322  10
  -3  -4  -5 57072.6 2837.07  32
  -3  -4  -5 58756.9 2834.97  46
  -3  -4  -5 60735.0 2863.29  21
  -3  -4  -5 63182.9 2867.75  59
  -3  -4  -5 62113.8 2863.00  48
  -3  -4  -5 60375.3 2831.78  50
  -3  -4  -5 54772.1 2869.01  27
  -3  -4  -5 56655.1 3239.25  10
  -3  -4  -6 9590.01 652.899  46
  -3  -4  -6 10015.5 980.195  10
  -3  -4  -6 11497.4 697.761  48
  -3  -4  -6 10646.7 656.259  50
  -3  -4  -6 11736.1 712.117  13
  -3  -4  -6 9597.85 670.898  32
  -3  -4  -6 12416.7 715.460  59
  -3  -4  -7 53108.9 3027.16  10
  -3  -4  -7 49420.5 2521.31  13
  -3  -4  -7 51944.9 2507.26  48
  -3  -4  -7 53186.5 2523.68  59
  -3  -4  -7 50627.3 2520.96  32
   3   4   8 61652.9 2933.23  60
  -3  -4  -8 56250.7 2881.16  32
  -3  -4  -8 58494.7 3401.44  10
  -3  -4  -8 59642.7 2890.65  13
  -3  -4  -8 61119.2 2867.43  48
  -3  -4  -8 60957.1 2935.73  27
  -3  -4  -8 58622.0 2873.33  59
  -3  -4  -9-73.9797 150.732  27
   3   4   9-37.2640 138.619  60
  -3  -4  -9 97.0001 114.105  32
  -3  -4  -9-31.7790 126.772  13
  -3  -4  -9-26.0397 110.444  48
  -3  -4  -9-108.186 220.426  10
  -3  -4  -9 203.671 123.406  59
  -3  -4 -10 7049.59 517.899  59
  -3  -4 -10 7620.31 541.593  13
  -3  -4 -10 9252.55 585.359  32
   3   4  10 7382.35 578.218  60
  -3  -4 -10 7658.10 582.652  27
  -3  -4 -11 3607.08 367.083  37
  -3  -4 -11 3784.47 342.768  32
  -3  -4 -11 3913.52 337.538  13
  -3  -4 -11 3624.45 364.796  27
  -3  -4 -12 4596.48 366.825  37
  -3  -4 -12 4205.23 330.275  13
  -3  -4 -12 4400.03 378.295  27
  -3  -4 -12 3931.60 333.116  32
  -3  -4 -13 1270.93 187.674  27
  -3  -4 -13 1254.31 159.956  32
  -3  -4 -14 1572.82 176.225  27
  -3  -4 -14 1647.50 163.026  20
  -3  -4 -15 994.956 94.1985  27
  -3  -5  20 918.639 127.712  16
  -3  -5  19-30.7740 84.9122  39
  -3  -5  19-40.2481 103.199  18
  -3  -5  18 212.497 125.037  39
  -3  -5  18 452.447 131.255  38
  -3  -5  18 318.058 138.427  18
  -3  -5  17 2825.87 308.360  39
  -3  -5  17 2395.75 302.790  18
  -3  -5  16 1734.44 276.699  18
  -3  -5  16 2263.15 270.449  43
  -3  -5  15 4861.31 467.901   2
  -3  -5  15 4586.68 399.173  40
  -3  -5  15 3724.34 378.721  54
  -3  -5  15 5313.38 456.367  17
  -3  -5  14 4116.11 402.972  45
  -3  -5  14 4233.58 399.020  40
  -3  -5  14 3998.70 448.003   2
  -3  -5  14 4395.81 406.292  54
  -3  -5  14 3876.10 397.292  17
  -3  -5  13 13160.7 821.779  40
  -3  -5  13 12941.1 811.138  34
  -3  -5  13 12349.6 811.490  54
  -3  -5  13 12269.6 817.810  45
  -3  -5  13 11391.7 821.715   2
  -3  -5  12 36.9593 134.012  40
  -3  -5  12-35.2399 146.570  34
  -3  -5  12 305.103 155.417  54
  -3  -5  12 80.9820 150.630   2
  -3  -5  12-38.3618 153.039  45
  -3  -5  12-73.2340 142.868  17
  -3  -5  11 1372.12 231.258  34
  -3  -5  11 1188.74 218.770  17
  -3  -5  11 944.545 220.473   2
  -3  -5  11 948.425 223.576  45
  -3  -5  11 885.434 204.308  40
  -3  -5  10 2350.30 288.052  34
  -3  -5  10 2468.85 293.180  17
  -3  -5  10 2669.63 320.891   2
  -3  -5  10 3027.99 340.401  45
  -3  -5  10 2853.20 462.493  44
  -3  -5  10 2894.33 296.972  41
  -3  -5   9 1081.25 192.030  38
  -3  -5   9 1001.66 194.531  41
  -3  -5   9 923.725 191.159  34
  -3  -5   9 1084.26 183.293  49
  -3  -5   9 1035.79 197.365   2
  -3  -5   9 1043.58 186.376  17
  -3  -5   9 1238.98 325.567  44
  -3  -5   9 1101.52 229.807  45
  -3  -5   8 15584.4 1140.61  56
  -3  -5   8 14777.2 887.908  34
  -3  -5   8 14416.4 1161.31  44
  -3  -5   7 5193.41 713.236  44
  -3  -5   7 16871.4 1028.46  56
  -3  -5   6 8641.39 833.815  44
  -3  -5   6 7371.48 747.540  56
  -3  -5   5 343.424 267.314  44
  -3  -5   5 71.7489 198.078  56
  -3  -5   4 37920.5 2292.07  44
  -3  -5   3 6927.09 741.357  44
  -3  -5   3 5481.15 426.711  59
  -3  -5   3 6269.76 669.378  56
  -3  -5   2 4819.28 394.079  59
  -3  -5   2 5635.53 626.329  56
  -3  -5   1 59122.3 3175.35  44
  -3  -5   1 56490.3 2716.68  59
  -3  -5   1 55699.9 3046.95  56
  -3  -5   0 878.282 303.545  44
  -3  -5   0 876.867 171.700  59
  -3  -5   0 435.465 244.379  56
  -3  -5   0 1202.61 254.837  10
  -3  -5  -1 18238.9 1431.98  44
  -3  -5  -1 21560.7 1135.52  59
  -3  -5  -1 20790.7 1417.08  56
  -3  -5  -1 21508.2 1376.66  10
  -3  -5  -2 441.147 133.822  52
  -3  -5  -2 801.473 157.317  50
  -3  -5  -2 144.593 181.929  10
  -3  -5  -2 587.786 166.873  37
  -3  -5  -2 1055.77 311.371  44
  -3  -5  -2 492.951 140.539  46
  -3  -5  -2 604.788 144.718  48
  -3  -5  -2 626.033 148.594  13
  -3  -5  -2 519.131 154.202  27
  -3  -5  -2 380.217 146.541  59
  -3  -5  -2 506.315 234.196  56
  -3  -5  -3 5674.66 418.911  50
  -3  -5  -3 5162.92 416.347  48
  -3  -5  -3 4825.23 409.237  46
  -3  -5  -3 4666.67 416.125  42
  -3  -5  -3 6120.78 696.682  44
  -3  -5  -3 5750.07 657.982  10
  -3  -5  -3 5246.08 464.730  37
  -3  -5  -3 4592.83 406.326  13
  -3  -5  -3 6089.81 467.157  27
  -3  -5  -3 5452.25 421.716  59
  -3  -5  -4 38760.5 1938.34  46
  -3  -5  -4 35752.4 2254.53  44
  -3  -5  -4 37747.6 2316.89  10
  -3  -5  -4 39713.5 2011.70  37
  -3  -5  -4 37781.2 1922.48  32
  -3  -5  -4 38882.9 1929.73  50
  -3  -5  -4 40140.0 1947.74  48
  -3  -5  -4 38499.5 1934.07  59
  -3  -5  -5 58.0860 125.812  46
  -3  -5  -5 238.837 140.730  48
  -3  -5  -5 94.4313 192.587  10
  -3  -5  -5 362.553 183.724  37
  -3  -5  -5 386.683 131.193  32
  -3  -5  -5 321.980 146.935  13
  -3  -5  -5 117.220 133.778  59
  -3  -5  -5 81.8550 104.346  50
  -3  -5  -6 16848.0 1399.22  10
  -3  -5  -6 18737.4 1114.22  37
  -3  -5  -6 17995.8 1038.37  32
  -3  -5  -6 19078.6 1060.09  13
  -3  -5  -6 18224.0 1027.62  59
  -3  -5  -6 17890.6 1004.36  50
  -3  -5  -6 18086.2 1029.66  48
  -3  -5  -7 654.097 160.127  48
  -3  -5  -7 103.870 212.715  10
  -3  -5  -7 467.526 194.821  37
  -3  -5  -7 506.767 159.519  32
  -3  -5  -7 593.927 172.735  13
  -3  -5  -7 427.247 153.210  59
  -3  -5  -7 634.603 182.319  27
  -3  -5  -8 14461.1 844.492  59
  -3  -5  -8 14021.1 938.344  37
  -3  -5  -8 15726.6 890.606  32
  -3  -5  -8 13798.2 873.681  13
  -3  -5  -8 14809.5 915.375  27
  -3  -5  -8 14862.7 843.711  48
  -3  -5  -9 1950.38 299.617  37
  -3  -5  -9 2289.09 271.604  32
  -3  -5  -9 2266.99 272.172  13
  -3  -5  -9 1988.23 287.565  27
  -3  -5  -9 2038.69 224.945  48
  -3  -5 -10 8941.71 581.248  13
  -3  -5 -10 9057.92 586.172  32
  -3  -5 -10 8674.25 610.941  27
  -3  -5 -10 9260.77 639.648  37
  -3  -5 -11 559.271 137.542  13
  -3  -5 -11 626.583 169.730  27
  -3  -5 -11 419.288 126.574  32
  -3  -5 -11 496.809 153.960  37
  -3  -5 -12 4326.11 335.992  37
  -3  -5 -12 4968.62 354.193  27
  -3  -5 -12 4543.98 339.381  20
  -3  -5 -13 5999.25 379.333  27
  -3  -5 -13 6315.29 374.679  20
  -3  -6  20 265.404 55.9583  16
  -3  -6  19 8600.08 489.518  18
  -3  -6  19 7544.93 458.257  39
  -3  -6  19 7544.36 458.233  16
  -3  -6  18 11349.1 688.000  39
  -3  -6  18 12226.0 705.282  18
  -3  -6  17 1576.40 199.420  43
  -3  -6  17 1343.80 226.972  39
  -3  -6  16 673.676 175.859  43
  -3  -6  16 1108.48 184.098  38
  -3  -6  16 755.874 157.144  40
  -3  -6  16 658.473 214.760  39
  -3  -6  16 785.125 160.901  54
  -3  -6  15-110.120 200.218  18
  -3  -6  15-30.2765 115.412  40
  -3  -6  15 146.007 130.808  38
  -3  -6  15-63.7140 121.436  54
  -3  -6  14 7277.14 542.490  40
  -3  -6  14 6956.23 517.341  38
  -3  -6  14 7038.59 544.278  54
  -3  -6  14 6865.04 554.727  45
  -3  -6  14 5945.15 536.161  18
  -3  -6  13 3642.05 365.895  38
  -3  -6  13 4254.71 417.697  40
  -3  -6  13 3586.13 385.074  54
  -3  -6  13 3261.15 385.001  45
  -3  -6  13 4501.04 424.723  17
  -3  -6  13 4062.40 386.409  34
  -3  -6  12 11430.1 726.498  38
  -3  -6  12 11310.7 768.465  40
  -3  -6  12 10849.4 774.116  45
  -3  -6  12 10990.8 754.557  17
  -3  -6  12 11064.1 744.565  34
  -3  -6  11 3057.41 361.953  40
  -3  -6  11 3223.82 332.742  38
  -3  -6  11 3654.70 409.589  45
  -3  -6  11 3675.70 371.894  17
  -3  -6  11 3244.79 359.092  34
  -3  -6  10 6652.00 502.187  41
  -3  -6  10 6450.69 491.107  38
  -3  -6  10 6085.26 508.406  34
  -3  -6  10 6249.16 505.536  17
  -3  -6  10 6200.11 497.035  42
  -3  -6  10 5943.77 534.076  45
  -3  -6  10 6215.10 735.859  44
  -3  -6   9-28.9157 110.223  38
  -3  -6   9 67.0148 107.948  41
  -3  -6   9 139.888 133.307  34
  -3  -6   9 244.353 224.706  56
  -3  -6   9-32.7180 121.710  17
  -3  -6   9 29.6409 98.6236  49
  -3  -6   9-194.598 214.130  44
  -3  -6   9 67.6191 128.876  42
  -3  -6   8 3294.57 575.947  44
  -3  -6   8 4076.31 385.205  42
  -3  -6   8 3753.12 404.376  45
  -3  -6   8 4496.00 396.298  34
  -3  -6   8 3925.76 550.846  56
  -3  -6   8 3528.46 333.266  38
  -3  -6   8 3685.61 365.842  41
  -3  -6   8 4131.74 342.538  48
  -3  -6   8 3271.74 335.241  49
  -3  -6   8 3872.33 357.753  17
  -3  -6   7 96456.8 4467.54  45
  -3  -6   7 98120.3 4469.94  42
  -3  -6   7 100921. 4985.96  44
  -3  -6   7 93205.7 4814.11  56
  -3  -6   7 95057.6 4451.10  41
  -3  -6   7 94913.5 4390.13  38
  -3  -6   7 99303.5 4412.08  49
  -3  -6   7 86472.1 4370.40  48
  -3  -6   7 90602.7 4358.44  50
  -3  -6   7 95777.0 4398.38  17
  -3  -6   6 2288.85 299.476  42
  -3  -6   6 2275.13 287.929  41
  -3  -6   6 2146.11 272.070  39
  -3  -6   6 2048.72 424.942  56
  -3  -6   6 2485.24 272.531  49
  -3  -6   6 1889.84 230.698  50
  -3  -6   6 2670.09 271.052  48
  -3  -6   6 1428.67 426.709  44
  -3  -6   6 1842.43 277.276  45
  -3  -6   5 496.251 161.887  41
  -3  -6   5 72.0376 134.462  42
  -3  -6   5 262.156 136.755  34
  -3  -6   5 426.860 126.040  48
  -3  -6   5 179.039 115.124  50
  -3  -6   5 99.2300 138.028  45
  -3  -6   5 512.990 256.272  44
  -3  -6   4 40421.4 1990.23  41
  -3  -6   4 38628.7 1949.83  37
  -3  -6   4 37757.9 2303.75  56
  -3  -6   4 38065.7 1953.96  34
  -3  -6   4 37731.3 1914.06  48
  -3  -6   4 38351.0 1907.45  50
  -3  -6   4 40348.8 2450.21  44
  -3  -6   4 37783.3 1986.86  42
  -3  -6   3 7106.79 524.490  37
  -3  -6   3 5690.27 700.869  56
  -3  -6   3 6771.68 515.095  34
  -3  -6   3 6406.58 481.347  48
  -3  -6   3 6565.18 474.209  50
  -3  -6   3 6538.87 466.934  46
  -3  -6   2 22419.3 1238.30  37
  -3  -6   2 22619.5 1229.40  34
  -3  -6   2 20387.1 1524.92  56
  -3  -6   2 21765.4 1187.07  50
  -3  -6   2 20946.2 1167.54  52
  -3  -6   2 23343.1 1669.76  44
  -3  -6   2 22441.3 1191.03  46
  -3  -6   2 23920.6 1272.15  42
  -3  -6   1 1876.85 489.139  44
  -3  -6   1 2427.19 276.759  46
  -3  -6   1 2366.64 263.526  38
  -3  -6   1 2341.01 311.293  42
  -3  -6   1 3234.33 330.132  37
  -3  -6   1 2231.46 283.979  34
  -3  -6   1 2898.60 297.145  59
  -3  -6   1 3193.83 500.733  56
  -3  -6   1 2497.68 261.110  13
  -3  -6   1 2919.01 287.381  20
  -3  -6   1 2898.18 283.465  52
  -3  -6   1 2770.80 287.086  50
  -3  -6   1 2720.42 288.164  48
  -3  -6   0 2042.11 245.756  52
  -3  -6   0 1737.33 237.999  48
  -3  -6   0 2177.60 254.373  50
  -3  -6   0 2080.46 465.794  44
  -3  -6   0 2185.41 289.002  42
  -3  -6   0 1750.20 255.797  34
  -3  -6   0 1662.82 264.041  37
  -3  -6   0 1637.62 242.488  27
  -3  -6   0 1910.16 238.317  13
  -3  -6   0 2249.45 258.080  20
  -3  -6   0 2061.47 431.275  56
  -3  -6   0 2023.29 253.294  59
  -3  -6  -1 2836.53 299.277  59
  -3  -6  -1 2803.63 490.728  56
  -3  -6  -1 2988.48 556.763  44
  -3  -6  -1 2616.80 298.142  46
  -3  -6  -1 3173.65 344.488  42
  -3  -6  -1 3431.07 322.663  20
  -3  -6  -1 3006.61 343.103  37
  -3  -6  -1 3187.30 318.236  50
  -3  -6  -1 2752.00 298.985  48
  -3  -6  -1 2568.95 310.466  27
  -3  -6  -1 2391.24 281.523  13
  -3  -6  -1 3202.65 464.399  10
  -3  -6  -2 29577.6 1573.75  59
  -3  -6  -2 26518.1 1962.36  44
  -3  -6  -2 30110.1 1588.10  46
  -3  -6  -2 32517.1 1643.51  42
  -3  -6  -2 31365.1 1607.53  20
  -3  -6  -2 31336.0 1592.15  13
  -3  -6  -2 30622.2 1626.41  27
  -3  -6  -2 29695.1 1583.43  50
  -3  -6  -2 32450.6 1605.84  48
  -3  -6  -2 30528.7 1933.89  10
  -3  -6  -3 23216.8 1287.63  46
  -3  -6  -3 21759.4 1643.99  44
  -3  -6  -3 21438.0 1290.42  42
  -3  -6  -3 23898.1 1657.93  10
  -3  -6  -3 24990.2 1307.03  13
  -3  -6  -3 25160.5 1288.25  59
  -3  -6  -3 24803.3 1302.44  48
  -3  -6  -3 25434.1 1294.88  50
  -3  -6  -3 23349.6 1269.81  32
  -3  -6  -4 1308.14 349.556  10
  -3  -6  -4 1935.36 250.489  32
  -3  -6  -4 1899.70 247.730  59
  -3  -6  -4 2168.65 265.847  48
  -3  -6  -4 2132.68 257.815  50
  -3  -6  -5 21766.9 1664.53  10
  -3  -6  -5 24701.7 1383.61  37
  -3  -6  -5 25690.2 1311.85  32
  -3  -6  -5 25131.4 1325.17  13
  -3  -6  -5 22320.2 1281.14  48
  -3  -6  -5 23936.0 1282.01  50
  -3  -6  -5 24420.6 1282.04  59
  -3  -6  -6 563.839 145.814  59
  -3  -6  -6 587.195 203.370  27
  -3  -6  -6 341.049 188.587  37
  -3  -6  -6 330.106 144.633  32
  -3  -6  -6 359.263 157.199  13
  -3  -6  -6 99.3300 219.413  10
  -3  -6  -6 670.447 151.326  50
  -3  -6  -6 393.755 141.632  48
  -3  -6  -7 5034.19 469.754  37
  -3  -6  -7 4698.55 395.809  32
  -3  -6  -7 5549.89 438.676  13
  -3  -6  -7 5428.84 458.498  27
  -3  -6  -7 4425.12 376.854  48
  -3  -6  -7 4371.77 356.246  50
  -3  -6  -8 4461.34 345.092  48
  -3  -6  -8 4009.82 418.097  37
  -3  -6  -8 3904.17 357.357  32
  -3  -6  -8 4936.59 398.786  13
  -3  -6  -8 5380.06 436.340  27
  -3  -6  -8 4662.58 406.539  20
  -3  -6  -9 66.4591 143.672  37
  -3  -6  -9 68.0589 90.5773  32
  -3  -6  -9 74.2463 107.034  13
  -3  -6  -9 55.0940 125.559  20
  -3  -6  -9 201.701 141.845  27
  -3  -6 -10 69.1440 111.790  20
  -3  -6 -10 72.3343 118.655  27
  -3  -6 -10-134.221 132.102  37
  -3  -6 -11 142.577 95.1515  20
  -3  -6 -11 206.081 115.758  27
  -3  -6 -11 116.628 95.8814  37
  -3  -6 -12 380.399 86.0319  20
  -3  -6 -12 496.736 99.5115  27
  -3  -7  19 2903.53 219.055  39
  -3  -7  18 354.677 126.869  39
  -3  -7  17 2757.90 291.109  39
  -3  -7  17 2757.25 260.409  43
  -3  -7  17 2385.19 268.556  18
  -3  -7  16 10133.8 668.589  39
  -3  -7  16 9772.94 600.636  40
  -3  -7  16 8731.87 584.705  16
  -3  -7  16 10144.8 642.637  43
  -3  -7  16 10757.2 659.536  18
  -3  -7  16 10217.3 617.562  54
  -3  -7  15 2159.32 283.469  18
  -3  -7  15 1782.30 284.710  39
  -3  -7  15 1937.71 248.904  40
  -3  -7  15 1462.23 230.563  54
  -3  -7  14 4638.00 374.105  38
  -3  -7  14 4505.24 417.318  40
  -3  -7  14 4770.00 463.520  39
  -3  -7  14 5396.29 446.803  54
  -3  -7  14 4736.38 440.749  45
  -3  -7  14 4367.33 414.268  18
  -3  -7  14 4601.09 424.481  17
  -3  -7  13 2041.26 292.826  40
  -3  -7  13 2232.04 252.079  38
  -3  -7  13 2712.55 338.427  54
  -3  -7  13 1756.70 303.678  45
  -3  -7  13 2726.78 321.268  18
  -3  -7  13 1525.92 270.986  17
  -3  -7  13 2825.28 313.387  34
  -3  -7  12 12334.3 826.146  40
  -3  -7  12 12393.4 752.688  38
  -3  -7  12 13462.9 856.365  45
  -3  -7  12 11772.4 793.010  18
  -3  -7  12 11868.4 803.568  17
  -3  -7  12 12555.7 807.453  34
  -3  -7  11 23637.8 1294.76  38
  -3  -7  11 24253.1 1358.68  34
  -3  -7  11 25353.0 1408.84  45
  -3  -7  11 24632.4 1328.65  42
  -3  -7  11 25540.7 1350.25  18
  -3  -7  11 23525.4 1339.99  17
  -3  -7  10 68.3125 130.247  41
  -3  -7  10 112.193 109.489  38
  -3  -7  10 335.621 186.148  34
  -3  -7  10 70.1431 127.211  17
  -3  -7  10 99.7936 141.133  18
  -3  -7  10 104.168 229.275  44
  -3  -7  10-35.5095 144.745  42
  -3  -7   9 21709.1 1247.98  42
  -3  -7   9 21578.9 1275.51  45
  -3  -7   9 21307.3 1649.96  44
  -3  -7   9 23876.1 1275.68  34
  -3  -7   9 22310.4 1284.19  39
  -3  -7   9 24804.4 1267.82  41
  -3  -7   9 21567.8 1181.24  38
  -3  -7   9 21763.7 1216.10  49
  -3  -7   9 20800.7 1559.86  56
  -3  -7   9 20278.5 1205.59  17
  -3  -7   9 21356.0 1201.64  18
  -3  -7   8 5605.43 504.844  42
  -3  -7   8 6046.39 528.199  45
  -3  -7   8 5249.21 763.133  44
  -3  -7   8 5779.15 502.968  34
  -3  -7   8 4732.81 433.378  48
  -3  -7   8 7177.05 502.071  49
  -3  -7   8 6778.12 765.438  56
  -3  -7   8 6283.18 454.443  38
  -3  -7   8 5650.42 512.549  39
  -3  -7   8 6240.01 510.934  41
  -3  -7   8 6243.24 477.678  17
  -3  -7   7 10883.7 718.932  45
  -3  -7   7 10335.0 708.577  42
  -3  -7   7 8142.65 986.426  44
  -3  -7   7 9352.97 637.887  49
  -3  -7   7 8510.74 595.776  50
  -3  -7   7 8991.36 615.883  48
  -3  -7   7 10889.7 1009.06  56
  -3  -7   7 9971.51 616.864  38
  -3  -7   7 8044.00 643.250  39
  -3  -7   7 10014.1 687.560  41
  -3  -7   7 8415.28 601.587  17
  -3  -7   6 434.259 173.773  41
  -3  -7   6 34.0342 126.621  39
  -3  -7   6 203.261 158.617  42
  -3  -7   6 79.1584 116.156  38
  -3  -7   6-30.0837 120.027  48
  -3  -7   6 197.707 124.331  50
  -3  -7   6 31.9964 127.655  49
  -3  -7   6 294.991 283.340  56
  -3  -7   6-235.520 219.038  44
  -3  -7   6 38.0805 145.169  45
  -3  -7   6-97.4984 101.395  46
  -3  -7   5 223.799 155.144  34
  -3  -7   5 151.570 135.804  48
  -3  -7   5-29.0257 113.262  50
  -3  -7   5-26.6490 131.156  12
  -3  -7   5-61.9132 120.795  39
  -3  -7   5 40.3089 153.663  41
  -3  -7   5 82.1666 152.841  42
  -3  -7   5-118.858 261.583  44
  -3  -7   5 217.673 147.850  45
  -3  -7   5 130.079 106.034  46
  -3  -7   4 71278.5 3369.43  37
  -3  -7   4 68612.9 3291.15  38
  -3  -7   4 74132.0 3427.04  41
  -3  -7   4 71963.9 3386.91  34
  -3  -7   4 70264.1 3332.98  48
  -3  -7   4 70788.1 3322.54  50
  -3  -7   4 67576.2 3274.13  52
  -3  -7   4 65548.2 3285.78  12
  -3  -7   4 67971.5 3802.29  56
  -3  -7   4 69611.5 3955.66  44
  -3  -7   4 69897.4 3356.06  45
  -3  -7   4 70299.7 3411.59  42
  -3  -7   4 70529.7 3305.39  46
  -3  -7   3 7750.39 548.274  38
  -3  -7   3 7988.56 615.291  37
  -3  -7   3 9774.72 649.919  34
  -3  -7   3 8154.14 549.962  52
  -3  -7   3 8963.40 588.317  50
  -3  -7   3 7592.36 546.541  12
  -3  -7   3 8994.66 933.432  56
  -3  -7   3 8093.33 563.435  46
  -3  -7   3 7869.98 572.908  45
  -3  -7   2 3711.71 339.348  46
  -3  -7   2 2411.13 557.125  44
  -3  -7   2 3602.19 376.182  37
  -3  -7   2 3412.31 389.567  42
  -3  -7   2 2747.74 287.973  38
  -3  -7   2 3446.55 359.165  34
  -3  -7   2 3225.42 327.536  48
  -3  -7   2 3258.25 311.597  52
  -3  -7   2 2805.57 299.279  12
  -3  -7   2 1995.25 467.403  56
  -3  -7   2 2931.85 308.455  20
  -3  -7   1 8020.65 995.318  44
  -3  -7   1 9339.69 720.304  42
  -3  -7   1 10119.2 666.823  46
  -3  -7   1 10389.5 713.532  37
  -3  -7   1 9448.49 686.118  34
  -3  -7   1 9981.46 662.139  48
  -3  -7   1 11339.1 684.115  50
  -3  -7   1 10332.3 655.068  12
  -3  -7   1 9403.65 978.115  56
  -3  -7   1 10135.7 661.546  20
  -3  -7   0 1922.66 248.406  20
  -3  -7   0 1578.15 246.611  34
  -3  -7   0 952.443 220.554  37
  -3  -7   0 1787.35 241.645  48
  -3  -7   0 1416.42 223.372  50
  -3  -7   0 1281.08 210.949  12
  -3  -7   0 1749.54 424.794  56
  -3  -7   0 1412.71 396.730  44
  -3  -7   0 1093.20 248.625  42
  -3  -7  -1-32.5617 127.039  20
  -3  -7  -1-36.3701 117.168  34
  -3  -7  -1 81.4069 143.644  37
  -3  -7  -1-94.7213 133.916  50
  -3  -7  -1-31.4325 138.349  48
  -3  -7  -1 30.8369 108.825  13
  -3  -7  -1 70.9661 141.548  27
  -3  -7  -1-113.909 328.222  44
  -3  -7  -1 273.865 178.245  42
  -3  -7  -1 31.9601 121.825  46
  -3  -7  -2 66.7539 121.018  20
  -3  -7  -2 41.5616 158.425  37
  -3  -7  -2 214.730 142.768  34
  -3  -7  -2-31.2938 110.439  50
  -3  -7  -2-93.7533 132.549  48
  -3  -7  -2 31.7413 132.014  13
  -3  -7  -2 322.827 283.054  44
  -3  -7  -2-147.277 205.449  42
  -3  -7  -2 27.0969 112.698  59
  -3  -7  -3-67.6148 134.868  20
  -3  -7  -3 34.7432 129.247  34
  -3  -7  -3 122.432 132.297  48
  -3  -7  -3 91.3894 121.527  50
  -3  -7  -3 128.932 139.321  13
  -3  -7  -3-33.1028 120.027  42
  -3  -7  -3-25.8371 96.1180  59
  -3  -7  -4 13235.8 777.844  48
  -3  -7  -4 12444.2 763.449  50
  -3  -7  -4 12025.1 782.184  34
  -3  -7  -4 12168.8 788.461  20
  -3  -7  -5 21278.0 1155.26  13
  -3  -7  -5 21855.8 1133.48  48
  -3  -7  -5 20827.8 1117.93  50
  -3  -7  -5 19015.1 1124.00  34
  -3  -7  -6 95.7064 99.5757  48
  -3  -7  -6 32.8575 152.214  27
  -3  -7  -6 87.7313 103.265  41
  -3  -7  -7 78.3710 90.8303  48
  -3  -7  -7 84.9333 129.048  20
  -3  -7  -7 142.208 150.844  37
  -3  -7  -7 89.3808 146.670  27
  -3  -7  -8 8359.41 550.147  20
  -3  -7  -8 7476.40 565.628  37
  -3  -7  -8 9009.37 567.481  27
  -3  -7  -9 911.635 158.539  20
  -3  -7  -9 926.041 171.035  37
  -3  -7  -9 1374.18 186.852  27
  -3  -7 -10 4820.04 347.299  37
  -3  -7 -10 5501.48 348.931  20
  -3  -7 -11 4048.12 261.146  37
  -3  -7 -11 4709.38 259.858  12
  -3  -7 -11 4738.25 276.150  20
  -3  -8  18 270.545 90.6872  39
  -3  -8  18 181.515 82.7173  18
  -3  -8  17 2437.15 251.228  39
  -3  -8  17 2752.87 240.554  18
  -3  -8  17 2165.45 215.642  43
  -3  -8  16 7478.68 503.642  40
  -3  -8  16 8435.29 524.357  54
  -3  -8  16 8615.21 540.245  18
  -3  -8  16 8821.54 560.932  43
  -3  -8  15 76.4179 127.184  18
  -3  -8  15 75.2399 116.213  40
  -3  -8  15 104.752 127.072  54
  -3  -8  14 60.4301 128.153  17
  -3  -8  14-55.8443 118.428  18
  -3  -8  14 31.4101 125.300  54
  -3  -8  14 30.3968 121.258  40
  -3  -8  14-68.2833 155.548  39
  -3  -8  13 3623.29 368.800  40
  -3  -8  13 3288.21 362.864  39
  -3  -8  13 3167.68 373.357  45
  -3  -8  13 2845.04 319.764  34
  -3  -8  13 2824.72 345.309  54
  -3  -8  13 3359.86 333.517  18
  -3  -8  13 2993.58 331.074  17
  -3  -8  12 2756.52 315.675  34
  -3  -8  12 1867.99 295.299  39
  -3  -8  12 2956.88 334.240  40
  -3  -8  12 1897.61 261.645  18
  -3  -8  12 2987.29 319.656  17
  -3  -8  12 1949.90 325.621  45
  -3  -8  11 537.883 197.786  34
  -3  -8  11 1136.46 216.751  42
  -3  -8  11 1025.99 242.596  40
  -3  -8  11 920.838 239.176  39
  -3  -8  11 1099.43 213.372  17
  -3  -8  11 1014.44 187.119  18
  -3  -8  10-37.2077 134.918  34
  -3  -8  10-109.130 202.986  44
  -3  -8  10 109.660 145.829  42
  -3  -8  10 98.0812 127.567  17
  -3  -8  10 57.0006 100.595  18
  -3  -8  10 40.2027 170.524  39
  -3  -8  10 67.5802 131.844  41
  -3  -8   9 5312.95 486.930  39
  -3  -8   9 4887.40 454.746  41
  -3  -8   9 5277.17 477.428  34
  -3  -8   9 5479.43 486.446  42
  -3  -8   9 5619.25 509.246  45
  -3  -8   9 4918.20 727.530  44
  -3  -8   9 5896.88 469.897  49
  -3  -8   9 4939.34 433.336  17
  -3  -8   8 298.713 180.016  39
  -3  -8   8 464.363 171.996  41
  -3  -8   8 506.986 193.400  34
  -3  -8   8 563.701 152.007  17
  -3  -8   8 819.220 319.605  56
  -3  -8   8 606.026 176.522  49
  -3  -8   8 702.780 210.530  42
  -3  -8   8 856.149 353.231  44
  -3  -8   8 497.652 205.477  45
  -3  -8   7 3841.87 382.379  39
  -3  -8   7 4494.90 433.803  41
  -3  -8   7 4411.84 658.765  56
  -3  -8   7 3230.25 350.749  48
  -3  -8   7 3145.94 633.920  44
  -3  -8   7 3918.29 431.538  42
  -3  -8   7 4420.61 435.667  45
  -3  -8   6 22506.4 1249.32  41
  -3  -8   6 20737.4 1162.91  39
  -3  -8   6 19473.3 1679.07  44
  -3  -8   6 20850.4 1217.60  45
  -3  -8   6 21324.5 1252.54  42
  -3  -8   6 20949.3 1595.69  56
  -3  -8   6 19954.5 1164.10  48
  -3  -8   5 5661.67 505.058  34
  -3  -8   5 5439.70 479.737  45
  -3  -8   5 5834.16 537.187  42
  -3  -8   5 5457.52 810.741  44
  -3  -8   5 5656.07 448.511  50
  -3  -8   5 4972.81 445.175  48
  -3  -8   5 6571.44 544.384  41
  -3  -8   4 13528.1 866.217  41
  -3  -8   4 12603.7 826.657  34
  -3  -8   4 10982.4 764.042  45
  -3  -8   4 11992.4 751.262  12
  -3  -8   4 10893.2 1108.04  56
  -3  -8   4 13638.7 813.246  49
  -3  -8   4 11833.9 762.574  50
  -3  -8   3 4933.13 494.388  41
  -3  -8   3 5595.01 487.199  37
  -3  -8   3 5881.97 494.075  34
  -3  -8   3 4078.95 723.650  44
  -3  -8   3 5815.07 441.765  12
  -3  -8   3 3928.49 640.923  56
  -3  -8   3 5214.27 445.448  50
  -3  -8   3 5862.00 464.474  48
  -3  -8   2 5246.12 482.875  37
  -3  -8   2 4993.96 465.991  34
  -3  -8   2 6801.69 877.312  44
  -3  -8   2 5057.86 482.503  42
  -3  -8   2 4931.83 410.778  12
  -3  -8   2 5083.62 428.061  48
  -3  -8   1 21640.0 1239.01  50
  -3  -8   1 24279.3 1258.62  48
  -3  -8   1 22739.3 1304.96  37
  -3  -8   1 22953.7 1292.53  34
  -3  -8   1 22044.8 1318.04  42
  -3  -8   1 20361.6 1729.05  44
  -3  -8   1 23547.1 1238.22  12
  -3  -8   1 22514.4 1693.21  56
  -3  -8   1 21978.9 1231.82  20
  -3  -8   0 11043.1 758.257  37
  -3  -8   0 11295.7 745.384  34
  -3  -8   0 9444.06 1062.93  44
  -3  -8   0 10339.9 754.136  42
  -3  -8   0 10209.7 686.962  12
  -3  -8   0 10807.3 703.665  48
  -3  -8   0 10776.0 702.615  50
  -3  -8   0 10967.8 702.014  20
  -3  -8  -1 2036.51 293.097  34
  -3  -8  -1 2107.27 311.815  37
  -3  -8  -1 2301.85 323.358  42
  -3  -8  -1 2624.29 521.623  44
  -3  -8  -1 2240.29 280.434  12
  -3  -8  -1 2803.90 304.930  48
  -3  -8  -1 2745.78 295.587  50
  -3  -8  -1 2207.02 282.022  20
  -3  -8  -2 14400.7 891.207  37
  -3  -8  -2 12107.8 815.010  34
  -3  -8  -2 12883.9 829.103  42
  -3  -8  -2 13341.4 809.582  12
  -3  -8  -2 13602.1 804.801  48
  -3  -8  -2 13284.0 808.226  50
  -3  -8  -2 13277.3 815.665  20
  -3  -8  -3 4074.23 421.566  37
  -3  -8  -3 4026.48 377.951  34
  -3  -8  -3 3383.48 337.346  42
  -3  -8  -3 4299.09 380.393  12
  -3  -8  -3 4345.58 366.613  48
  -3  -8  -3 4264.79 372.350  50
  -3  -8  -3 3935.31 373.087  20
  -3  -8  -4 513.675 151.687  34
  -3  -8  -4 416.975 198.101  37
  -3  -8  -4 295.517 147.031  20
  -3  -8  -4 728.402 186.009  41
  -3  -8  -4 551.197 147.485  48
  -3  -8  -5 10845.4 713.333  41
  -3  -8  -5 12413.5 687.608  48
  -3  -8  -6 801.201 134.710  48
  -3  -8  -7 19.1244 84.1797  12
  -3  -8  -8 383.310 100.234  12
  -3  -8  -8 365.088 111.654  20
  -3  -8  -8 365.810 119.475  37
  -3  -8  -9 28.8449 50.6220  12
  -3  -8  -9 82.5163 75.9077  37
  -3  -8  -9 47.5352 67.7975  20
  -3  -9  18 1171.88 104.122  39
  -3  -9  17 1281.36 132.949  43
  -3  -9  16 840.374 152.124  43
  -3  -9  16 1044.13 163.791  39
  -3  -9  16 455.272 97.5140  40
  -3  -9  16 490.590 101.747  54
  -3  -9  15 4730.29 368.924  43
  -3  -9  15 4150.64 329.968  54
  -3  -9  15 4818.76 365.250  39
  -3  -9  15 3717.91 317.770  40
  -3  -9  14 6312.46 468.704  54
  -3  -9  14 6449.16 466.563  40
  -3  -9  14 6794.73 487.379  39
  -3  -9  13 101.100 109.268  17
  -3  -9  13 181.758 144.769  39
  -3  -9  13 60.1134 134.656  40
  -3  -9  13-30.8061 128.144  54
  -3  -9  13-26.8935 120.489  34
  -3  -9  12 2180.47 265.799  34
  -3  -9  12 1526.27 249.254  39
  -3  -9  12 2278.30 284.990  40
  -3  -9  12 1131.97 185.635  42
  -3  -9  12 1665.19 269.562  54
  -3  -9  12 1727.96 230.510  17
  -3  -9  11-59.1688 134.795  42
  -3  -9  11-33.6387 139.913  39
  -3  -9  11-74.2611 180.098  40
  -3  -9  11-27.1056 125.544  17
  -3  -9  11 32.3372 139.776  34
  -3  -9  10 10083.9 708.418  42
  -3  -9  10 11178.2 742.581  45
  -3  -9  10 11289.4 726.017  39
  -3  -9  10 10677.0 695.127  41
  -3  -9  10 9593.75 653.976  17
  -3  -9  10 12261.1 744.674  34
  -3  -9   9-38.3811 153.111  45
  -3  -9   9 37.3714 164.491  42
  -3  -9   9-64.8330 126.476  39
  -3  -9   9-67.8222 141.039  41
  -3  -9   9 25.8567 88.6823  17
  -3  -9   9-36.0169 158.529  34
  -3  -9   8 2347.62 322.296  34
  -3  -9   8 2676.17 333.558  41
  -3  -9   8 3564.63 331.956  39
  -3  -9   8 2647.40 344.032  45
  -3  -9   8 2819.49 349.876  42
  -3  -9   7 8467.21 602.997  41
  -3  -9   7 6442.66 487.184  39
  -3  -9   7 6918.60 562.583  45
  -3  -9   7 6828.99 573.318  42
  -3  -9   6 9487.35 664.474  48
  -3  -9   6 10241.2 727.649  41
  -3  -9   6 11252.6 762.693  42
  -3  -9   6 9823.36 690.034  45
  -3  -9   5-77.4682 154.528  34
  -3  -9   5 236.583 156.537  49
  -3  -9   5 41.5719 158.474  41
  -3  -9   5-87.0006 194.863  42
  -3  -9   5 98.6170 136.729  45
  -3  -9   4 14890.9 976.156  34
  -3  -9   4 16663.8 969.699  49
  -3  -9   4 16609.6 1026.07  41
  -3  -9   3 5533.47 461.946  34
  -3  -9   3 3621.28 425.868  42
  -3  -9   3 4440.60 382.582  12
  -3  -9   3 4029.04 394.743  49
  -3  -9   3 4239.60 395.707  48
  -3  -9   3 4275.73 443.221  41
  -3  -9   2 113.963 125.737  12
  -3  -9   2 552.530 212.319  42
  -3  -9   2 165.517 148.567  49
  -3  -9   2 153.719 142.678  48
  -3  -9   2 111.071 134.551  34
  -3  -9   2 478.144 181.228  37
  -3  -9   1 141.468 124.542  12
  -3  -9   1 40.2945 167.591  42
  -3  -9   1 59.7529 136.124  48
  -3  -9   1-36.8613 147.053  37
  -3  -9   1-35.8313 142.945  34
  -3  -9   0 5305.63 439.529  34
  -3  -9   0 5592.89 466.311  42
  -3  -9   0 3894.84 367.126  12
  -3  -9   0 4770.23 404.992  48
  -3  -9   0 4310.40 440.076  41
  -3  -9   0 4936.16 450.819  37
  -3  -9  -1 930.093 223.025  37
  -3  -9  -1 736.908 197.132  34
  -3  -9  -1 1499.47 232.469  42
  -3  -9  -1 1160.05 191.504  12
  -3  -9  -1 778.645 175.665  48
  -3  -9  -1 1036.29 227.750  41
  -3  -9  -2 11045.8 692.980  34
  -3  -9  -2 10151.9 657.914  42
  -3  -9  -2 11210.6 673.690  12
  -3  -9  -2 11173.4 668.935  48
  -3  -9  -2 10861.7 725.851  37
  -3  -9  -2 10915.5 729.683  41
  -3  -9  -3 2729.05 313.701  37
  -3  -9  -3 2100.37 246.133  34
  -3  -9  -3 2166.73 247.926  20
  -3  -9  -3 2318.06 251.005  12
  -3  -9  -3 2207.18 240.662  48
  -3  -9  -3 2212.26 276.533  41
  -3  -9  -4 434.674 164.575  37
  -3  -9  -4 315.315 122.880  20
  -3  -9  -4 421.770 120.470  12
  -3  -9  -4 538.366 121.827  48
  -3  -9  -4 429.276 134.185  41
  -3  -9  -5 1341.68 170.300  12
  -3  -9  -5 1824.80 229.860  37
  -3  -9  -5 1338.68 150.261  48
  -3  -9  -6 1054.94 136.909  12
  -3  -9  -7 75.5298 55.3075  49
  -3  -9  -7 207.985 59.1598  12
  -3 -10  16 1137.81 116.206  39
  -3 -10  16 1162.12 123.987  43
  -3 -10  15 4032.64 279.810  39
  -3 -10  15 3561.24 259.234  40
  -3 -10  15 3752.00 265.742  54
  -3 -10  15 4016.97 291.841  43
  -3 -10  14 798.252 145.344  39
  -3 -10  14 816.903 144.389  40
  -3 -10  14 871.938 160.080  43
  -3 -10  14 1090.92 162.380  54
  -3 -10  13 1909.80 247.837  54
  -3 -10  13 2488.68 256.405  40
  -3 -10  13 2290.47 233.086  39
  -3 -10  13 2474.76 243.863  34
  -3 -10  12 2842.91 274.445  39
  -3 -10  12 2544.68 238.087  42
  -3 -10  12 3306.03 314.976  54
  -3 -10  12 2759.88 287.284  34
  -3 -10  11 1975.06 259.975  40
  -3 -10  11 1612.92 209.312  42
  -3 -10  11 2180.27 250.834  34
  -3 -10  10 513.580 163.786  34
  -3 -10  10 335.503 144.584  42
  -3 -10  10 452.095 168.794  40
  -3 -10   9 4826.24 413.123  34
  -3 -10   9 4674.17 409.979  42
  -3 -10   9 4004.44 365.997  41
  -3 -10   8 6445.55 487.557  34
  -3 -10   8 5303.47 469.852  42
  -3 -10   8 5492.15 456.756  41
  -3 -10   7 1386.77 221.510  49
  -3 -10   7 1435.61 271.753  42
  -3 -10   7 1186.31 226.997  41
  -3 -10   6 408.423 165.432  49
  -3 -10   6 297.927 186.615  42
  -3 -10   6 415.006 173.412  41
  -3 -10   5 997.971 209.992  34
  -3 -10   5 1178.16 252.413  42
  -3 -10   5 889.597 213.728  41
  -3 -10   4 570.869 165.646  48
  -3 -10   4 373.594 154.168  49
  -3 -10   4 394.432 171.735  34
  -3 -10   4 324.275 173.150  41
  -3 -10   3-96.1555 141.078  34
  -3 -10   3-79.5825 128.666  48
  -3 -10   3 196.573 143.994  49
  -3 -10   3 110.980 182.046  42
  -3 -10   3-71.8833 149.484  41
  -3 -10   2 2576.87 326.117  42
  -3 -10   2 2546.74 286.561  49
  -3 -10   2 2602.05 281.694  48
  -3 -10   2 3049.44 319.419  34
  -3 -10   1 5195.84 392.813  12
  -3 -10   1 4842.81 433.527  42
  -3 -10   1 5564.29 411.464  48
  -3 -10   1 5437.17 416.439  49
  -3 -10   1 5395.19 429.774  34
  -3 -10   0 186.192 121.309  34
  -3 -10   0 31.9752 138.312  41
  -3 -10   0 85.3831 103.678  12
  -3 -10   0 192.409 125.057  49
  -3 -10   0 66.5677 107.763  48
  -3 -10   0 212.042 132.397  42
  -3 -10  -1 118.171 98.3003  12
  -3 -10  -1 28.9485 131.892  41
  -3 -10  -1 19.7640 93.0028  48
  -3 -10  -1 43.8249 110.874  49
  -3 -10  -1-23.3524 100.938  34
  -3 -10  -1-53.0648 116.786  37
  -3 -10  -2 245.378 98.2494  12
  -3 -10  -2 295.957 134.852  41
  -3 -10  -2 133.739 92.7166  48
  -3 -10  -2 347.747 109.395  49
  -3 -10  -2 96.6782 114.115  37
  -3 -10  -3 280.957 90.3428  12
  -3 -10  -3 464.298 125.936  37
  -3 -10  -3 342.542 113.676  41
  -3 -10  -3 194.831 89.3646  49
  -3 -10  -3 206.297 83.2454  48
  -3 -10  -4 1962.46 169.464  49
  -3 -10  -4 1457.71 177.376  37
  -3 -10  -5 222.628 55.0246  49
  -3 -11  14 2351.22 170.951  40
  -3 -11  14 2182.19 168.384  54
  -3 -11  13 73.4315 73.4774  54
  -3 -11  13 180.551 88.6455  43
  -3 -11  13 115.123 85.6374  40
  -3 -11  12 18.1935 92.0758  54
  -3 -11  12 31.2935 92.9683  34
  -3 -11  12 53.0977 87.1222  43
  -3 -11  12 89.5810 94.2753  40
  -3 -11  11 5619.71 404.710  54
  -3 -11  11 6081.80 403.932  43
  -3 -11  11 5310.11 359.843  42
  -3 -11  11 6087.53 411.159  40
  -3 -11  11 6069.84 394.907  34
  -3 -11  10 2211.49 217.402  42
  -3 -11  10 1560.57 203.216  43
  -3 -11  10 1777.85 208.719  34
  -3 -11   9 1039.28 166.235  43
  -3 -11   9 1109.24 186.053  42
  -3 -11   9 1142.13 190.425  40
  -3 -11   9 1108.23 183.360  34
  -3 -11   8 1963.14 239.907  42
  -3 -11   8 1933.12 235.710  40
  -3 -11   8 1735.94 213.532  41
  -3 -11   8 2061.28 236.905  34
  -3 -11   7 1765.23 226.699  40
  -3 -11   7 2072.66 229.141  41
  -3 -11   7 1804.80 245.297  42
  -3 -11   6 2377.93 259.524  41
  -3 -11   6 2306.16 255.303  40
  -3 -11   6 1709.32 251.065  42
  -3 -11   6 2557.31 249.874  49
  -3 -11   5 1776.90 211.836  49
  -3 -11   5 2118.51 246.520  41
  -3 -11   5 1485.00 206.653  40
  -3 -11   5 1667.92 220.784  34
  -3 -11   4 817.630 179.409  41
  -3 -11   4 1019.81 199.384  42
  -3 -11   4 852.688 157.245  49
  -3 -11   4 718.123 169.525  34
  -3 -11   3 2208.37 263.381  41
  -3 -11   3 2503.97 272.560  42
  -3 -11   3 2678.25 252.010  49
  -3 -11   3 2853.13 269.621  34
  -3 -11   2 3184.54 294.257  42
  -3 -11   2 3887.52 289.392  49
  -3 -11   2 2974.19 281.287  34
  -3 -11   1 2046.51 210.975  42
  -3 -11   1 2192.64 222.981  34
  -3 -11   1 2234.46 210.845  49
  -3 -11   0 1219.50 151.568  34
  -3 -11   0 1174.52 145.693  49
  -3 -11   0 1035.12 160.046  41
  -3 -11  -1 2052.10 171.252  49
  -3 -11  -1 1710.68 183.319  41
  -3 -11  -2 2747.26 177.827  49
  -3 -11  -2 2126.89 173.622  41
  -3 -12  10 80.8436 62.1797  54
  -3 -12  10 197.489 68.9297  40
  -3 -12   9 975.568 121.413  54
  -3 -12   9 1273.33 133.192  34
  -3 -12   9 969.321 121.095  42
  -3 -12   9 1172.61 132.621  40
  -3 -12   8 824.776 112.355  54
  -3 -12   8 890.280 123.332  34
  -3 -12   8 817.196 118.048  40
  -3 -12   8 808.971 120.262  42
  -3 -12   7 1648.15 156.105  54
  -3 -12   7 1820.81 161.309  40
  -3 -12   7 2036.55 195.619  42
  -3 -12   6 110.858 73.9905  41
  -3 -12   6 129.083 90.1851  42
  -3 -12   5 2750.43 225.582  41
  -3 -12   5 2743.69 219.361  34
  -3 -12   4 28.6596 71.5180  41
  -3 -12   4 12.5594 64.4001  34
  -3 -12   4-13.9704 66.7562  42
  -3 -12   3 173.756 75.7187  41
  -3 -12   3 180.192 68.0726  34
  -3 -12   3 122.109 63.6775  42
  -3 -12   1 998.579 97.0985  41
   4 -15   2 257.516 63.0017  42
   4 -15   4 3544.84 246.967  42
   4 -15   5 4432.40 284.142  42
   4 -15   6 1292.05 122.403  42
  -4  14   3 1560.55 134.457  29
   4 -14  -3 1109.11 115.060  34
  -4  14   2-36.5959 74.5745  29
   4 -14  -2-22.9437 58.0576  34
   4 -14  -1 3754.32 281.372  42
   4 -14  -1 4047.40 277.346  34
   4 -14   0 2729.35 235.480  25
   4 -14   0 2508.81 235.718  42
   4 -14   0 2452.81 205.949  34
  -4  14   0 2666.52 222.193  29
   4 -14   1 4466.48 342.818  25
   4 -14   1 4788.59 368.084  42
   4 -14   1 4638.71 308.316  34
  -4  14  -1 5274.17 334.542  29
   4 -14   2 7686.59 485.220  42
  -4  14  -2 7323.76 425.669  29
   4 -14   2 8105.57 475.828  25
   4 -14   2 7297.95 468.540   8
   4 -14   3 22.4274 103.972  25
  -4  14  -3 160.690 86.0474  29
   4 -14   4 2194.68 238.738   8
  -4  14  -4 1593.43 162.642  29
   4 -14   5 1455.59 198.956   8
   4 -14   6 725.007 153.643   8
   4 -14   6 714.807 138.099  45
   4 -14   6 650.503 152.430  42
   4 -14   7 361.823 134.421  45
   4 -14   7 358.865 126.214  42
   4 -14   8-147.039 108.138  45
   4 -14   8-16.3113 84.7729  42
   4 -14   8-15.8301 73.3625   1
   4 -14   9 1171.75 125.975  42
   4 -14   9 1739.24 184.539  45
   4 -14  10 273.687 85.5300  17
   4 -14  11 1825.30 156.885  45
   4 -13  -7 5133.65 295.046  34
   4 -13  -6 777.654 117.250  34
  -4  13   5 1370.01 179.336  60
   4 -13  -5 1558.06 179.916  34
   4 -13  -4 335.132 123.603  34
   4 -13  -3 305.886 117.155  34
   4 -13  -2 1565.30 212.973  34
   4 -13  -2 2009.22 225.224  25
   4 -13  -2 1592.43 203.937   8
   4 -13  -1 509.666 140.578  34
   4 -13  -1 639.972 160.307  25
   4 -13  -1 538.281 152.765   8
   4 -13   0 884.257 165.796  34
   4 -13   0 558.642 169.422  25
   4 -13   0 920.740 191.583   8
   4 -13   1 460.093 137.216  34
   4 -13   1 627.516 180.510  25
   4 -13   1 591.262 175.277   8
   4 -13   2 1666.73 250.149  25
   4 -13   2 1436.88 200.595  34
  -4  13  -2 1736.74 236.401  29
   4 -13   3 2812.70 325.028   8
   4 -13   3 2955.36 301.724   1
   4 -13   3 2841.58 264.210  34
  -4  13  -3 2986.60 307.524  29
   4 -13   4 3605.71 370.658  25
   4 -13   4 4272.67 360.706   1
  -4  13  -4 3496.65 340.049  29
   4 -13   4 4246.05 393.329   8
   4 -13   5 22745.1 1251.86  25
   4 -13   5 22707.9 1209.39   1
  -4  13  -5 22575.4 1191.73  29
   4 -13   5 22318.2 1245.61   8
   4 -13   6 1392.17 229.886  25
  -4  13  -6 1506.81 203.609  29
   4 -13   6 1576.99 236.563   8
   4 -13   7 1401.63 238.673  25
   4 -13   7 1764.29 238.374   8
  -4  13  -7 1716.60 200.074  29
   4 -13   8 2986.12 296.734   8
   4 -13   9 391.295 117.142   8
   4 -13   9 369.344 122.147   1
   4 -13   9 256.381 116.138  42
  -4  13 -10 508.481 103.784  28
   4 -13  10 561.866 128.031   1
   4 -13  11 106.861 103.778  45
   4 -13  11 115.848 81.5929   1
   4 -13  12 1944.28 192.481  17
   4 -13  12 1990.17 202.002  45
   4 -13  13-44.7880 62.4785  45
   4 -13  13 45.8038 61.7289  17
  -4  12   9 479.702 70.1499  33
  -4  12   8 1431.44 141.538  33
   4 -12  -7 2940.32 209.847  12
  -4  12   7 3616.42 259.489  33
  -4  12   7 3207.69 299.478  60
  -4  12   6 7837.64 457.802  33
   4 -12  -6 6656.46 418.080  12
   4 -12  -5 51.5931 87.0327  12
  -4  12   5 138.975 99.1014  33
   4 -12  -5-21.4780 108.686  23
   4 -12  -4 7891.58 507.910  12
  -4  12   4 8473.59 523.489  33
   4 -12  -4 7780.07 546.812  25
   4 -12  -4 8980.92 558.807  23
   4 -12  -3 1251.27 200.976   8
  -4  12   3 1942.78 213.386  33
   4 -12  -3 1570.98 199.891  12
   4 -12  -3 1648.26 236.625  25
   4 -12  -3 1711.29 234.870  23
   4 -12  -2 188.436 154.557   8
  -4  12   2 89.2143 99.9184  33
   4 -12  -2-101.806 143.940  25
   4 -12  -2 152.379 138.855  23
   4 -12  -2-23.9910 109.313  12
   4 -12  -1 73.1051 142.692  25
   4 -12  -1 227.051 142.848  23
   4 -12  -1 34.6387 141.235   8
   4 -12   0 846.751 212.550  25
   4 -12   0 667.919 198.018   8
   4 -12   1-77.8356 174.359   8
   4 -12   1-32.0946 130.826   1
   4 -12   1-79.6395 175.296  25
   4 -12   1-95.4975 132.432  34
   4 -12   2 3712.50 357.462   1
   4 -12   2 2553.57 299.944  34
   4 -12   3 1578.31 281.619   8
   4 -12   3 1474.79 272.327  25
   4 -12   3 1786.49 236.064  34
   4 -12   3 1901.02 266.576   1
   4 -12   4 401.718 190.165   8
  -4  12  -4 681.010 186.890  29
   4 -12   4 285.707 164.144  25
   4 -12   4 555.897 179.570   1
   4 -12   5 1294.32 260.636   8
  -4  12  -5 1715.62 252.741  29
   4 -12   5 1805.57 286.342  25
   4 -12   5 1682.61 255.463   1
   4 -12   6 8678.15 626.328   8
  -4  12  -6 7806.22 574.013  29
   4 -12   6 8378.58 623.616  25
   4 -12   6 7746.01 575.801   1
  -4  12  -7 1585.37 235.624  29
   4 -12   7 1408.11 244.874   8
   4 -12   7 1398.12 253.327  25
  -4  12  -8 8659.29 573.788  29
   4 -12   8 8336.17 601.339   8
   4 -12   8 8739.67 616.186  25
   4 -12   9 3301.74 321.865   8
   4 -12  10 2410.86 243.950   8
   4 -12  10 2127.95 249.882   1
  -4  12 -11 2178.61 226.932  28
   4 -12  11 2505.83 249.974   1
   4 -12  12 974.337 156.736   1
   4 -12  13 244.653 94.1366   1
   4 -12  13 354.474 120.081  17
   4 -12  13 435.306 116.595  45
   4 -12  14 13.1738 69.3220  17
   4 -12  14 57.4640 69.6132  45
  -4  11  11 558.284 81.6142  33
  -4  11  10 1801.10 176.821  33
  -4  11   9 3561.17 325.124  60
   4 -11  -8 2630.51 215.690  12
  -4  11   8 2521.28 258.047  61
  -4  11   8 2486.07 300.378  60
   4 -11  -7 4888.56 373.200  23
   4 -11  -7 4574.81 334.314  12
  -4  11   7 4653.55 397.692  61
   4 -11  -6 367.816 137.639  25
   4 -11  -6 464.129 117.764  12
   4 -11  -6 354.392 139.082  23
   4 -11  -5-31.1457 121.515  25
   4 -11  -5 47.0114 101.596  12
   4 -11  -5-30.3745 115.781  23
   4 -11  -4 60.2004 130.098   8
   4 -11  -4 69.9186 133.258  25
   4 -11  -4-32.8139 139.176  23
   4 -11  -4-25.4274 105.753  12
   4 -11  -3 7026.90 550.249   8
   4 -11  -3 6686.89 501.307  12
   4 -11  -3 7878.61 573.424  23
   4 -11  -3 8781.62 609.621  25
   4 -11  -2 10697.6 713.354   8
  -4  11   2 9717.26 648.307  33
   4 -11  -2 9600.17 644.041  12
   4 -11  -2 10275.8 706.214  23
   4 -11  -2 10628.5 729.601  25
   4 -11  -2 10088.1 682.111  62
   4 -11  -1 1184.03 232.050  62
  -4  11   1 1369.62 214.538  33
   4 -11  -1 1422.85 219.307  12
   4 -11  -1 1967.50 272.687   1
   4 -11  -1 1286.46 384.025  57
   4 -11  -1 1645.11 272.766   8
   4 -11  -1 1493.04 256.972  23
   4 -11  -1 1698.98 277.153  25
   4 -11   0 4274.96 365.194  12
   4 -11   0 3557.27 599.581  57
   4 -11   0 3864.59 380.155   1
   4 -11   0 3142.75 388.379  25
   4 -11   0 3402.55 377.279  23
   4 -11   0 3478.45 383.221  62
   4 -11   1 372.227 179.272  62
   4 -11   1 569.970 315.282  57
   4 -11   1 768.241 277.613   7
   4 -11   1 410.707 181.445   1
   4 -11   1 623.177 200.967  23
   4 -11   2 7754.01 616.206  62
   4 -11   2 8573.02 607.933   1
   4 -11   2 7168.62 891.765  57
   4 -11   2 8329.42 628.100  23
   4 -11   2 8297.38 886.651   7
   4 -11   3 7553.87 892.517   7
   4 -11   3 8914.50 1004.20  11
   4 -11   3 8766.84 633.222   1
   4 -11   3 9506.11 698.552  25
   4 -11   4 551.867 204.018   1
   4 -11   4 609.108 287.421  11
   4 -11   4 523.056 199.757  25
   4 -11   4 638.030 294.157   7
   4 -11   4 230.607 215.546  57
   4 -11   5-103.111 145.874   1
   4 -11   5-113.385 282.991  57
  -4  11  -5 108.397 153.343  29
   4 -11   5-171.909 202.294  25
   4 -11   5-108.526 238.896   7
   4 -11   5-258.938 176.836  62
   4 -11   6 3036.59 343.632   1
   4 -11   6 3532.13 586.297  57
  -4  11  -6 3135.13 335.950  29
   4 -11   6 2199.01 482.141   7
   4 -11   6 3369.65 351.366  62
   4 -11   6 2415.32 271.381  24
   4 -11   6 2218.16 338.178  25
   4 -11   7 1645.91 275.220  25
   4 -11   7 1584.07 226.748  24
  -4  11  -7 2178.13 282.895  29
   4 -11   7 1603.37 266.537   8
   4 -11   7 1466.67 243.785  62
   4 -11   7 1716.44 267.079   1
  -4  11  -8 518.012 187.466  29
   4 -11   8 293.019 149.374  24
   4 -11   8 339.916 164.256  25
   4 -11   8 565.890 174.998   8
  -4  11  -9 600.996 167.197  29
   4 -11   9 467.274 145.324  24
   4 -11   9 408.679 158.369   8
   4 -11  10 2560.45 287.579  24
   4 -11  10 2637.67 274.337   8
   4 -11  11 8339.15 561.986  24
  -4  11 -11 8535.49 566.637  28
   4 -11  12 16288.7 888.680  24
  -4  11 -12 15160.2 854.740  28
   4 -11  13 1487.02 192.584  24
   4 -11  14 5474.72 385.219  17
   4 -11  14 5973.43 381.778  45
   4 -11  15 2681.31 202.894  17
  -4  10  12 3233.65 221.341  33
   4 -10 -12 2010.42 155.833  37
   4 -10 -11 1609.74 167.905  37
   4 -10 -10 1217.26 139.954  12
  -4  10  10 1060.69 174.531  61
   4 -10 -10 1068.02 162.001  37
   4 -10  -9 3899.11 327.137  23
  -4  10   9 3233.77 332.302  61
  -4  10   9 3590.92 384.923  60
   4 -10  -9 3367.22 274.488  12
   4 -10  -8 691.707 138.179  12
  -4  10   8 730.526 196.295  61
   4 -10  -8 576.452 173.056  26
   4 -10  -8 641.372 160.011  23
   4 -10  -7 3910.55 376.711  26
   4 -10  -7 3650.04 362.301  23
   4 -10  -7 3719.68 318.703  12
   4 -10  -6 30368.9 1576.11  26
   4 -10  -6 29075.6 1544.17  23
   4 -10  -6 28366.9 1482.20  12
   4 -10  -5 338.106 162.950  26
   4 -10  -5 241.556 125.055  12
   4 -10  -5 362.848 133.793   8
   4 -10  -5 317.519 153.100  23
   4 -10  -4 6727.95 532.221  26
   4 -10  -4 5383.27 486.340  23
   4 -10  -4 5831.64 448.531  12
  -4  10   4 5413.92 729.589   6
   4 -10  -4 5821.34 482.898   8
   4 -10  -4 6488.63 474.753  62
  -4  10   3 216.250 237.966   6
   4 -10  -3-77.0854 169.661  26
   4 -10  -3 85.0909 110.686  12
   4 -10  -3-37.0866 151.146  23
   4 -10  -3-96.1311 150.796  62
   4 -10  -3-293.407 244.067  57
   4 -10  -2 1863.85 267.212   1
  -4  10   2 2674.61 510.346   6
   4 -10  -2 2084.57 299.206  26
   4 -10  -2 1810.38 242.966  12
   4 -10  -2 1952.84 283.241  23
   4 -10  -2 1669.66 259.267  62
   4 -10  -2 1828.31 438.902  57
   4 -10  -1 9803.12 681.774   1
   4 -10  -1 10858.9 706.985  62
   4 -10  -1 8774.33 1017.75  11
   4 -10  -1 10168.6 663.826  12
   4 -10  -1 11064.6 736.051  23
   4 -10  -1 10838.7 1050.35  57
   4 -10   0 5740.68 466.947   1
  -4  10   0 5462.52 435.192  33
   4 -10   0 5515.78 750.980  57
   4 -10   0 4734.69 468.360  23
   4 -10   0 5614.87 476.103  62
   4 -10   0 5593.18 439.996  12
   4 -10   0 5422.95 778.507  11
   4 -10   1 7199.32 869.092  57
   4 -10   1 7317.99 561.403   1
   4 -10   1 8435.25 598.447  62
   4 -10   1 7787.84 546.718  12
   4 -10   1 7142.42 914.956  11
   4 -10   2 12496.1 1167.14  11
   4 -10   2 10486.4 697.739   1
   4 -10   2 10281.3 1057.63  57
   4 -10   2 10259.7 709.847  62
   4 -10   2 9797.08 736.514  25
   4 -10   3 12646.7 1125.76   7
   4 -10   3 10884.6 721.014   1
   4 -10   3 10980.9 774.666  25
   4 -10   3 10021.2 1076.23  11
   4 -10   4 678.231 208.551  62
   4 -10   4 165.742 181.618   1
   4 -10   4 583.286 291.610  11
   4 -10   4 378.292 179.097  25
   4 -10   4 649.379 299.072   7
   4 -10   4 107.798 269.545  57
   4 -10   5 493.682 179.262  62
  -4  10  -5 501.907 184.645  29
   4 -10   5 468.916 308.846  11
   4 -10   5-213.638 417.114  57
   4 -10   5 777.168 320.380   7
   4 -10   5 459.117 187.765  25
   4 -10   6 7284.71 528.382  24
   4 -10   6 6736.43 561.032  25
  -4  10  -6 6456.79 534.315  29
   4 -10   6 6286.59 808.621  57
   4 -10   6 7263.85 866.794   7
   4 -10   6 6936.66 538.106  62
   4 -10   7 265.915 146.782  24
   4 -10   7 239.408 156.125  25
  -4  10  -7 212.307 150.546  29
   4 -10   7 711.527 280.670  57
   4 -10   7 346.054 254.134   7
   4 -10   7 199.970 144.537  62
   4 -10   8 152.393 134.540  25
   4 -10   8-68.1445 129.970  24
  -4  10  -8 243.262 150.283  29
   4 -10   8 193.492 197.180  57
   4 -10   8 116.084 236.571   7
   4 -10   8 252.215 143.719  62
  -4  10  -9 14411.5 852.390  29
   4 -10   9 13728.3 839.753  24
   4 -10   9 13206.6 844.962  25
   4 -10   9 13495.7 1252.33   7
   4 -10   9 11936.7 801.312   8
   4 -10  10 3206.69 351.017  24
   4 -10  11 231.171 143.234  24
  -4  10 -11 305.172 139.545  28
  -4  10 -12 79.8929 119.294  28
   4 -10  12-31.0648 139.154  24
  -4  10 -13 909.832 165.330  28
   4 -10  13 734.237 184.158  24
   4 -10  14 8545.13 523.174  45
   4 -10  14 7747.08 521.474  17
   4 -10  14 9030.87 561.662  24
   4 -10  15 9283.95 528.055  17
  -4  10 -16-98.6937 75.2203  30
  -4   9  14 1874.36 149.305  33
  -4   9  13 528.167 126.335  60
   4  -9 -11 1950.66 187.566  12
   4  -9 -11 1882.04 241.905  26
   4  -9 -11 1789.39 213.228  23
  -4   9  11 1950.23 244.033  61
   4  -9 -10 415.784 150.082  32
   4  -9 -10 250.428 147.962  26
   4  -9 -10 327.159 140.497  23
  -4   9  10 274.785 151.833  61
   4  -9  -9 399.726 155.001  32
   4  -9  -9 618.237 190.760  26
   4  -9  -9 434.685 166.803  23
  -4   9   9 583.141 187.039  61
   4  -9  -8 606.611 188.862  23
   4  -9  -8 581.570 191.688  26
   4  -9  -8 1117.04 208.956  32
   4  -9  -7 4025.90 399.028  23
   4  -9  -7 4826.22 439.237  26
  -4   9   7 3951.05 635.942   6
   4  -9  -7 3890.56 394.700  32
  -4   9   6 4289.62 658.868   6
   4  -9  -6 3465.73 374.640  23
   4  -9  -6 4078.07 403.365  26
   4  -9  -5 564.348 183.360  26
   4  -9  -5 254.227 149.080  23
   4  -9  -5 351.704 293.097  11
   4  -9  -5 415.728 135.617  62
  -4   9   5 669.759 347.879   6
  -4   9   4 877.336 347.581   6
   4  -9  -4 1970.89 279.261  26
   4  -9  -4 1231.04 234.754  23
   4  -9  -4 1497.36 411.753  11
   4  -9  -4 1759.23 224.580  12
   4  -9  -4 1432.30 220.575  62
   4  -9  -4 1324.99 350.834  57
   4  -9  -3 52102.3 2447.90   1
   4  -9  -3 48544.0 2480.70  26
   4  -9  -3 48476.8 2473.81  23
   4  -9  -3 50291.8 2407.83  12
   4  -9  -3 51535.1 3030.06  11
   4  -9  -3 46341.0 2814.51  57
  -4   9   3 51727.1 2988.27   6
   4  -9  -3 48575.5 2427.36  62
   4  -9  -2 1496.44 244.598  23
  -4   9   2 1884.57 449.093   6
   4  -9  -2 1471.75 231.957   1
   4  -9  -2 2207.24 490.358  11
   4  -9  -2 1406.00 201.309  12
   4  -9  -2 1749.61 247.402  62
   4  -9  -2 1186.89 229.836  26
   4  -9  -2 1844.17 396.792  57
   4  -9  -1 2907.86 313.488   1
  -4   9   1 4381.06 631.768   6
   4  -9  -1 2457.44 304.612  62
   4  -9  -1 3204.43 300.917  12
   4  -9  -1 3024.27 555.926  11
   4  -9  -1 3215.31 351.930  26
   4  -9  -1 4196.68 575.664  57
  -4   9   0 3326.62 320.439  33
   4  -9   0 3242.84 311.607  12
   4  -9   0 3613.35 604.728  11
   4  -9   0 3458.71 346.931  62
   4  -9   0 3576.86 583.634  57
  -4   9   0 3147.18 499.660   3
  -4   9   0 3963.08 589.800   6
   4  -9   0 3142.46 328.322   1
   4  -9   1-104.871 213.703  11
   4  -9   1 26.2137 95.1125  12
  -4   9  -1-82.1057 255.564   3
  -4   9  -1-192.754 226.773   6
   4  -9   1 29.2386 137.626   1
   4  -9   1-189.461 261.364  57
   4  -9   1-31.6703 134.374  62
   4  -9   2 11260.4 705.902  62
   4  -9   2 10716.4 1047.78  11
   4  -9   2 9696.58 661.757   1
  -4   9  -2 10723.2 956.086   3
   4  -9   2 10523.0 713.170  23
  -4   9  -2 10416.0 996.949   6
   4  -9   2 10177.1 995.095  57
   4  -9   3 634.322 191.076  23
   4  -9   3 528.803 181.650  25
  -4   9  -3 411.677 247.785   3
  -4   9  -3 737.978 277.420   6
   4  -9   3 104.189 194.873  11
   4  -9   4 1872.08 259.793  62
  -4   9  -4 2172.10 406.873   3
  -4   9  -4 1828.99 403.015   6
   4  -9   4 1367.13 379.376  11
   4  -9   4 1890.96 269.249  25
   4  -9   4 1671.37 264.694  23
   4  -9   4 1624.38 394.905   7
   4  -9   4 1709.64 402.781  57
   4  -9   5 4285.12 399.993  62
  -4   9  -5 4516.04 413.726  29
  -4   9  -5 4368.77 592.565   3
   4  -9   5 3955.55 632.539  11
   4  -9   5 4882.05 432.415  25
   4  -9   5 3776.22 603.082   7
   4  -9   5 3494.09 565.849  57
  -4   9  -6 6139.48 725.778   3
   4  -9   6 6363.71 516.087  25
  -4   9  -6 5682.15 492.718  29
   4  -9   6 6528.02 488.447  62
   4  -9   6 5315.33 737.772   7
   4  -9   6 5787.34 724.045  57
  -4   9  -7-92.7907 231.552   3
   4  -9   7 37.0427 127.046  25
   4  -9   7 102.962 153.739  24
  -4   9  -7 34.9239 136.259  29
   4  -9   7-30.4037 123.899  62
   4  -9   7 223.729 263.184   7
   4  -9   7 183.208 240.955  57
   4  -9   8 427.297 163.554  24
   4  -9   8 466.361 164.756  25
  -4   9  -8 387.102 171.944  29
   4  -9   8 496.838 147.333  62
   4  -9   8 619.915 276.406  57
  -4   9  -8 580.432 301.796   3
  -4   9  -9 42597.8 2144.15  29
  -4   9  -9 42733.9 2595.78   3
   4  -9   9 41178.5 2123.89  25
   4  -9   9 43676.8 2160.90  24
   4  -9   9 41572.7 2077.86  62
   4  -9  10 405.547 173.538  24
  -4   9 -10-101.486 223.391   3
  -4   9 -11 668.800 178.818  28
   4  -9  11 800.988 207.888  24
  -4   9 -12 6299.99 487.907  28
   4  -9  12 6361.63 512.600  24
  -4   9 -13 219.992 127.830  31
  -4   9 -13 236.732 124.256  28
   4  -9  13 324.853 171.251  24
   4  -9  14 9732.28 612.933  17
  -4   9 -14 10377.3 613.750  31
  -4   9 -14 9875.56 597.576  28
   4  -9  15 4265.14 306.044  17
  -4   9 -16 333.853 119.420  30
  -4   9 -17 587.252 94.7593  30
  -4   8  15 417.881 74.1913  33
  -4   8  14 356.210 117.919  60
   4  -8 -13 20.2874 102.685  32
  -4   8  13 73.7689 100.242  61
  -4   8  13 218.174 137.213  60
   4  -8 -13 96.8714 117.495  26
   4  -8 -13 19.3715 89.7588  23
  -4   8  12 191.347 132.746  61
  -4   8  12 75.1094 156.284  60
   4  -8 -12 250.875 121.800  32
   4  -8 -12-29.0663 132.536  26
  -4   8  11-42.3358 168.997  60
  -4   8  11 37.5757 139.914  61
   4  -8 -11 317.566 148.159  32
   4  -8 -11 230.387 150.074  26
  -4   8  10 5859.83 507.647  61
  -4   8  10 5045.05 509.809  60
   4  -8 -10 5519.01 446.534  32
   4  -8 -10 5155.59 456.364  26
  -4   8   9 3715.53 629.631   4
   4  -8  -9 4288.31 403.672  26
   4  -8  -9 3169.73 585.969  11
  -4   8   9 3895.21 428.652  61
   4  -8  -9 3672.98 369.130  32
   4  -8  -8 6124.55 796.269  11
   4  -8  -8 5999.86 483.356  32
   4  -8  -8 5673.57 496.084  26
   4  -8  -7 231.234 215.192  11
   4  -8  -7 403.463 158.406  32
   4  -8  -7-36.9174 147.487  26
   4  -8  -6 216.299 144.438  26
   4  -8  -6 297.502 146.116  32
   4  -8  -5 13198.2 1179.94  11
   4  -8  -5 11569.6 766.772  26
   4  -8  -5 11859.2 751.129  32
   4  -8  -5 11273.1 974.841  57
   4  -8  -5 11419.7 699.925  62
  -4   8   4 53562.8 2930.84   6
   4  -8  -4 47945.0 2876.49  11
   4  -8  -4 48825.0 2435.82  26
   4  -8  -4 48000.2 2411.34  32
   4  -8  -4 47459.1 2721.46  57
   4  -8  -4 49281.1 2371.67  62
   4  -8  -3 2774.95 311.700  26
   4  -8  -3 2428.98 277.357   1
  -4   8   3 2529.67 506.129   6
   4  -8  -3 2550.91 300.084  23
   4  -8  -2 1200.68 206.938  26
   4  -8  -2 1156.37 362.295  11
  -4   8   2 1477.74 358.703   3
   4  -8  -2 1091.19 194.388   1
  -4   8   2 1219.10 335.085   6
   4  -8  -1 8626.09 627.732  26
   4  -8  -1 9794.62 928.771  11
   4  -8  -1 9987.94 613.584   1
  -4   8   1 9678.03 881.552   3
  -4   8   1 10059.8 962.510   6
   4  -8   0 73149.5 3837.44  11
   4  -8   0 70041.1 3340.65   1
  -4   8   0 71839.3 3736.25   3
  -4   8   0 71531.6 3802.72   6
  -4   8  -1 4182.79 574.919   3
  -4   8  -1 4141.88 569.255   6
   4  -8   1 3493.19 569.731  11
   4  -8   2 30565.4 1885.89  11
  -4   8  -2 26242.7 1748.02   3
  -4   8  -2 28708.4 1835.81   6
   4  -8   3 33223.2 2070.24  11
  -4   8  -3 32681.5 2045.01   6
  -4   8  -3 31790.8 1968.96   3
   4  -8   4 3201.17 506.505  11
  -4   8  -4 2861.27 482.188   6
  -4   8  -4 3208.29 480.703   3
   4  -8   4 3189.02 325.291  23
   4  -8   5 941.181 315.378  11
  -4   8  -5 735.066 282.598   3
  -4   8  -5 975.071 194.115  29
   4  -8   5 754.912 174.558  25
  -4   8  -6 356.777 157.540  29
  -4   8  -6 345.193 227.155   3
   4  -8   6 188.978 121.226  62
   4  -8   6-32.9727 169.282  25
  -4   8  -7 435.425 174.954  29
   4  -8   7 459.055 150.512  25
   4  -8   7 372.707 135.943  62
   4  -8   7 397.236 209.781  57
   4  -8   8 3068.97 302.005  62
  -4   8  -8 3069.75 347.784  29
   4  -8   8 3505.53 354.837  24
   4  -8   8 4040.57 360.024  25
   4  -8   8 4441.98 648.167   7
   4  -8   8 2781.31 456.093  57
   4  -8   9 2007.32 283.435  24
   4  -8   9 1900.46 443.663   7
   4  -8   9 1803.26 215.881  62
  -4   8  -9 1722.56 264.349  29
   4  -8  10 524.491 182.848  24
   4  -8  10 341.589 251.412   7
  -4   8 -11 838.719 201.977  28
   4  -8  11 570.454 270.425   7
  -4   8 -12 31091.1 1629.21  28
  -4   8 -13 3876.88 356.295  28
  -4   8 -13 3904.26 372.274  31
   4  -8  13 3210.64 365.197  24
  -4   8 -14 2284.41 249.796  28
  -4   8 -14 2022.28 248.783  31
   4  -8  14 1907.56 227.506  17
   4  -8  14 2634.34 302.190  24
  -4   8 -15 1529.17 181.728  28
  -4   8 -15 1589.07 189.943  31
   4  -8  15 1621.42 231.170  24
  -4   8 -16 2158.57 234.055  30
  -4   8 -17 15.4066 79.0009  30
  -4   8 -18 112.056 54.5973  22
   4  -7 -16 1213.40 143.664  26
   4  -7 -15-96.9211 95.3981  26
  -4   7  15 192.207 109.468  60
   4  -7 -15 43.7034 74.7081  32
   4  -7 -14 75.2656 102.397  26
  -4   7  14 158.090 128.971  60
  -4   7  14 162.549 121.489  61
   4  -7 -14 144.147 107.124  32
   4  -7 -13 2186.16 270.469  26
  -4   7  13 1945.00 295.148  60
  -4   7  13 2396.46 295.431  61
   4  -7 -13 1938.99 239.287  32
   4  -7 -12-235.582 170.338  26
  -4   7  12 172.147 199.364  60
  -4   7  12-119.119 177.915  61
   4  -7 -12 116.955 128.770  32
   4  -7 -11 1043.42 208.279  32
  -4   7  11 779.935 231.387  60
  -4   7  11 1255.11 262.039  61
   4  -7 -11 1440.91 254.856  22
   4  -7 -11 1331.63 244.796  26
   4  -7 -10 1336.09 243.579  22
   4  -7 -10 1144.89 233.142  26
   4  -7 -10 1145.05 206.502  32
  -4   7  10 1255.22 421.680   4
   4  -7 -10 853.151 300.727  10
   4  -7 -10 1874.40 439.666  11
  -4   7  10 1886.22 306.758  61
  -4   7  10 1683.96 306.966  60
  -4   7   9 3992.21 446.326  61
   4  -7  -9 3495.94 375.899  22
   4  -7  -9 3893.71 386.423  26
   4  -7  -9 4296.15 388.026  32
   4  -7  -9 3990.08 585.650  10
   4  -7  -9 4740.04 702.241  11
   4  -7  -8 12169.0 1152.87  11
   4  -7  -8 12302.8 784.182  22
   4  -7  -8 11644.0 777.359  26
   4  -7  -8 12385.3 772.609  32
   4  -7  -8 11688.1 1071.87  10
   4  -7  -7 13150.5 862.106  26
   4  -7  -7 15562.9 892.838  22
   4  -7  -7 14550.2 862.164  32
   4  -7  -7 13408.4 1216.73  11
   4  -7  -6 1466.76 229.019  26
   4  -7  -6 1391.40 215.065  32
   4  -7  -6 2114.35 438.830  11
   4  -7  -5 12043.6 734.615  32
   4  -7  -5 11203.4 735.220  26
   4  -7  -5 12934.9 1100.44  11
   4  -7  -4 9897.41 960.975  11
   4  -7  -4 11239.1 660.696   1
   4  -7  -3 8195.94 829.097  11
  -4   7   3 7836.28 812.243   6
  -4   7   3 8248.05 803.111   3
   4  -7  -3 8339.38 530.226   1
   4  -7  -2 21047.7 1459.04  11
  -4   7   2 22073.6 1457.21   3
   4  -7  -2 20835.4 1103.86   1
  -4   7   2 21541.7 1482.88   6
   4  -7  -1 20678.8 1400.79  11
   4  -7  -1 19581.3 1024.66   1
  -4   7   1 17790.1 1309.66   3
  -4   7   1 19686.4 1381.09   6
   4  -7   0 6060.93 669.857  11
  -4   7   0 6454.93 661.875   3
  -4   7   0 5606.82 656.208   6
   4  -7   1 12016.6 959.508  11
  -4   7  -1 10155.5 885.918   3
  -4   7  -1 11138.1 945.435   6
   4  -7   2 6557.23 682.699  11
  -4   7  -2 6622.24 672.882   3
  -4   7  -2 6214.43 680.741   6
   4  -7   3 26059.4 1672.12  11
  -4   7  -3 26880.4 1653.10   3
  -4   7  -3 24989.0 1664.83   6
   4  -7   4 28398.5 1805.43  11
  -4   7  -4 28554.8 1790.60   3
  -4   7  -4 29148.2 1835.49   6
   4  -7   5 1383.04 342.353  11
   4  -7   5 1011.08 309.914   7
   4  -7   6 18564.8 1376.03   7
   4  -7   7 1136.09 338.663   7
  -4   7  -7 1296.30 220.712  29
  -4   7  -8 27920.0 1510.90  29
   4  -7   8 31444.2 2000.13   7
   4  -7   8 27980.6 1431.63  62
   4  -7   8 29273.6 1742.71  57
   4  -7   9 1995.10 436.911   7
   4  -7  10 1305.33 396.640   7
  -4   7 -10 960.151 219.422  28
   4  -7  10 844.978 211.494  24
  -4   7 -11 7583.61 572.112  28
   4  -7  11 6438.43 822.262   7
   4  -7  11 7394.79 577.908  24
   4  -7  12-110.639 205.799   7
   4  -7  12-37.3282 152.131  24
  -4   7 -12-34.2962 133.829  28
   4  -7  13-107.597 160.678  24
  -4   7 -13-69.2289 146.837  31
  -4   7 -13-31.8117 149.709  28
   4  -7  14 628.181 180.800  24
  -4   7 -14 733.986 175.190  31
  -4   7 -14 692.433 165.718  28
   4  -7  15 10453.4 666.113  24
  -4   7 -15 10759.5 624.093  28
  -4   7 -15 9600.11 629.058  31
  -4   7 -16 1178.29 186.612  30
  -4   7 -17 2486.95 231.380  30
  -4   7 -18 9.94781 52.9872  30
  -4   7 -18 23.8021 64.1579  22
   4  -6 -17 200.640 79.2496  26
   4  -6 -16 153.747 107.243  26
  -4   6  16 114.510 98.9941  60
   4  -6 -16-40.3657 69.0037  32
   4  -6 -15 179.166 101.003  32
  -4   6  15 215.255 133.120  60
   4  -6 -15 125.387 110.632  26
   4  -6 -14 250.954 116.917  32
  -4   6  14 412.234 174.025  60
  -4   6  14 390.330 162.165  61
   4  -6 -14 176.348 153.204  22
   4  -6 -14 270.448 152.571  26
[truncated: 554,467 more chars]
