# Supplementary material for: Crystal structure of a tris(2-amino­eth­yl)methane capped carbamoyl­methyl­phosphine oxide compound
Source: Acta Crystallogr E Crystallogr Commun. 2024 Aug 30;80(Pt 9):993–6. doi: 10.1107/S2056989024008478 (PMC11389668; doi:10.1107/S2056989024008478)
Supplement: Supplementary file 2 [file e-80-00993-Isup3.hkl]

data_I                                                                          
_shelx_title ' gvsu1122a_a.res in P-1'                                          
_shelx_refln_list_code          4                                               
_shelx_F_calc_maximum      196.43                                               
_exptl_crystal_F_000       728.00                                               
_reflns_d_resolution_high  0.7823                                               
                                                                                
loop_                                                                           
 _space_group_symop_operation_xyz                                               
 'x, y, z'                                                                      
 '-x, -y, -z'                                                                   
                                                                                
_cell_length_a    10.0249                                                       
_cell_length_b    11.9299                                                       
_cell_length_c    16.6237                                                       
_cell_angle_alpha 100.479                                                       
_cell_angle_beta  100.124                                                       
_cell_angle_gamma 111.131                                                       
                                                                                
_shelx_F_squared_multiplier     1.000                                           
                                                                                
loop_                                                                           
 _refln_index_h                                                                 
 _refln_index_k                                                                 
 _refln_index_l                                                                 
 _refln_F_squared_calc                                                          
 _refln_F_squared_meas                                                          
 _refln_F_squared_sigma                                                         
 _refln_observed_status                                                         
   1   0   0      19079.18      19395.40       859.99 o                         
   2   0   0        375.06        411.78        24.39 o                         
   3   0   0        135.87        194.57        16.88 o                         
   4   0   0        639.60        665.38        26.68 o                         
   5   0   0        195.62        223.36         9.41 o                         
   6   0   0        214.92        210.09         8.88 o                         
   7   0   0        222.85        207.47         6.33 o                         
   8   0   0       1123.93       1084.76        21.07 o                         
   9   0   0          0.66          0.63         2.27 o                         
  10   0   0        147.25        144.40         7.42 o                         
  11   0   0        493.94        565.07        29.84 o                         
 -11   1   0          1.00         -0.09         2.27 o                         
 -10   1   0        846.68        849.92        18.98 o                         
  -9   1   0        892.54        921.60        21.22 o                         
  -8   1   0       1361.71       1382.70        25.74 o                         
  -7   1   0       3266.19       3391.39        55.80 o                         
  -6   1   0       2519.00       2772.85        61.20 o                         
  -5   1   0       4194.80       4489.67       122.04 o                         
  -4   1   0        766.27       1014.63        59.26 o                         
  -3   1   0       3206.92       3327.39       109.29 o                         
  -2   1   0       3655.08       3412.62       154.51 o                         
  -1   1   0        972.64        951.81        45.23 o                         
   0   1   0       2405.60       2463.52       110.64 o                         
   1   1   0        103.66        109.02         5.42 o                         
   2   1   0       6906.21       6725.45       174.44 o                         
   3   1   0       1822.78       1648.66        40.45 o                         
   4   1   0       2634.74       2839.40        61.99 o                         
   5   1   0        826.13        821.67        21.88 o                         
   6   1   0       1534.58       1533.18        31.22 o                         
   7   1   0       1478.07       1506.99        27.28 o                         
   8   1   0       1628.05       1587.53        29.74 o                         
   9   1   0        332.18        348.03        12.96 o                         
  10   1   0        140.51        160.27         7.60 o                         
  11   1   0        103.57         86.60         6.56 o                         
 -12   2   0          5.88          2.78         2.00 o                         
 -11   2   0         33.02         33.53         3.59 o                         
 -10   2   0          5.28          5.35         2.42 o                         
  -9   2   0        473.47        490.74        14.09 o                         
  -8   2   0       3082.90       3126.65        48.98 o                         
  -7   2   0        208.79        204.39         6.93 o                         
  -6   2   0        988.21       1020.12        35.98 o                         
  -5   2   0        431.19        454.47        25.01 o                         
  -4   2   0        227.26        250.42        14.41 o                         
  -3   2   0       5073.71       5374.43       244.64 o                         
  -2   2   0      12762.25      12569.77       562.83 o                         
  -1   2   0      13527.27      14011.47       442.65 o                         
   0   2   0       3557.81       3365.24       108.41 o                         
   1   2   0       2982.30       3035.89        62.54 o                         
   2   2   0       1378.40       1467.95        26.54 o                         
   3   2   0       2925.69       2943.78        59.45 o                         
   4   2   0       1011.76       1103.21        32.91 o                         
   5   2   0        365.71        360.75        22.38 o                         
   6   2   0         18.04         21.46         2.01 o                         
   7   2   0          6.61          3.16         2.45 o                         
   8   2   0        166.82        157.11         6.47 o                         
   9   2   0        136.34        149.69        10.94 o                         
  10   2   0        120.80        127.09        10.86 o                         
 -12   3   0         12.77         11.19         2.18 o                         
 -11   3   0         92.38         96.36         6.98 o                         
 -10   3   0        563.09        575.60        14.66 o                         
  -9   3   0          0.72          1.85         2.84 o                         
  -8   3   0       1133.14       1129.40        20.43 o                         
  -7   3   0        143.10        136.02         6.31 o                         
  -6   3   0        289.96        256.15        13.20 o                         
  -5   3   0        383.82        316.75        15.32 o                         
  -4   3   0        279.03        312.23        22.64 o                         
  -3   3   0        789.04        892.17        29.25 o                         
  -2   3   0       1167.75       1295.94        38.46 o                         
  -1   3   0       7075.53       7259.26       328.37 o                         
   0   3   0        335.88        289.46        12.02 o                         
   1   3   0       2012.09       1969.45        47.16 o                         
   2   3   0         97.02         73.18         5.30 o                         
   3   3   0         21.74         20.74         3.51 o                         
   4   3   0         21.98         24.64         5.61 o                         
   5   3   0         15.83         11.23         2.73 o                         
   6   3   0        614.96        642.39        12.63 o                         
   7   3   0        476.84        465.04        11.67 o                         
   8   3   0          0.40          0.58         2.07 o                         
   9   3   0         53.13         60.28         5.84 o                         
  10   3   0         18.01         17.34         3.55 o                         
 -12   4   0         25.05         21.76         2.42 o                         
 -11   4   0        108.51        114.78         9.27 o                         
 -10   4   0        123.25        123.30         5.96 o                         
  -9   4   0        666.44        692.99        17.70 o                         
  -8   4   0        970.24        992.26        24.73 o                         
  -7   4   0         22.56         14.74         3.88 o                         
  -6   4   0        118.16        133.81        15.26 o                         
  -5   4   0        151.50        148.41        16.39 o                         
  -4   4   0       1675.51       1789.20        54.82 o                         
  -3   4   0          0.40         -1.27         4.18 o                         
  -2   4   0        836.48        918.90        50.69 o                         
  -1   4   0       1965.68       2037.10        71.12 o                         
   0   4   0       2527.35       2662.35        75.14 o                         
   1   4   0        508.10        559.06        19.40 o                         
   2   4   0        419.96        460.10        18.85 o                         
   3   4   0         29.26         29.89         6.20 o                         
   4   4   0        723.58        773.15        25.47 o                         
   5   4   0        417.23        428.22         8.78 o                         
   6   4   0          2.47          6.05         1.88 o                         
   7   4   0        220.92        216.81         8.64 o                         
   8   4   0         93.42         89.88         5.58 o                         
   9   4   0         85.98         77.91         6.28 o                         
 -12   5   0         56.35         48.90         3.19 o                         
 -11   5   0         13.04         14.14         3.29 o                         
 -10   5   0        166.70        180.38         9.16 o                         
  -9   5   0         53.10         57.08         6.58 o                         
  -8   5   0        472.49        447.05        24.10 o                         
  -7   5   0        786.66        733.01        30.44 o                         
  -6   5   0        159.91        167.79        19.73 o                         
  -5   5   0        620.46        633.22        23.63 o                         
  -4   5   0       2891.42       3199.89        92.88 o                         
  -3   5   0       1130.11       1265.10        41.44 o                         
  -2   5   0          2.71          4.37         3.97 o                         
  -1   5   0        493.13        505.39        19.88 o                         
   0   5   0         24.94         30.01         5.55 o                         
   1   5   0       1614.14       1727.17        44.92 o                         
   2   5   0          4.54          7.30         3.02 o                         
   3   5   0         39.49         40.94         5.27 o                         
   4   5   0        161.45        161.72         4.31 o                         
   5   5   0        170.77        156.91         4.88 o                         
   6   5   0         11.09          8.14         2.23 o                         
   7   5   0         70.99         89.85         6.64 o                         
   8   5   0         66.43         63.27         4.83 o                         
   9   5   0         20.50         15.36         2.01 o                         
 -12   6   0          1.81          2.83         1.92 o                         
 -11   6   0          0.02          1.16         2.87 o                         
 -10   6   0         17.19         10.68         3.66 o                         
  -9   6   0         39.91         40.00         5.05 o                         
  -8   6   0         21.32          9.71         3.59 o                         
  -7   6   0         60.58         39.51         6.22 o                         
  -6   6   0        513.55        569.87        24.51 o                         
  -5   6   0       1215.39       1352.79        47.85 o                         
  -4   6   0       1019.56       1147.18        41.15 o                         
  -3   6   0       3546.39       3860.53       110.24 o                         
  -2   6   0        693.86        658.21        23.21 o                         
  -1   6   0        838.30        785.76        23.81 o                         
   0   6   0          1.77          2.44         2.64 o                         
   1   6   0          6.97         20.66         4.58 o                         
   2   6   0        178.28        142.03         8.87 o                         
   3   6   0         92.75         90.57         3.58 o                         
   4   6   0        270.95        270.08         6.73 o                         
   5   6   0       1386.66       1414.12        22.31 o                         
   6   6   0        221.60        251.18        12.55 o                         
   7   6   0         46.77         51.64         6.08 o                         
   8   6   0         28.33         30.70         6.24 o                         
 -12   7   0         88.95         81.05         4.47 o                         
 -11   7   0         73.74         74.43         6.07 o                         
 -10   7   0          4.77          2.97         3.63 o                         
  -9   7   0          7.45          8.40         2.83 o                         
  -8   7   0        340.93        338.37        14.02 o                         
  -7   7   0        288.61        274.38        10.90 o                         
  -6   7   0       1058.69       1242.95        35.41 o                         
  -5   7   0         81.93         95.19        11.19 o                         
  -4   7   0        301.16        280.01        17.68 o                         
  -3   7   0         41.45         32.00         5.33 o                         
  -2   7   0        614.81        584.71        18.93 o                         
  -1   7   0        127.32        169.74         9.73 o                         
   0   7   0        177.61        208.40        12.43 o                         
   1   7   0         57.24         52.65         4.44 o                         
   2   7   0        313.35        343.17         9.63 o                         
   3   7   0         64.85         69.11         4.32 o                         
   4   7   0        134.98        121.70         5.09 o                         
   5   7   0        375.25        371.60        16.67 o                         
   6   7   0        187.07        208.73        13.17 o                         
   7   7   0        217.28        238.75        11.06 o                         
 -12   8   0         12.20         10.95         2.00 o                         
 -11   8   0        114.24        128.05         6.44 o                         
 -10   8   0        151.66        148.47        12.51 o                         
  -9   8   0          0.58          1.52         3.24 o                         
  -8   8   0         36.72         33.05         4.75 o                         
  -7   8   0         24.22         34.28         4.31 o                         
  -6   8   0        270.93        290.21        17.54 o                         
  -5   8   0       1921.04       1979.97        43.55 o                         
  -4   8   0       3092.75       3306.72        84.62 o                         
  -3   8   0       1201.91       1136.43        27.96 o                         
  -2   8   0        435.24        384.93        15.37 o                         
  -1   8   0          0.20          2.78         3.43 o                         
   0   8   0         19.55         12.45         2.37 o                         
   1   8   0          5.13         10.11         2.56 o                         
   2   8   0        444.33        449.39        12.87 o                         
   3   8   0        482.07        494.85        12.19 o                         
   4   8   0        104.59        110.31         4.67 o                         
   5   8   0         80.92         72.81         5.19 o                         
   6   8   0          0.27          3.98         3.19 o                         
 -12   9   0        179.89        144.38         9.77 o                         
 -11   9   0         85.69         74.93         5.50 o                         
 -10   9   0        254.04        281.73        28.92 o                         
  -9   9   0         20.21         22.31         7.79 o                         
  -8   9   0        202.10        193.09         9.39 o                         
  -7   9   0         61.29         50.08         4.71 o                         
  -6   9   0        275.98        255.46        11.14 o                         
  -5   9   0          1.11          4.33         3.05 o                         
  -4   9   0        142.40        155.43         6.53 o                         
  -3   9   0        124.34        100.46         6.63 o                         
  -2   9   0         67.92         61.57         4.36 o                         
  -1   9   0        128.63        142.89         7.15 o                         
   0   9   0        393.31        359.87        13.24 o                         
   1   9   0        137.10        141.38         7.31 o                         
   2   9   0        241.68        228.43         8.87 o                         
   3   9   0        234.55        221.76         9.85 o                         
   4   9   0        699.93        716.19        20.50 o                         
   5   9   0        298.52        306.08        17.73 o                         
   6   9   0        277.13        230.56        13.08 o                         
 -11  10   0         67.08         59.00         4.88 o                         
 -10  10   0         63.94         76.95         8.88 o                         
  -9  10   0          0.36          4.31         4.49 o                         
  -8  10   0          4.08          3.73         3.99 o                         
  -7  10   0        271.40        289.38        10.86 o                         
  -6  10   0       1117.78       1150.50        29.15 o                         
  -5  10   0        259.46        257.24         9.59 o                         
  -4  10   0        281.76        252.27         8.83 o                         
  -3  10   0        459.89        494.33        13.78 o                         
  -2  10   0         10.53         11.92         3.04 o                         
  -1  10   0        145.62        136.67         6.45 o                         
   0  10   0         34.62         40.61         4.75 o                         
   1  10   0        151.28        136.75         6.24 o                         
   2  10   0         44.48         51.79         4.00 o                         
   3  10   0          6.12          5.87         2.25 o                         
   4  10   0         42.38         37.15         3.74 o                         
   5  10   0        487.79        448.39        23.03 o                         
 -11  11   0          4.87          0.56         2.95 o                         
 -10  11   0        247.70        239.43         9.63 o                         
  -9  11   0        281.43        289.69        10.64 o                         
  -8  11   0         29.83         37.05         3.94 o                         
  -7  11   0        228.18        232.46         9.90 o                         
  -6  11   0         28.52         22.81         3.98 o                         
  -5  11   0        365.19        402.95        16.23 o                         
  -4  11   0        174.46        170.15         7.53 o                         
  -3  11   0        676.72        696.37        17.64 o                         
  -2  11   0       1092.66       1042.58        34.08 o                         
  -1  11   0        266.12        255.57         8.72 o                         
   0  11   0         28.98         25.62         3.93 o                         
   1  11   0         49.99         57.88         4.32 o                         
   2  11   0         63.79         52.81         4.17 o                         
   3  11   0         62.22         53.28         4.06 o                         
   4  11   0          0.03          0.62         1.67 o                         
 -11  12   0         27.15         24.73         2.98 o                         
 -10  12   0         75.89         72.75         5.42 o                         
  -9  12   0         34.24         35.83         3.49 o                         
  -8  12   0         11.76         21.17         3.45 o                         
  -7  12   0          3.96          7.09         3.48 o                         
  -6  12   0          3.98          5.60         2.79 o                         
  -5  12   0          0.60          0.02         3.97 o                         
  -4  12   0         30.91         35.20         6.70 o                         
  -3  12   0        412.23        421.05        16.99 o                         
  -2  12   0        376.05        419.68        14.58 o                         
  -1  12   0        160.90        171.72         9.73 o                         
   0  12   0         48.72         35.64         5.71 o                         
   1  12   0          4.94         -0.48         2.25 o                         
   2  12   0         20.63         17.86         2.80 o                         
  -9  13   0          6.86          9.51         2.86 o                         
  -8  13   0        123.44        128.42         8.48 o                         
  -7  13   0          6.83          5.10         2.72 o                         
  -6  13   0         71.13         79.68         7.81 o                         
  -5  13   0          5.65          2.33         3.20 o                         
  -4  13   0         42.05         37.60         4.71 o                         
  -3  13   0         92.24         77.09         5.38 o                         
  -2  13   0          3.24          1.74         3.89 o                         
  -1  13   0        460.74        476.48        35.19 o                         
   0  13   0        140.42        152.35         8.92 o                         
   1  13   0        161.66        134.05         6.64 o                         
  -8  14   0        237.40        219.12         9.93 o                         
  -7  14   0         70.05         79.50         5.16 o                         
  -6  14   0          1.81          4.15         3.02 o                         
  -5  14   0         21.15         18.06         3.19 o                         
  -4  14   0        121.34        119.57         5.17 o                         
  -3  14   0        205.73        176.87         6.22 o                         
  -2  14   0        198.46        189.68        23.52 o                         
  -1  14   0         32.89         26.92         4.47 o                         
   1 -14   1         17.00          9.09         2.25 o                         
   2 -14   1          9.75          9.69         2.38 o                         
   3 -14   1         63.57         59.67         3.76 o                         
   4 -14   1        227.86        222.23         7.77 o                         
   5 -14   1         14.47         19.68         3.28 o                         
   6 -14   1          0.72          1.04         3.91 o                         
   7 -14   1          7.54         12.48         3.41 o                         
   8 -14   1         17.99         13.88         4.55 o                         
  -1 -13   1          7.98         10.18         3.84 o                         
   0 -13   1         85.84         85.95         5.55 o                         
   1 -13   1         10.98         13.01         5.32 o                         
   2 -13   1          6.27          6.63         3.35 o                         
   3 -13   1         38.19         51.66         5.35 o                         
   4 -13   1         26.87         25.49         4.28 o                         
   5 -13   1          8.66          6.02         4.49 o                         
   6 -13   1         49.05         50.98         5.44 o                         
   7 -13   1         37.69         53.68         5.13 o                         
   8 -13   1         52.41         50.06         6.43 o                         
   9 -13   1          0.16         -0.86         2.09 o                         
  10 -13   1         18.49         12.32         4.06 o                         
  -3 -12   1         65.45         46.15         4.49 o                         
  -2 -12   1          0.84         -0.17         1.96 o                         
  -1 -12   1         33.36         32.77         3.93 o                         
   0 -12   1          0.25          2.35         3.09 o                         
   1 -12   1          3.98          3.43         2.51 o                         
   2 -12   1        242.66        255.29        10.81 o                         
   3 -12   1        180.09        185.86        10.80 o                         
   4 -12   1          0.01         -3.24         3.44 o                         
   5 -12   1         13.41         13.40         5.01 o                         
   6 -12   1        208.61        213.36         9.63 o                         
   7 -12   1        494.42        524.97        14.70 o                         
   8 -12   1          4.87         11.16         3.28 o                         
   9 -12   1         28.00         29.08         3.14 o                         
  10 -12   1         15.56         11.85         4.20 o                         
  -4 -11   1          3.38          1.39         1.63 o                         
  -3 -11   1        100.04         99.82         5.73 o                         
  -2 -11   1         35.34         26.53         3.24 o                         
  -1 -11   1        175.14        172.97         8.10 o                         
   0 -11   1          0.08         -0.73         3.09 o                         
   1 -11   1        187.75        168.05         9.54 o                         
   2 -11   1          9.49          7.75         3.62 o                         
   3 -11   1        714.23        707.32        17.97 o                         
   4 -11   1         25.85         24.35         4.42 o                         
   5 -11   1        430.72        405.32        17.98 o                         
   6 -11   1        559.08        594.15        16.94 o                         
   7 -11   1        166.98        177.06         7.70 o                         
   8 -11   1         21.81         19.74         3.78 o                         
   9 -11   1         18.60         20.38         3.64 o                         
  10 -11   1         10.96          7.97         5.12 o                         
  11 -11   1         21.04         22.84         4.18 o                         
  -5 -10   1          0.01          1.55         2.94 o                         
  -4 -10   1          7.53          7.05         2.57 o                         
  -3 -10   1        220.37        245.11         8.60 o                         
  -2 -10   1        374.65        366.76        15.31 o                         
  -1 -10   1        706.80        726.80        19.60 o                         
   0 -10   1        258.71        251.15         8.24 o                         
   1 -10   1         45.97         40.31         3.99 o                         
   2 -10   1        349.10        327.63        12.41 o                         
   3 -10   1         11.43         10.48         2.88 o                         
   4 -10   1        346.29        356.50        13.44 o                         
   5 -10   1        732.74        754.71        18.30 o                         
   6 -10   1         18.72         11.94         3.51 o                         
   7 -10   1        137.70        131.26         8.31 o                         
   8 -10   1         28.74         33.05         6.87 o                         
   9 -10   1        141.72        152.70         8.91 o                         
  10 -10   1        109.54         96.11         7.86 o                         
  11 -10   1          3.70          3.17         1.73 o                         
  -6  -9   1          1.57          3.82         1.95 o                         
  -5  -9   1         91.09         89.46         5.80 o                         
  -4  -9   1         69.77         67.28         4.67 o                         
  -3  -9   1          5.18          1.73         2.93 o                         
  -2  -9   1         85.73         91.94         5.47 o                         
  -1  -9   1        100.17        108.96         5.98 o                         
   0  -9   1       1001.75        971.86        25.62 o                         
   1  -9   1        815.62        833.73        19.20 o                         
   2  -9   1         67.94         70.97         4.49 o                         
   3  -9   1         76.28         60.20         5.82 o                         
   4  -9   1          0.57         -2.35         2.71 o                         
   5  -9   1       1177.99       1196.33        29.40 o                         
   6  -9   1       2838.52       2892.06        61.65 o                         
   7  -9   1       1319.36       1345.10        29.93 o                         
   8  -9   1        302.70        296.55        16.50 o                         
   9  -9   1          0.33         -3.12         4.85 o                         
  10  -9   1         24.90         29.30         6.33 o                         
  11  -9   1          8.46          8.05         2.29 o                         
  12  -9   1        108.57        101.16         4.95 o                         
  -7  -8   1         33.97         25.22         3.10 o                         
  -6  -8   1          0.65          1.31         3.13 o                         
  -5  -8   1          6.95          6.15         3.16 o                         
  -4  -8   1        971.31        972.94        20.67 o                         
  -3  -8   1       1030.79       1045.17        20.59 o                         
  -2  -8   1       1155.48       1173.50        24.13 o                         
  -1  -8   1        646.22        660.20        14.02 o                         
   0  -8   1        403.93        398.86        12.27 o                         
   1  -8   1        477.00        541.39        20.55 o                         
   2  -8   1          1.11          3.95         2.85 o                         
   3  -8   1          1.54          2.62         2.99 o                         
   4  -8   1        182.06        183.18        15.24 o                         
   5  -8   1        413.81        457.53        19.53 o                         
   6  -8   1        112.97        105.83        10.82 o                         
   7  -8   1        816.19        772.91        21.62 o                         
   8  -8   1       2160.19       2137.88        55.01 o                         
   9  -8   1        747.39        717.11        25.33 o                         
  10  -8   1        591.93        588.87        25.98 o                         
  11  -8   1        434.58        505.52        16.70 o                         
  12  -8   1         57.83         51.08         2.58 o                         
  -7  -7   1         52.93         53.91        11.38 o                         
  -6  -7   1         74.15         58.44         6.80 o                         
  -5  -7   1        269.75        270.26        11.12 o                         
  -4  -7   1        357.85        344.09         8.50 o                         
  -3  -7   1        454.93        464.34        10.51 o                         
  -2  -7   1       1242.28       1208.42        22.51 o                         
  -1  -7   1       1160.86       1203.85        76.64 o                         
   0  -7   1        542.15        498.31        17.92 o                         
   1  -7   1         48.16         41.15         5.04 o                         
   2  -7   1       2153.30       2360.10        53.16 o                         
   3  -7   1        623.69        682.41        28.70 o                         
   4  -7   1        467.56        513.30        24.78 o                         
   5  -7   1       1602.90       1685.53        58.51 o                         
   6  -7   1        965.35        985.12        35.16 o                         
   7  -7   1        206.60        193.47        11.27 o                         
   8  -7   1        176.71        188.45         9.43 o                         
   9  -7   1        255.61        234.74         9.52 o                         
  10  -7   1         18.49         23.18         5.56 o                         
  11  -7   1          0.76          3.00         4.22 o                         
  12  -7   1        631.64        623.14        18.31 o                         
  -8  -6   1          0.13         -0.64         3.51 o                         
  -7  -6   1         72.32         88.13        10.81 o                         
  -6  -6   1         66.74         77.35         6.82 o                         
  -5  -6   1        128.43        132.39         5.56 o                         
  -4  -6   1        104.27        100.36         4.46 o                         
  -3  -6   1        143.51        123.69         4.33 o                         
  -2  -6   1         35.96         29.41         4.90 o                         
  -1  -6   1        634.56        670.16        31.71 o                         
   0  -6   1         15.38          1.17         2.30 o                         
   1  -6   1         28.98         10.93         2.80 o                         
   2  -6   1       4899.69       5477.89       182.34 o                         
   3  -6   1        131.72        104.23         9.52 o                         
   4  -6   1          0.63          3.85         5.03 o                         
   5  -6   1        607.98        582.07        26.88 o                         
   6  -6   1       1632.59       1480.87        52.91 o                         
   7  -6   1       3777.78       3820.07        84.09 o                         
   8  -6   1       1806.12       1812.45        44.96 o                         
   9  -6   1        649.66        603.80        17.34 o                         
  10  -6   1        555.49        597.26        22.24 o                         
  11  -6   1        147.91        171.05         7.72 o                         
  12  -6   1         32.10         31.15         2.67 o                         
  -9  -5   1        230.31        196.77        11.55 o                         
  -8  -5   1        269.62        264.97        13.17 o                         
  -7  -5   1         92.67         79.58        12.76 o                         
  -6  -5   1          8.63         15.63         2.68 o                         
  -5  -5   1          5.99          6.25         1.80 o                         
  -4  -5   1        280.71        306.00         7.16 o                         
  -3  -5   1       2592.20       2636.26        78.99 o                         
  -2  -5   1       1653.06       1642.41        42.98 o                         
  -1  -5   1         14.05         33.43         3.90 o                         
   0  -5   1         46.11         31.83         7.52 o                         
   1  -5   1       1282.84       1455.50        43.79 o                         
   2  -5   1        588.61        616.95        23.17 o                         
   3  -5   1       1176.72       1240.04        40.72 o                         
   4  -5   1       1499.35       1812.93        56.90 o                         
   5  -5   1         27.40         23.86         5.69 o                         
   6  -5   1         54.34         43.30        10.01 o                         
   7  -5   1        412.01        434.18        14.18 o                         
   8  -5   1        215.47        196.98         8.73 o                         
   9  -5   1        575.50        581.74        18.77 o                         
  10  -5   1        605.08        643.55        23.66 o                         
  11  -5   1          9.55          8.31         2.78 o                         
  12  -5   1          3.35          1.31         1.84 o                         
  -9  -4   1         29.60         38.17         7.88 o                         
  -8  -4   1        232.96        267.28        11.75 o                         
  -7  -4   1        226.96        199.43         7.97 o                         
  -6  -4   1        263.99        259.29         7.62 o                         
  -5  -4   1         29.24         30.07         2.30 o                         
  -4  -4   1         44.95         32.71         5.67 o                         
  -3  -4   1        131.43        132.50         7.40 o                         
  -2  -4   1       2060.92       2236.57        65.12 o                         
  -1  -4   1       1321.47       1287.28        33.29 o                         
   0  -4   1       1586.91       1629.29        40.95 o                         
   1  -4   1       4197.78       4235.00       138.76 o                         
   2  -4   1          0.30         -0.17         3.30 o                         
   3  -4   1        718.96        764.76        27.06 o                         
   4  -4   1         56.01         23.22         5.04 o                         
   5  -4   1        259.14        310.28        25.34 o                         
   6  -4   1        287.95        251.82        28.97 o                         
   7  -4   1        560.17        504.74        18.68 o                         
   8  -4   1          0.01         -0.79         3.38 o                         
   9  -4   1          0.44          2.19         3.65 o                         
  10  -4   1        269.51        289.45        11.88 o                         
  11  -4   1         19.92         14.24         4.10 o                         
  12  -4   1         67.65         58.95         5.67 o                         
 -10  -3   1        156.69        166.39         9.76 o                         
  -9  -3   1        239.23        253.17        10.65 o                         
  -8  -3   1          5.96          1.89         2.57 o                         
  -7  -3   1        177.27        153.98         5.83 o                         
  -6  -3   1        107.39        103.92         4.16 o                         
  -5  -3   1        111.40        125.43        20.42 o                         
  -4  -3   1          0.59          2.01         4.55 o                         
  -3  -3   1       1275.43       1528.19        39.54 o                         
  -2  -3   1        194.79        241.61         9.67 o                         
  -1  -3   1        894.10        948.25        24.70 o                         
   0  -3   1        443.38        460.39        13.65 o                         
   1  -3   1      13875.82      13117.47       587.96 o                         
   2  -3   1        996.79       1033.36        38.93 o                         
   3  -3   1       1458.47       1536.91        56.14 o                         
   4  -3   1       1183.89       1208.11        63.41 o                         
   5  -3   1        583.49        529.99        26.74 o                         
   6  -3   1         80.19         79.75         6.65 o                         
   7  -3   1        779.77        823.14        20.60 o                         
   8  -3   1        891.44        899.88        19.35 o                         
   9  -3   1        832.18        809.85        17.97 o                         
  10  -3   1        229.43        237.11         7.25 o                         
  11  -3   1        153.15        138.08         7.24 o                         
 -10  -2   1         22.41         26.72         3.46 o                         
  -9  -2   1         30.12         32.56         3.63 o                         
  -8  -2   1         47.90         47.27         3.39 o                         
  -7  -2   1         42.34         36.04         2.87 o                         
  -6  -2   1          2.15          4.64         1.52 o                         
  -5  -2   1        877.16        958.25        38.64 o                         
  -4  -2   1       6281.49       6965.93       159.08 o                         
  -3  -2   1       8169.41       9068.77       239.29 o                         
  -2  -2   1        359.77        321.70        10.47 o                         
  -1  -2   1        221.49        251.60         7.99 o                         
   0  -2   1       6353.99       6531.03       294.66 o                         
   1  -2   1       1631.52       1601.67        54.24 o                         
   2  -2   1       3981.14       3721.86       171.34 o                         
   3  -2   1        552.22        632.69        34.73 o                         
   4  -2   1          7.16         -7.33         9.61 o                         
   5  -2   1         65.31        120.56        10.52 o                         
   6  -2   1        253.81        260.60        14.72 o                         
   7  -2   1          2.87          1.40         1.98 o                         
   8  -2   1        303.58        291.83         9.16 o                         
   9  -2   1         17.07         10.07         2.57 o                         
  10  -2   1         66.11         67.92         4.71 o                         
  11  -2   1        230.39        218.95        15.76 o                         
 -11  -1   1         36.54         29.68         5.37 o                         
 -10  -1   1          5.27         -1.62         3.43 o                         
  -9  -1   1          6.04          9.52         2.38 o                         
  -8  -1   1        466.03        476.96        10.28 o                         
  -7  -1   1         16.73         23.55         2.53 o                         
  -6  -1   1        152.91        156.68         8.02 o                         
  -5  -1   1          2.19          4.68         2.62 o                         
  -4  -1   1        383.52        429.98        17.92 o                         
  -3  -1   1        212.28        141.78         9.07 o                         
  -2  -1   1       7472.92       7258.59       146.58 o                         
  -1  -1   1        198.46        158.65         4.63 o                         
   0  -1   1       5018.52       4774.51       213.05 o                         
   1  -1   1       1719.04       1564.73        51.91 o                         
   2  -1   1        333.45        339.60        11.84 o                         
   3  -1   1       4107.95       4173.63       139.14 o                         
   4  -1   1       1828.31       1869.33        99.43 o                         
   5  -1   1        109.76        124.60        13.24 o                         
   6  -1   1        405.28        407.57        13.34 o                         
   7  -1   1          4.28          6.87         2.45 o                         
   8  -1   1         17.19         22.14         3.11 o                         
   9  -1   1        184.30        181.21         7.70 o                         
  10  -1   1         36.41         39.03         4.63 o                         
  11  -1   1          1.61         -1.50         2.48 o                         
 -11   0   1          2.32         -0.69         2.11 o                         
 -10   0   1        159.69        176.22         7.68 o                         
  -9   0   1        129.03        138.28         5.61 o                         
  -8   0   1         33.80         29.58         3.25 o                         
  -7   0   1        357.34        336.01         7.99 o                         
  -6   0   1        286.78        316.48        10.72 o                         
  -5   0   1         37.64         27.48         4.99 o                         
  -4   0   1         10.20          6.15         2.55 o                         
  -3   0   1          7.39          2.43         2.18 o                         
  -2   0   1       6541.18       6879.87       179.45 o                         
  -1   0   1        591.96        604.67        21.67 o                         
   0   0   1          4.47          7.43         2.11 o                         
   1   0   1        400.03        383.06        14.75 o                         
   2   0   1          9.72          7.83         3.30 o                         
   3   0   1       3712.28       3904.84       128.91 o                         
   4   0   1       1471.86       1404.04        79.60 o                         
   5   0   1        849.89        878.35        19.38 o                         
   6   0   1       1518.08       1568.28        34.77 o                         
   7   0   1         66.15         74.76         4.19 o                         
   8   0   1        448.26        416.16        12.27 o                         
   9   0   1          2.07          3.97         2.65 o                         
  10   0   1        216.98        232.40         7.73 o                         
  11   0   1        311.99        292.59        16.46 o                         
 -11   1   1        242.80        259.88        12.28 o                         
 -10   1   1         57.59         53.80         3.83 o                         
  -9   1   1        109.88        103.81         4.09 o                         
  -8   1   1         19.98         23.07         2.80 o                         
  -7   1   1        606.97        651.85        13.35 o                         
  -6   1   1        937.95        937.76        51.28 o                         
  -5   1   1       1203.64       1158.90        47.08 o                         
  -4   1   1       1266.20       1296.89        40.92 o                         
  -3   1   1        316.72        345.82        11.24 o                         
  -2   1   1       1590.62       1594.48        78.30 o                         
  -1   1   1         17.75         18.11         3.07 o                         
   0   1   1        119.01        139.69         8.85 o                         
   1   1   1       7647.06       7188.89       144.41 o                         
   2   1   1        141.32        120.69         5.63 o                         
   3   1   1        122.72        137.33         6.27 o                         
   4   1   1        550.05        559.96        14.21 o                         
   5   1   1        664.77        694.80        17.64 o                         
   6   1   1        581.38        586.06        11.97 o                         
   7   1   1         12.10          7.45         2.19 o                         
   8   1   1          0.33          0.77         2.30 o                         
   9   1   1         19.90         20.44         3.12 o                         
  10   1   1         85.05        105.02        12.76 o                         
 -12   2   1         18.79         10.68         1.97 o                         
 -11   2   1         45.90         50.17         3.41 o                         
 -10   2   1         48.56         47.15         3.56 o                         
  -9   2   1         54.37         61.14         3.43 o                         
  -8   2   1         18.44         19.03         2.59 o                         
  -7   2   1         47.47         51.40         4.68 o                         
  -6   2   1          8.81          0.38         3.07 o                         
  -5   2   1        139.83        192.65        12.75 o                         
  -4   2   1          2.93          5.91         3.07 o                         
  -3   2   1       3573.73       3546.78       117.47 o                         
  -2   2   1      38583.04      38452.48      1710.43 o                         
  -1   2   1       1675.19       1639.81        55.70 o                         
   0   2   1        583.81        573.42        31.01 o                         
   1   2   1        394.43        360.57        16.43 o                         
   2   2   1       7159.71       7239.33       134.50 o                         
   3   2   1       2652.57       2521.45        53.66 o                         
   4   2   1       3227.32       3304.25        83.02 o                         
   5   2   1         77.25         65.55        12.97 o                         
   6   2   1         43.39         30.03         2.40 o                         
   7   2   1          8.39          6.68         2.43 o                         
   8   2   1          2.44          3.36         2.30 o                         
   9   2   1         46.00         52.00         3.79 o                         
  10   2   1         14.69         21.02         2.53 o                         
 -12   3   1        515.45        535.73        27.80 o                         
 -11   3   1         44.97         42.51         3.69 o                         
 -10   3   1          8.58          9.01         3.27 o                         
  -9   3   1        177.57        158.50         6.66 o                         
  -8   3   1        974.62       1021.62        21.94 o                         
  -7   3   1       1682.48       1711.82        54.76 o                         
  -6   3   1        216.55        234.05        27.57 o                         
  -5   3   1       2969.95       3393.41        83.69 o                         
  -4   3   1       4288.87       4556.81       153.01 o                         
  -3   3   1        255.55        340.37        14.52 o                         
  -2   3   1       3716.24       3655.60       121.18 o                         
  -1   3   1         91.79        142.39        13.35 o                         
   0   3   1       2072.10       2344.62       112.80 o                         
   1   3   1        507.09        532.24        19.35 o                         
   2   3   1        589.70        517.71        15.33 o                         
   3   3   1         71.23         52.10         4.52 o                         
   4   3   1       1033.99       1033.57        31.00 o                         
   5   3   1        457.83        449.32        10.14 o                         
   6   3   1        942.64        938.03        17.95 o                         
   7   3   1         26.01         18.03         2.90 o                         
   8   3   1          6.16         13.30         3.04 o                         
   9   3   1        121.49        126.33         6.64 o                         
  10   3   1        178.73        130.22         8.47 o                         
 -12   4   1         11.43         14.46         3.81 o                         
 -11   4   1        164.88        166.66         6.75 o                         
 -10   4   1        278.04        274.82        11.77 o                         
  -9   4   1        515.41        531.32        16.00 o                         
  -8   4   1        143.13        141.38         7.15 o                         
  -7   4   1        993.67        905.76        31.80 o                         
  -6   4   1       3633.87       3890.55       115.31 o                         
  -5   4   1       4857.38       5101.22       173.98 o                         
  -4   4   1       5862.80       5910.97       160.06 o                         
  -3   4   1          9.04         23.59         5.13 o                         
  -2   4   1         93.73        139.36         9.04 o                         
  -1   4   1       2482.13       2449.39       107.95 o                         
   0   4   1        652.95        721.47        39.08 o                         
   1   4   1        207.72        246.95        14.69 o                         
   2   4   1       1191.70       1317.84        35.23 o                         
   3   4   1       3106.14       3275.72        80.99 o                         
   4   4   1        219.61        235.68         8.44 o                         
   5   4   1       1340.05       1411.88        22.28 o                         
   6   4   1        615.86        599.39        11.81 o                         
   7   4   1         13.06         19.73         3.12 o                         
   8   4   1         79.14         98.48         6.53 o                         
   9   4   1         51.24         55.09        11.36 o                         
 -12   5   1        216.07        206.82         7.02 o                         
 -11   5   1          3.26          7.08         3.16 o                         
 -10   5   1         42.08         30.03         6.02 o                         
  -9   5   1         35.01         38.05         4.50 o                         
  -8   5   1        898.64        859.26        27.95 o                         
  -7   5   1         42.09         36.71         8.42 o                         
  -6   5   1        960.73       1036.12        88.24 o                         
  -5   5   1         67.20         54.42         6.97 o                         
  -4   5   1        439.16        403.37        20.97 o                         
  -3   5   1        553.00        492.85        21.01 o                         
  -2   5   1       4267.44       4218.01       116.87 o                         
  -1   5   1        636.02        688.76        25.41 o                         
   0   5   1         82.92         45.29         4.57 o                         
   1   5   1         27.98         48.84         7.86 o                         
   2   5   1        174.70        177.93         8.72 o                         
   3   5   1       1024.23        959.29        30.55 o                         
   4   5   1       1275.64       1295.54        21.08 o                         
   5   5   1         95.25         92.05         4.00 o                         
   6   5   1          0.14          2.28         2.17 o                         
   7   5   1          7.24          7.05         3.23 o                         
   8   5   1         56.30         53.11         6.45 o                         
 -12   6   1        400.35        426.79        12.27 o                         
 -11   6   1        218.27        213.37        10.49 o                         
 -10   6   1         76.45         80.93        12.45 o                         
  -9   6   1        141.73        156.45        10.87 o                         
  -8   6   1         76.04         65.60         8.03 o                         
  -7   6   1         24.88         21.32         4.75 o                         
  -6   6   1       2537.02       2657.55        73.35 o                         
  -5   6   1        697.46        649.90        29.03 o                         
  -4   6   1          0.85          1.24         4.59 o                         
  -3   6   1       1344.24       1333.19        36.75 o                         
  -2   6   1        205.25        182.31        11.48 o                         
  -1   6   1         65.31         73.69         5.43 o                         
   0   6   1       1285.22       1385.76        38.78 o                         
   1   6   1        908.89        896.67        29.95 o                         
   2   6   1        550.03        571.66        15.04 o                         
   3   6   1        156.94        134.30         4.51 o                         
   4   6   1        663.96        676.56        12.72 o                         
   5   6   1        812.28        816.47        18.59 o                         
   6   6   1        264.27        292.40         9.57 o                         
   7   6   1         59.94         68.98         8.79 o                         
   8   6   1         49.40         55.06         5.61 o                         
 -12   7   1          5.89          4.16         2.03 o                         
 -11   7   1         19.32         13.58         5.98 o                         
 -10   7   1        138.26        130.19         9.98 o                         
  -9   7   1        856.26        850.27        19.37 o                         
  -8   7   1         14.43         15.54         4.68 o                         
  -7   7   1         26.48         19.00         3.53 o                         
  -6   7   1        270.90        244.93        13.07 o                         
  -5   7   1        556.04        539.64        20.42 o                         
  -4   7   1        946.85        899.54        28.83 o                         
  -3   7   1          6.25          1.96         3.32 o                         
  -2   7   1        130.48        131.83        10.93 o                         
  -1   7   1          6.48          8.34         4.27 o                         
   0   7   1         60.22         46.73         5.74 o                         
   1   7   1         59.24         57.91         3.86 o                         
   2   7   1        797.46        745.02        16.57 o                         
   3   7   1          2.26          0.85         2.00 o                         
   4   7   1         60.16         64.94         3.63 o                         
   5   7   1          6.88          6.67         2.49 o                         
   6   7   1        175.16        176.14        17.28 o                         
   7   7   1        583.18        609.45        46.12 o                         
 -12   8   1        122.45        129.30         5.65 o                         
 -11   8   1          2.67          5.23         5.08 o                         
 -10   8   1         39.83         36.28         4.81 o                         
  -9   8   1        416.28        478.32        22.48 o                         
  -8   8   1        460.11        462.61        15.55 o                         
  -7   8   1         27.62         25.41         4.36 o                         
  -6   8   1         26.27         39.49         4.27 o                         
  -5   8   1         48.21         37.49         4.22 o                         
  -4   8   1        423.51        442.12        15.65 o                         
  -3   8   1         36.10         36.46         4.35 o                         
  -2   8   1          6.04          5.56         3.12 o                         
  -1   8   1        171.22        139.79         7.49 o                         
   0   8   1         41.72         35.70         3.06 o                         
   1   8   1        592.27        568.66        23.37 o                         
   2   8   1       2388.78       2449.07        48.00 o                         
   3   8   1        115.55        110.50         5.08 o                         
   4   8   1         28.45         27.69         3.38 o                         
   5   8   1          4.32          8.66         3.26 o                         
   6   8   1          0.05         -0.66         2.62 o                         
 -12   9   1         16.83         12.63         1.58 o                         
 -11   9   1          1.48          0.12         3.49 o                         
 -10   9   1          2.62          0.07         4.49 o                         
  -9   9   1        446.75        436.16        25.46 o                         
  -8   9   1        224.01        206.96        11.13 o                         
  -7   9   1         18.37         23.69         4.64 o                         
  -6   9   1        462.64        486.42        20.05 o                         
  -5   9   1       1297.61       1315.27        35.45 o                         
  -4   9   1        147.85        146.71         9.26 o                         
  -3   9   1          0.50          5.24         2.57 o                         
  -2   9   1        334.20        319.67         8.76 o                         
  -1   9   1        558.94        536.47        13.37 o                         
   0   9   1          2.09          1.36         2.46 o                         
   1   9   1          0.33         -0.15         3.00 o                         
   2   9   1         32.79         30.66         3.56 o                         
   3   9   1         45.46         48.74         4.43 o                         
   4   9   1          1.27          2.28         3.43 o                         
   5   9   1         62.10         80.64         5.85 o                         
 -12  10   1         14.34          8.09         2.05 o                         
 -11  10   1          9.02          6.66         2.60 o                         
 -10  10   1         42.99         35.26         3.55 o                         
  -9  10   1          4.51          6.15         3.53 o                         
  -8  10   1        216.77        225.37        11.70 o                         
  -7  10   1          9.33         10.25         3.04 o                         
  -6  10   1        145.50        137.40         8.63 o                         
  -5  10   1        148.14        152.44         7.90 o                         
  -4  10   1        492.40        478.98        14.52 o                         
  -3  10   1         33.49         26.69         3.39 o                         
  -2  10   1         59.07         60.42         6.59 o                         
  -1  10   1         31.42         29.35         3.03 o                         
   0  10   1        139.87        116.20        10.02 o                         
   1  10   1          1.46         -0.96         2.76 o                         
   2  10   1         33.71         42.48         3.55 o                         
   3  10   1          0.27          1.11         2.01 o                         
   4  10   1         29.09         25.73         3.66 o                         
 -11  11   1          2.46         10.82         3.91 o                         
 -10  11   1        167.15        150.82         6.27 o                         
  -9  11   1         22.92         16.32         4.49 o                         
  -8  11   1         17.04         20.66         5.47 o                         
  -7  11   1          4.39          0.85         3.15 o                         
  -6  11   1        398.99        403.45        14.26 o                         
  -5  11   1        160.59        187.54         9.77 o                         
  -4  11   1         62.10         70.55         4.17 o                         
  -3  11   1         11.11         12.92         3.53 o                         
  -2  11   1         50.40         40.17         6.89 o                         
  -1  11   1         66.64         67.51         4.84 o                         
   0  11   1         82.68         86.98         6.48 o                         
   1  11   1          1.16          0.44         2.49 o                         
   2  11   1         62.81         59.41         4.20 o                         
   3  11   1         91.64         88.20         7.89 o                         
 -10  12   1        100.81         90.12         6.03 o                         
  -9  12   1        147.25        147.23         6.51 o                         
  -8  12   1        171.25        195.55         8.31 o                         
  -7  12   1          6.79          3.66         2.94 o                         
  -6  12   1        188.79        174.51         9.46 o                         
  -5  12   1        114.07        121.63         6.26 o                         
  -4  12   1          0.24          5.14         3.80 o                         
  -3  12   1         12.60         17.22         3.94 o                         
  -2  12   1         15.98         17.72         3.59 o                         
  -1  12   1        397.38        399.65        21.13 o                         
   0  12   1         17.84         16.48         3.44 o                         
   1  12   1         37.42         33.73         3.85 o                         
   2  12   1        430.29        349.39        28.48 o                         
 -10  13   1          0.15         -1.44         1.44 o                         
  -9  13   1         44.77         45.18         2.93 o                         
  -8  13   1         47.24         52.00         3.58 o                         
  -7  13   1         43.25         48.58         3.48 o                         
  -6  13   1         58.35         65.72         9.77 o                         
  -5  13   1         48.54         51.53         4.97 o                         
  -4  13   1         25.82         26.00         4.02 o                         
  -3  13   1          0.02          0.68         3.00 o                         
  -2  13   1         95.57         88.12        12.01 o                         
  -1  13   1         38.08         53.88         8.24 o                         
   0  13   1          0.38          2.28         3.99 o                         
  -8  14   1         19.73         14.86         1.93 o                         
  -7  14   1         41.83         45.81         4.31 o                         
  -6  14   1        142.01        160.01         7.15 o                         
  -5  14   1        224.81        245.75         9.48 o                         
  -4  14   1        193.55        180.65         9.13 o                         
  -3  14   1          3.84          2.93         1.93 o                         
  -2  14   1         30.54         26.75         3.15 o                         
   4 -15   2         13.30         11.90         2.91 o                         
   5 -15   2         39.63         42.33         5.08 o                         
   0 -14   2          0.11         -0.67         1.62 o                         
   1 -14   2         48.62         50.28         3.43 o                         
   2 -14   2         49.38         54.41         5.40 o                         
   3 -14   2        489.32        432.08        14.42 o                         
   4 -14   2        324.24        351.18        10.68 o                         
   5 -14   2        139.97        174.56        13.88 o                         
   6 -14   2          8.45          6.43         3.63 o                         
   7 -14   2        105.61        106.03         8.00 o                         
   8 -14   2        179.36        175.65         7.87 o                         
  -1 -13   2         26.97         29.86         3.56 o                         
   0 -13   2         94.72        105.70         6.36 o                         
   1 -13   2        186.33        188.70         9.40 o                         
   2 -13   2         34.75         42.33         4.96 o                         
   3 -13   2         89.38         87.02         5.74 o                         
   4 -13   2         57.59         74.05         6.03 o                         
   5 -13   2         93.38        106.94         7.37 o                         
   6 -13   2        677.21        811.17        29.86 o                         
   7 -13   2        540.10        606.29        17.87 o                         
   8 -13   2         78.70         74.17         6.54 o                         
   9 -13   2          7.49          9.16         2.05 o                         
  10 -13   2         64.86         47.35         7.47 o                         
  -2 -12   2         24.73         24.32         2.78 o                         
  -1 -12   2          2.86          9.96         3.17 o                         
   0 -12   2          2.13          1.26         3.15 o                         
   1 -12   2         57.00         53.72         4.83 o                         
   2 -12   2         16.24         21.12         5.18 o                         
   3 -12   2         90.90         88.89        10.87 o                         
   4 -12   2        137.88        145.12        26.78 o                         
   5 -12   2         42.44         47.51         5.76 o                         
   6 -12   2        308.64        337.94        12.72 o                         
   7 -12   2         13.96         16.64         4.49 o                         
   8 -12   2         45.50         35.91         5.34 o                         
   9 -12   2        157.41        165.85        19.24 o                         
  10 -12   2          0.13         -1.55         2.36 o                         
  -4 -11   2         39.61         35.28         5.00 o                         
  -3 -11   2        155.67        156.65        12.18 o                         
  -2 -11   2        326.93        344.82        12.42 o                         
  -1 -11   2        167.46        167.83         9.55 o                         
   0 -11   2         17.71         14.44         4.73 o                         
   1 -11   2         13.57         13.65         3.24 o                         
   2 -11   2         38.80         38.12         4.94 o                         
   3 -11   2         39.01         52.85         5.03 o                         
   4 -11   2        350.96        375.71        14.33 o                         
   5 -11   2        227.09        240.11         9.47 o                         
   6 -11   2         10.48         10.94         3.46 o                         
   7 -11   2         36.56         36.48         4.34 o                         
   8 -11   2         82.06         69.83         7.32 o                         
   9 -11   2        264.12        269.37         9.91 o                         
  10 -11   2         11.15          5.92         3.08 o                         
  11 -11   2         10.81          8.77         3.16 o                         
  -5 -10   2         68.25         50.12         6.19 o                         
  -4 -10   2         70.73         64.74         4.04 o                         
  -3 -10   2        114.52        124.59         6.97 o                         
  -2 -10   2         29.72         29.72         3.26 o                         
  -1 -10   2         90.78         93.93         5.40 o                         
   0 -10   2        290.35        286.22         8.96 o                         
   1 -10   2        163.65        149.37         6.76 o                         
   2 -10   2         97.52         80.88         6.52 o                         
   3 -10   2         37.53         35.81         4.28 o                         
   4 -10   2        505.95        484.37        16.87 o                         
   5 -10   2        200.90        222.90         8.68 o                         
   6 -10   2        233.13        219.38         9.69 o                         
   7 -10   2        168.90        195.32         8.15 o                         
   8 -10   2          0.61          2.67         3.81 o                         
   9 -10   2         54.80         44.52         6.62 o                         
  10 -10   2         26.57         36.63         4.59 o                         
  11 -10   2         28.52         30.68         5.11 o                         
  -6  -9   2          9.41          7.29         3.18 o                         
  -5  -9   2          0.79          1.31         3.03 o                         
  -4  -9   2        102.80        112.01         6.00 o                         
  -3  -9   2         12.13         10.76         3.28 o                         
  -2  -9   2        298.44        260.76         9.38 o                         
  -1  -9   2        342.31        316.97        10.73 o                         
   0  -9   2        334.44        338.79        10.00 o                         
   1  -9   2        393.17        362.53         9.89 o                         
   2  -9   2         42.94         51.20         6.52 o                         
   3  -9   2        109.70         81.78         5.44 o                         
   4  -9   2        507.54        485.48        14.42 o                         
   5  -9   2          7.73          6.07         3.44 o                         
   6  -9   2         23.20         20.24         4.40 o                         
   7  -9   2          8.33          9.16         2.99 o                         
   8  -9   2          0.76          8.65         4.32 o                         
   9  -9   2         10.27          1.82         3.70 o                         
  10  -9   2         55.60         51.54         5.73 o                         
  11  -9   2         83.12         77.06         5.40 o                         
  12  -9   2         42.39         33.01         3.65 o                         
  -7  -8   2         36.55         39.30         3.25 o                         
  -6  -8   2        211.14        224.49         9.82 o                         
  -5  -8   2         46.71         43.74         4.64 o                         
  -4  -8   2          0.95          1.63         2.73 o                         
  -3  -8   2        254.35        239.05         9.09 o                         
  -2  -8   2        173.56        179.40         8.14 o                         
  -1  -8   2         51.42         57.30         3.80 o                         
   0  -8   2         30.37         26.93         3.81 o                         
   1  -8   2       1095.63       1133.41        36.51 o                         
   2  -8   2        894.54        948.10        40.93 o                         
   3  -8   2        301.22        355.33        14.23 o                         
   4  -8   2       1278.28       1317.50        49.30 o                         
   5  -8   2       2555.85       2841.32        83.86 o                         
   6  -8   2       1332.84       1415.16        37.71 o                         
   7  -8   2          0.19         -2.35         3.12 o                         
   8  -8   2        368.75        413.57        19.79 o                         
   9  -8   2         35.33         21.66         4.08 o                         
  10  -8   2          0.90         -1.73         3.55 o                         
  11  -8   2         98.85        106.78         6.32 o                         
  -7  -7   2         64.19         56.06         5.35 o                         
  -6  -7   2          3.37          4.17         2.67 o                         
  -5  -7   2         19.98         13.69         3.53 o                         
  -4  -7   2         35.94         31.12         3.14 o                         
  -3  -7   2        154.06        145.95         6.12 o                         
  -2  -7   2        873.23        848.49        17.49 o                         
  -1  -7   2        711.74        697.75        30.90 o                         
   0  -7   2        387.14        318.69        14.81 o                         
   1  -7   2          6.38         -0.31         2.96 o                         
   2  -7   2         17.94         13.93         3.81 o                         
   3  -7   2        265.55        273.92        24.12 o                         
   4  -7   2        260.54        299.07        18.11 o                         
   5  -7   2        673.41        677.24        31.11 o                         
   6  -7   2         61.12         82.36         6.57 o                         
   7  -7   2          0.39          4.62         4.16 o                         
   8  -7   2        347.89        304.71        19.59 o                         
   9  -7   2        451.71        459.48        17.18 o                         
  10  -7   2          2.26          5.35         3.29 o                         
  11  -7   2        108.17        104.36         5.55 o                         
  12  -7   2          0.55          0.40         2.12 o                         
  -8  -6   2         36.38         41.62         4.45 o                         
  -7  -6   2        316.36        333.27        11.43 o                         
  -6  -6   2        300.55        305.32         8.72 o                         
  -5  -6   2        936.96        928.92        17.01 o                         
  -4  -6   2         48.05         57.29         2.92 o                         
  -3  -6   2        940.00       1028.82        20.95 o                         
  -2  -6   2          7.68          4.79         4.14 o                         
  -1  -6   2        406.40        417.85        20.24 o                         
   0  -6   2        873.95       1014.96        25.41 o                         
   1  -6   2       1108.94       1212.32        29.73 o                         
   2  -6   2         73.90         75.16         8.14 o                         
   3  -6   2        786.76        743.58        28.96 o                         
   4  -6   2       1149.65       1321.17        61.90 o                         
   5  -6   2       1749.90       1683.74        57.07 o                         
   6  -6   2         46.92         49.80         8.84 o                         
   7  -6   2          1.79          6.56         3.13 o                         
   8  -6   2        776.78        751.52        18.53 o                         
   9  -6   2        478.85        468.96        19.05 o                         
  10  -6   2        346.06        362.54        15.03 o                         
  11  -6   2        894.49        902.31        24.07 o                         
  12  -6   2         93.65         70.34         6.89 o                         
  -9  -5   2         43.83         47.76         5.89 o                         
  -8  -5   2          5.68          7.11         4.16 o                         
  -7  -5   2          0.17          1.00         2.84 o                         
  -6  -5   2        120.69        125.60         4.80 o                         
  -5  -5   2       1441.84       1487.99        20.96 o                         
  -4  -5   2       1205.28       1218.49        19.83 o                         
  -3  -5   2        269.77        234.68        18.86 o                         
  -2  -5   2        239.95        290.09        11.00 o                         
  -1  -5   2        114.36        139.33         9.02 o                         
   0  -5   2       1791.76       1937.23        43.06 o                         
   1  -5   2       1449.97       1475.47        53.54 o                         
   2  -5   2       2714.96       2642.24        75.93 o                         
   3  -5   2      11001.96      11829.04       382.44 o                         
   4  -5   2       1944.91       2011.85        62.37 o                         
   5  -5   2       2510.12       2578.78        68.68 o                         
   6  -5   2        565.63        600.91        52.78 o                         
   7  -5   2        162.09        167.58         8.55 o                         
   8  -5   2        197.94        176.82         8.11 o                         
   9  -5   2        750.77        751.20        18.62 o                         
  10  -5   2         21.93         22.59         3.95 o                         
  11  -5   2        139.52        138.05         6.42 o                         
  12  -5   2        217.82        223.57        13.50 o                         
  -9  -4   2         20.43         27.20         3.88 o                         
  -8  -4   2         37.76         31.61         5.59 o                         
  -7  -4   2          1.29         -2.08         3.37 o                         
  -6  -4   2        249.46        269.44         9.92 o                         
  -5  -4   2        304.36        346.87         7.54 o                         
  -4  -4   2        564.39        514.81        25.45 o                         
  -3  -4   2        355.83        321.37        15.12 o                         
  -2  -4   2         29.21         15.05         4.78 o                         
  -1  -4   2        418.76        484.61        17.98 o                         
   0  -4   2        865.69        824.05        22.36 o                         
   1  -4   2       1706.91       1718.02        85.05 o                         
   2  -4   2          4.36          4.05         4.61 o                         
   3  -4   2         16.69          1.73         4.93 o                         
   4  -4   2        143.46         97.51        10.58 o                         
   5  -4   2       1593.66       1607.70        63.32 o                         
   6  -4   2       1059.05       1001.15        40.25 o                         
   7  -4   2        591.64        528.69        13.64 o                         
   8  -4   2        682.78        703.33        18.83 o                         
   9  -4   2        594.56        578.78        17.72 o                         
  10  -4   2        315.15        310.62        11.91 o                         
  11  -4   2        172.66        175.83         7.21 o                         
  12  -4   2          5.96          6.23         2.32 o                         
 -10  -3   2        107.77        104.81         6.48 o                         
  -9  -3   2         34.95         44.19         3.92 o                         
  -8  -3   2         14.73         13.13         3.78 o                         
  -7  -3   2          3.96         12.67         2.34 o                         
  -6  -3   2       1573.90       1537.13        24.27 o                         
  -5  -3   2       1947.70       1926.68        72.73 o                         
  -4  -3   2          1.45          5.54         7.30 o                         
  -3  -3   2       1111.72       1217.33        49.46 o                         
  -2  -3   2       3376.92       3490.27        80.77 o                         
  -1  -3   2       1068.57       1086.56        28.19 o                         
   0  -3   2        967.72       1048.12        37.12 o                         
   1  -3   2      11375.62      10855.03       488.38 o                         
   2  -3   2       2493.38       2637.91       127.25 o                         
   3  -3   2        107.68        138.37        10.62 o                         
   4  -3   2        264.61        212.70        17.70 o                         
   5  -3   2         43.46         38.26         8.81 o                         
   6  -3   2       3397.53       3545.13       129.54 o                         
   7  -3   2       1658.15       1619.91        35.53 o                         
   8  -3   2        518.23        503.66        11.75 o                         
   9  -3   2         49.12         48.50         3.69 o                         
  10  -3   2        112.99        115.81         6.46 o                         
  11  -3   2        220.67        233.86         9.86 o                         
 -11  -2   2        103.63        101.72         6.89 o                         
 -10  -2   2        140.25        155.19         7.57 o                         
  -9  -2   2        205.69        213.05         8.67 o                         
  -8  -2   2        301.90        312.04         8.27 o                         
  -7  -2   2          2.06          3.35         1.98 o                         
  -6  -2   2        779.27        880.46        15.14 o                         
  -5  -2   2          8.83          9.44         4.65 o                         
  -4  -2   2        496.53        528.91        23.94 o                         
  -3  -2   2       2883.32       2897.81        71.98 o                         
  -2  -2   2         21.95          2.70         3.13 o                         
  -1  -2   2       9368.61       9210.40       292.30 o                         
   0  -2   2        904.46        946.40        28.80 o                         
   1  -2   2         86.04         98.62         7.20 o                         
   2  -2   2       3078.59       3279.76       108.54 o                         
   3  -2   2         85.47         67.56        11.78 o                         
   4  -2   2       1451.84       1580.60        61.55 o                         
   5  -2   2         76.29         64.49        14.91 o                         
   6  -2   2         48.80         45.20        13.16 o                         
   7  -2   2         26.90         25.14         2.63 o                         
   8  -2   2        177.41        178.08         5.86 o                         
   9  -2   2        220.83        230.77         8.14 o                         
  10  -2   2          9.44          9.28         2.18 o                         
  11  -2   2         20.38         25.37         3.08 o                         
 -11  -1   2          1.90          2.02         3.44 o                         
 -10  -1   2          8.78         15.91         6.59 o                         
  -9  -1   2         11.08         16.37         2.45 o                         
  -8  -1   2         51.92         60.15         3.36 o                         
  -7  -1   2        937.04        943.95        16.73 o                         
  -6  -1   2        152.56        133.99        11.52 o                         
  -5  -1   2        109.49        144.42        24.95 o                         
  -4  -1   2       4592.00       5136.35       121.63 o                         
  -3  -1   2        739.73        644.60        14.97 o                         
  -2  -1   2       3235.66       3146.60        72.90 o                         
  -1  -1   2          0.97          2.11         1.70 o                         
   0  -1   2       1114.16       1128.63        52.69 o                         
   1  -1   2        283.84        234.82        15.79 o                         
   2  -1   2        316.01        280.89        13.72 o                         
   3  -1   2        486.68        468.09        21.39 o                         
   4  -1   2        150.40        211.27        22.05 o                         
   5  -1   2        200.25        135.40        10.72 o                         
   6  -1   2        921.57        918.47        35.21 o                         
   7  -1   2        117.83        105.48         4.42 o                         
   8  -1   2          6.09          7.60         2.06 o                         
   9  -1   2        130.75        135.04         5.95 o                         
  10  -1   2         28.67         31.76         3.05 o                         
  11  -1   2         38.56         24.91         2.89 o                         
 -11   0   2        285.89        306.75        16.80 o                         
 -10   0   2        256.61        233.43         9.22 o                         
  -9   0   2        221.48        225.56         6.56 o                         
  -8   0   2        166.00        134.32         6.00 o                         
  -7   0   2        215.27        197.57         7.05 o                         
  -6   0   2       1391.91       1535.76        56.38 o                         
  -5   0   2       1319.28       1436.16        30.67 o                         
  -4   0   2       1226.12       1158.00        36.79 o                         
  -3   0   2        140.59        150.21         9.45 o                         
  -2   0   2        160.77        178.15         8.23 o                         
  -1   0   2         19.49         27.18         3.27 o                         
   0   0   2          0.93          0.01         2.27 o                         
   1   0   2      12442.44      12010.16       378.76 o                         
   2   0   2       2992.34       3148.77       103.50 o                         
   3   0   2       2202.49       2260.51        62.82 o                         
   4   0   2       1100.28       1393.11        79.12 o                         
   5   0   2        396.82        326.87        11.83 o                         
   6   0   2        782.94        773.46        19.57 o                         
   7   0   2        179.25        163.28         6.28 o                         
   8   0   2         43.65         38.65         3.94 o                         
   9   0   2        142.05        135.31         6.48 o                         
  10   0   2          9.57          6.67         2.46 o                         
  11   0   2         13.08         13.62         3.05 o                         
 -12   1   2        211.49        192.33        11.25 o                         
 -11   1   2          0.41          3.53         2.50 o                         
 -10   1   2         31.08         28.79         3.14 o                         
  -9   1   2        362.98        341.81         8.24 o                         
  -8   1   2       1396.72       1394.11        26.59 o                         
  -7   1   2          1.70          1.15         2.23 o                         
  -6   1   2          1.25          5.75         2.62 o                         
  -5   1   2        368.85        425.31        19.49 o                         
  -4   1   2       2550.15       2434.16        59.14 o                         
  -3   1   2       1430.81       1505.82        44.26 o                         
  -2   1   2       5353.00       6000.91       192.35 o                         
  -1   1   2       1335.28       1280.79        43.87 o                         
   0   1   2         78.12         97.33         7.08 o                         
   1   1   2       1338.90       1331.75        26.15 o                         
   2   1   2        488.26        468.17        12.37 o                         
   3   1   2         13.18          7.59         2.76 o                         
   4   1   2       2218.03       2324.23        51.74 o                         
   5   1   2        146.80        117.05         5.86 o                         
   6   1   2        172.90        164.45         6.29 o                         
   7   1   2        382.23        365.30        11.35 o                         
   8   1   2          0.12         -3.43         3.64 o                         
   9   1   2          6.41          8.83         2.20 o                         
  10   1   2         45.37         36.30         3.49 o                         
 -12   2   2         13.81         11.25         2.80 o                         
 -11   2   2         50.60         53.72         4.12 o                         
 -10   2   2        117.72        124.30         5.82 o                         
  -9   2   2          1.64          0.66         2.62 o                         
  -8   2   2       1106.01       1104.02        35.90 o                         
  -7   2   2        261.24        276.53         9.20 o                         
  -6   2   2          8.24         10.44         4.06 o                         
  -5   2   2        158.31        196.50        12.87 o                         
  -4   2   2        503.20        462.46        23.47 o                         
  -3   2   2         63.58         71.89        12.19 o                         
  -2   2   2       2559.25       2584.72        86.53 o                         
  -1   2   2        316.00        248.87        12.78 o                         
   0   2   2        559.43        486.80        27.11 o                         
   1   2   2       1067.76       1007.75        26.24 o                         
   2   2   2         69.35         64.04         5.29 o                         
   3   2   2       1146.04       1279.96        30.97 o                         
   4   2   2        495.35        441.25        20.67 o                         
   5   2   2        317.24        335.24        13.37 o                         
   6   2   2         74.04         84.26         4.14 o                         
   7   2   2         13.66         11.94         2.92 o                         
   8   2   2         55.07         55.34         3.69 o                         
   9   2   2          0.16         -2.05         2.59 o                         
  10   2   2          4.35          4.00         2.16 o                         
 -12   3   2         54.83         66.81         5.85 o                         
 -11   3   2         91.25         90.67         5.39 o                         
 -10   3   2        236.28        215.86         9.63 o                         
  -9   3   2       1344.27       1357.88        36.29 o                         
  -8   3   2         12.42          8.70         2.38 o                         
  -7   3   2        452.11        424.32        23.91 o                         
  -6   3   2        178.21        134.78        12.29 o                         
  -5   3   2        133.53        147.93         9.32 o                         
  -4   3   2         37.32         32.73         6.64 o                         
  -3   3   2          7.46         -1.67         7.20 o                         
  -2   3   2       1141.53       1153.16        55.10 o                         
  -1   3   2       5978.38       5796.46       266.19 o                         
   0   3   2       1739.93       1954.11        95.48 o                         
   1   3   2         85.62         78.90        12.69 o                         
   2   3   2       1091.90       1022.88        26.04 o                         
   3   3   2       2723.73       2829.29        70.10 o                         
   4   3   2        211.33        224.95        11.41 o                         
   5   3   2        148.63        157.64         5.07 o                         
   6   3   2        522.84        505.71        13.47 o                         
   7   3   2         21.53         30.20         2.79 o                         
   8   3   2         50.49         63.59         4.72 o                         
   9   3   2         56.24         61.32         4.49 o                         
 -12   4   2         23.00         25.29         3.40 o                         
 -11   4   2        431.13        435.55        15.83 o                         
 -10   4   2        229.43        221.96        14.32 o                         
  -9   4   2        998.01        983.06        27.83 o                         
  -8   4   2        273.94        238.20        10.16 o                         
  -7   4   2         36.91         22.88         8.47 o                         
  -6   4   2         68.61         50.64         6.47 o                         
  -5   4   2        120.21        110.96        11.88 o                         
  -4   4   2       1724.79       1909.48        58.39 o                         
  -3   4   2        302.55        302.77        23.53 o                         
  -2   4   2       1187.65       1222.58        47.26 o                         
  -1   4   2       1421.07       1497.57        80.06 o                         
   0   4   2        286.33        242.31        21.40 o                         
   1   4   2        314.67        273.81        17.05 o                         
   2   4   2        510.85        493.30        15.37 o                         
   3   4   2       1727.48       1764.91        48.07 o                         
   4   4   2         45.87         45.97         2.88 o                         
   5   4   2        380.30        374.02         8.13 o                         
   6   4   2        186.70        195.99         5.68 o                         
   7   4   2        130.66        138.51         7.23 o                         
   8   4   2          2.74          0.40         3.64 o                         
   9   4   2         36.78         37.94         3.36 o                         
 -12   5   2          0.04          1.69         2.49 o                         
 -11   5   2         10.86          5.61         2.66 o                         
 -10   5   2        430.70        478.81        14.58 o                         
  -9   5   2       1334.79       1436.27        32.02 o                         
  -8   5   2         85.25         84.11         7.20 o                         
  -7   5   2        194.36        160.70        13.23 o                         
  -6   5   2        183.81        168.73        15.94 o                         
  -5   5   2        187.27        170.86        11.32 o                         
  -4   5   2        449.42        434.46        20.65 o                         
  -3   5   2          4.40          7.07         5.46 o                         
  -2   5   2        343.83        441.97        23.21 o                         
  -1   5   2          0.61          1.05         4.44 o                         
   0   5   2        206.37        233.51        14.04 o                         
   1   5   2       1852.86       1821.26        57.30 o                         
   2   5   2       3391.14       3324.30        74.45 o                         
   3   5   2         26.40         25.93         2.33 o                         
   4   5   2         39.35         35.59         2.87 o                         
   5   5   2        233.52        226.35         6.29 o                         
   6   5   2          1.05         -1.01         1.92 o                         
   7   5   2        125.55        120.49         6.15 o                         
   8   5   2        207.16        256.36        16.52 o                         
 -12   6   2          7.98          7.18         3.21 o                         
 -11   6   2          9.39         10.77         5.99 o                         
 -10   6   2        281.58        278.73        10.47 o                         
  -9   6   2        285.21        284.79        11.36 o                         
  -8   6   2       2466.52       2499.52        69.94 o                         
  -7   6   2       1985.06       1964.82        51.26 o                         
  -6   6   2       1218.34       1321.35        43.27 o                         
  -5   6   2         91.11        100.21         8.71 o                         
  -4   6   2         94.35         81.36         6.39 o                         
  -3   6   2         49.94         47.40         5.67 o                         
  -2   6   2        538.38        593.31        20.52 o                         
  -1   6   2        306.33        370.47        13.39 o                         
   0   6   2        111.20        149.62        12.01 o                         
   1   6   2          0.21         -1.44         2.66 o                         
   2   6   2        232.93        223.73         6.74 o                         
   3   6   2       1400.94       1417.44        24.21 o                         
   4   6   2       1177.71       1199.33        19.65 o                         
   5   6   2         20.99         19.94         2.19 o                         
   6   6   2         19.41         27.61         4.01 o                         
   7   6   2          7.63          8.35         3.29 o                         
 -12   7   2         91.46         91.20         4.88 o                         
 -11   7   2        109.52         96.90         7.04 o                         
 -10   7   2          4.06          4.37         4.21 o                         
  -9   7   2          0.02          3.19         3.40 o                         
  -8   7   2        363.60        315.05        16.05 o                         
  -7   7   2       2055.39       2078.44        60.75 o                         
  -6   7   2       4733.60       4916.24        97.96 o                         
  -5   7   2        796.89        759.23        30.87 o                         
  -4   7   2        948.99        984.44        31.05 o                         
  -3   7   2          0.48          0.63         3.69 o                         
  -2   7   2        335.82        319.73        12.82 o                         
  -1   7   2        131.84        122.35         8.78 o                         
   0   7   2        731.64        814.28        42.26 o                         
   1   7   2        620.60        572.69        12.05 o                         
   2   7   2         56.36         47.30         2.80 o                         
   3   7   2          2.56          1.64         2.14 o                         
   4   7   2        232.71        203.10         6.89 o                         
   5   7   2         39.60         37.32         4.86 o                         
   6   7   2          9.89         14.61         3.73 o                         
   7   7   2          5.85          7.47         2.93 o                         
 -12   8   2        383.40        435.89        17.12 o                         
 -11   8   2         70.85         80.00         6.64 o                         
 -10   8   2        139.45        143.88        10.55 o                         
  -9   8   2        597.34        547.34        20.22 o                         
  -8   8   2        348.16        372.72        13.56 o                         
  -7   8   2          0.90          2.12         3.60 o                         
  -6   8   2          2.45          1.59         2.38 o                         
  -5   8   2        719.44        704.20        19.52 o                         
  -4   8   2         52.94         55.41         5.37 o                         
  -3   8   2        188.75        196.53         9.90 o                         
  -2   8   2        474.87        446.44        11.51 o                         
  -1   8   2         24.80         23.80         2.98 o                         
   0   8   2        125.77        126.42         5.38 o                         
   1   8   2        500.02        481.22        14.50 o                         
   2   8   2       1521.15       1489.55        32.71 o                         
   3   8   2        610.55        613.65        14.39 o                         
   4   8   2        206.26        202.07        12.49 o                         
   5   8   2        151.57        147.00        12.76 o                         
   6   8   2          7.31          6.00         3.37 o                         
 -12   9   2          5.92         10.19         2.75 o                         
 -11   9   2          9.66         10.41         2.77 o                         
 -10   9   2        113.78        122.23        14.47 o                         
  -9   9   2        186.81        185.04        10.03 o                         
  -8   9   2       1021.75       1048.42        27.70 o                         
  -7   9   2       2443.64       2534.81        57.48 o                         
  -6   9   2        322.89        336.43        12.29 o                         
  -5   9   2          0.90          0.11         2.66 o                         
  -4   9   2         68.06         72.10         4.64 o                         
  -3   9   2          2.41          4.10         2.57 o                         
  -2   9   2        336.17        298.88         9.85 o                         
  -1   9   2        624.13        599.62        13.70 o                         
   0   9   2       1019.70       1008.90        37.18 o                         
   1   9   2         31.01         24.01         4.08 o                         
   2   9   2        127.61        120.24         5.76 o                         
   3   9   2        494.95        503.74        13.02 o                         
   4   9   2        624.58        633.79        32.49 o                         
   5   9   2        226.16        232.56        12.76 o                         
 -11  10   2         23.29         13.09         2.98 o                         
 -10  10   2         22.04          6.24         5.97 o                         
  -9  10   2          0.30          2.96         3.52 o                         
  -8  10   2        117.31        134.19        13.91 o                         
  -7  10   2         42.74         53.03         6.33 o                         
  -6  10   2        435.02        416.51        12.30 o                         
  -5  10   2        192.64        203.47         9.13 o                         
  -4  10   2         98.77         88.89         5.22 o                         
  -3  10   2         19.62         23.12         5.22 o                         
  -2  10   2        151.93        118.01         6.86 o                         
  -1  10   2       1065.56       1057.79        23.56 o                         
   0  10   2        895.86        871.87        24.86 o                         
   1  10   2          6.43          6.71         2.78 o                         
   2  10   2          3.59          1.85         2.57 o                         
   3  10   2         10.59         10.22         2.22 o                         
   4  10   2         70.73         73.01         7.05 o                         
 -11  11   2          0.03          2.14         1.93 o                         
 -10  11   2          0.34         -2.08         2.29 o                         
  -9  11   2          1.22          1.36         2.70 o                         
  -8  11   2         13.20         12.52         3.50 o                         
  -7  11   2         51.70         65.11         6.27 o                         
  -6  11   2        225.90        224.56        11.52 o                         
  -5  11   2          0.50          0.76         2.86 o                         
  -4  11   2        448.63        468.98        12.92 o                         
  -3  11   2         57.50         55.90         5.08 o                         
  -2  11   2        399.55        420.35        18.84 o                         
  -1  11   2        108.39        112.27        12.56 o                         
   0  11   2          2.42          2.74         2.53 o                         
   1  11   2        126.36        119.19         6.09 o                         
   2  11   2        154.04        152.83         6.27 o                         
   3  11   2        145.48        114.13        14.34 o                         
 -10  12   2        286.09        304.87        12.28 o                         
  -9  12   2         11.98          9.45         2.24 o                         
  -8  12   2         29.70         34.45         4.25 o                         
  -7  12   2         79.16         93.51         5.87 o                         
  -6  12   2        108.58        113.60         8.89 o                         
  -5  12   2        107.90        102.84         6.38 o                         
  -4  12   2          0.16          2.65         2.56 o                         
  -3  12   2          0.11          2.27         3.27 o                         
  -2  12   2         14.02         13.42        11.16 o                         
  -1  12   2          2.23         -0.66         2.82 o                         
   1  12   2         25.39         22.49         5.23 o                         
  -9  13   2         10.19          6.24         1.61 o                         
  -8  13   2          3.91          2.21         1.77 o                         
  -7  13   2         36.15         33.59         4.32 o                         
  -6  13   2        223.02        213.87        14.00 o                         
  -5  13   2         16.13         15.81         3.36 o                         
  -4  13   2         90.00         80.00         6.35 o                         
  -3  13   2        167.32        174.75        15.07 o                         
  -2  13   2        167.59        186.70        15.27 o                         
  -1  13   2         13.29         10.91         5.10 o                         
   0  13   2         19.29          9.59         3.22 o                         
  -8  14   2         21.30         13.93         3.16 o                         
  -7  14   2          9.32          4.79         3.31 o                         
  -6  14   2          0.32          0.58         2.61 o                         
  -5  14   2         56.07         59.14         4.65 o                         
  -4  14   2          0.09         -1.34         2.12 o                         
  -3  14   2          5.03          2.67         2.70 o                         
  -2  14   2          0.10         -0.65         1.50 o                         
   3 -15   3         70.11         53.17         5.07 o                         
   6 -15   3         16.65         11.15         3.29 o                         
   0 -14   3         45.21         36.07         2.90 o                         
   1 -14   3         99.89         97.52         7.20 o                         
   2 -14   3         18.25         20.13         2.74 o                         
   3 -14   3         94.61         92.18         8.70 o                         
   4 -14   3          6.73          4.53         3.20 o                         
   5 -14   3          8.13          4.48         3.38 o                         
   6 -14   3         19.37         26.38         3.63 o                         
   7 -14   3         53.91         65.31         5.19 o                         
   8 -14   3         15.46         12.73         3.49 o                         
  -1 -13   3         38.10         43.65         3.73 o                         
   0 -13   3         29.08         30.07         4.06 o                         
   1 -13   3         11.29          8.16         3.98 o                         
   2 -13   3          0.66          1.27         3.90 o                         
   3 -13   3        422.94        450.02        17.69 o                         
   4 -13   3        114.70        133.98         6.86 o                         
   5 -13   3          6.80          8.31         3.33 o                         
   6 -13   3         35.38         36.84         4.21 o                         
   7 -13   3        335.19        347.64        11.72 o                         
   8 -13   3         52.96         56.79         4.65 o                         
   9 -13   3          5.56         10.17         2.31 o                         
  -3 -12   3          6.25          7.27         1.83 o                         
  -2 -12   3          3.12          3.06         2.51 o                         
  -1 -12   3         25.49         25.11         3.64 o                         
   0 -12   3         21.06         31.91         4.19 o                         
   1 -12   3        192.09        212.60        13.79 o                         
   2 -12   3          6.70          3.18         3.94 o                         
   3 -12   3         53.59         33.72         5.34 o                         
   4 -12   3         79.53         79.16         6.06 o                         
   5 -12   3         22.40         16.55         4.50 o                         
   6 -12   3         23.76         27.51         5.06 o                         
   7 -12   3         12.48         12.45         5.42 o                         
   8 -12   3         34.88         33.54         3.59 o                         
   9 -12   3          8.84          6.86         2.42 o                         
  10 -12   3         80.94         81.40         5.31 o                         
  -4 -11   3        145.26        138.15        22.90 o                         
  -3 -11   3        128.60        119.39         6.10 o                         
  -2 -11   3          1.09          1.37         3.45 o                         
  -1 -11   3          2.33          3.17         3.50 o                         
   0 -11   3         16.95         11.39         3.21 o                         
   1 -11   3        183.06        185.73         8.09 o                         
   2 -11   3        605.19        672.40        21.35 o                         
   3 -11   3        478.28        522.38        16.64 o                         
   4 -11   3        359.16        408.45        17.74 o                         
   5 -11   3        717.30        760.76        26.77 o                         
   6 -11   3         23.13         17.51         4.91 o                         
   7 -11   3        311.47        313.22        11.84 o                         
   8 -11   3        155.70        150.20         7.15 o                         
   9 -11   3          0.39          5.34         7.48 o                         
  10 -11   3         93.38         91.42         5.22 o                         
  11 -11   3         30.29         21.33         3.92 o                         
  -5 -10   3          9.20          9.71         3.14 o                         
  -4 -10   3         46.26         57.47         5.39 o                         
  -3 -10   3          1.30          0.26         3.02 o                         
  -2 -10   3          3.39          1.92         2.97 o                         
  -1 -10   3         33.64         42.11         4.32 o                         
   0 -10   3         13.27         12.55         2.69 o                         
   1 -10   3        876.58        865.02        20.49 o                         
   2 -10   3       2364.94       2347.15        46.21 o                         
   3 -10   3       1888.57       1949.22        51.48 o                         
   4 -10   3        520.15        512.56        20.19 o                         
   5 -10   3          4.47          3.27         3.09 o                         
   6 -10   3         36.04         33.10         4.22 o                         
   7 -10   3        146.40        140.68         7.61 o                         
   8 -10   3        112.24        101.59         8.37 o                         
   9 -10   3        201.91        196.31        10.16 o                         
  10 -10   3        311.02        323.46        27.04 o                         
  11 -10   3         75.48         68.13         7.61 o                         
  -6  -9   3        745.57        815.20        28.97 o                         
  -5  -9   3        707.43        721.03        30.01 o                         
  -4  -9   3        981.50       1041.18        31.50 o                         
  -3  -9   3        203.12        202.89         8.91 o                         
  -2  -9   3          0.93          4.21         2.90 o                         
  -1  -9   3        363.18        358.07         9.78 o                         
   0  -9   3         11.73         13.33         2.75 o                         
   1  -9   3        557.98        647.87        16.17 o                         
   2  -9   3        580.37        589.83        15.44 o                         
   3  -9   3         42.75         42.75         4.27 o                         
   4  -9   3         28.80         21.97         4.34 o                         
   5  -9   3       1230.97       1275.50        40.80 o                         
   6  -9   3       1819.12       1795.24        41.44 o                         
   7  -9   3         54.67         59.47         6.69 o                         
   8  -9   3          2.43          6.12         5.05 o                         
   9  -9   3          4.24          3.64         3.70 o                         
  10  -9   3          0.68         -0.27         2.55 o                         
  11  -9   3        147.76        116.85         8.33 o                         
  -7  -8   3          6.20          3.13         1.78 o                         
  -6  -8   3         93.72         84.35         4.61 o                         
  -5  -8   3        129.14        129.76         6.99 o                         
  -4  -8   3        782.82        804.13        23.50 o                         
  -3  -8   3        236.11        250.26        10.92 o                         
  -2  -8   3       1243.44       1286.72        28.78 o                         
  -1  -8   3       1155.48       1136.80        21.30 o                         
   0  -8   3        215.57        194.03         7.17 o                         
   1  -8   3       1292.10       1303.23        33.44 o                         
   2  -8   3        659.73        670.57        50.33 o                         
   3  -8   3        399.90        393.28        21.48 o                         
   4  -8   3       1424.13       1504.48        54.08 o                         
   5  -8   3        457.54        458.61        19.69 o                         
   6  -8   3         20.22         11.43         3.60 o                         
   7  -8   3        276.33        291.30        13.56 o                         
   8  -8   3         41.86         40.36         5.98 o                         
   9  -8   3        411.78        439.20        17.57 o                         
  10  -8   3         32.59         41.91         5.90 o                         
  11  -8   3          4.22          3.59         1.91 o                         
  12  -8   3         36.81         27.62         4.96 o                         
  -7  -7   3        384.54        409.32        14.17 o                         
  -6  -7   3        141.46        155.11         6.21 o                         
  -5  -7   3         13.79         11.00         2.16 o                         
  -4  -7   3        483.73        463.99        10.14 o                         
  -3  -7   3        357.94        383.67         9.42 o                         
  -2  -7   3         93.82         87.40         4.10 o                         
  -1  -7   3        146.35        152.50        11.46 o                         
   0  -7   3        739.05        645.14        21.70 o                         
   1  -7   3        151.57        168.48        15.04 o                         
   2  -7   3        353.85        288.18        36.00 o                         
   3  -7   3        353.30        388.89        20.29 o                         
   4  -7   3       1163.37       1201.87        44.38 o                         
   5  -7   3          0.87         -5.45         5.45 o                         
   6  -7   3         46.66         41.99         6.53 o                         
   7  -7   3        169.81        137.43        16.49 o                         
   8  -7   3         76.08         68.60         7.32 o                         
   9  -7   3        393.75        420.78        20.73 o                         
  10  -7   3        305.08        311.86        11.31 o                         
  11  -7   3        101.62        102.09         4.98 o                         
  12  -7   3          1.15          1.26         2.12 o                         
  -8  -6   3          4.10          5.80         2.91 o                         
  -7  -6   3        249.78        251.12         8.52 o                         
  -6  -6   3        164.51        189.95         5.84 o                         
  -5  -6   3         15.40         16.76         2.24 o                         
  -4  -6   3         27.82         26.73         2.41 o                         
  -3  -6   3        315.14        304.66         9.68 o                         
  -2  -6   3        722.43        717.88        26.25 o                         
  -1  -6   3          4.97          7.59         2.89 o                         
   0  -6   3         87.21        113.52        11.25 o                         
   1  -6   3         93.47         94.26         9.25 o                         
   2  -6   3       1973.33       2022.11        61.45 o                         
   3  -6   3       4654.69       5097.39       142.15 o                         
   4  -6   3        242.75        226.46        15.05 o                         
   5  -6   3         99.18         82.61         9.76 o                         
   6  -6   3         19.99         13.48         4.68 o                         
   7  -6   3         87.74         84.64         7.45 o                         
   8  -6   3        493.69        461.32        13.71 o                         
   9  -6   3         36.85         38.47         6.37 o                         
  10  -6   3         41.66         48.36         4.54 o                         
  11  -6   3         37.35         31.89         4.08 o                         
  12  -6   3        160.94        169.14        10.64 o                         
  -9  -5   3        122.43        134.07         7.31 o                         
  -8  -5   3        290.82        295.41        12.07 o                         
  -7  -5   3         77.92         65.84         3.76 o                         
  -6  -5   3         25.44         19.24         2.16 o                         
  -5  -5   3        313.65        321.39         7.01 o                         
  -4  -5   3          0.51         -0.80         1.81 o                         
  -3  -5   3        295.58        277.19        18.72 o                         
  -2  -5   3       1981.24       2048.28        76.34 o                         
  -1  -5   3       2109.03       2210.86       102.37 o                         
   0  -5   3        763.79        808.84        27.17 o                         
   1  -5   3       2429.39       2737.57       132.37 o                         
   2  -5   3        211.72        296.74        33.92 o                         
   3  -5   3        901.06        980.08        57.00 o                         
   4  -5   3        622.30        615.32        46.79 o                         
   5  -5   3        314.41        313.85        20.52 o                         
   6  -5   3        654.57        648.94        31.48 o                         
   7  -5   3        264.45        224.87        10.70 o                         
   8  -5   3        818.72        801.04        23.53 o                         
   9  -5   3         20.48         28.80         3.78 o                         
  10  -5   3         75.65         82.74         5.65 o                         
  11  -5   3         67.27         85.29         5.30 o                         
  12  -5   3         40.74         37.80         2.86 o                         
  -9  -4   3         21.65         22.25         5.91 o                         
  -8  -4   3         70.40         73.77         5.26 o                         
  -7  -4   3        380.52        313.20         9.23 o                         
  -6  -4   3         10.80         13.74         2.12 o                         
  -5  -4   3         65.74         90.65         3.43 o                         
  -4  -4   3         33.41         31.91         9.04 o                         
  -3  -4   3       3547.63       3797.56        92.33 o                         
  -2  -4   3          4.31         16.76         4.06 o                         
  -1  -4   3       5269.81       5479.19       179.12 o                         
   0  -4   3       7388.10       7793.30       203.24 o                         
   1  -4   3       1738.49       1545.25        61.13 o                         
   2  -4   3       2653.96       2700.41        94.08 o                         
   3  -4   3       1595.59       1757.45       100.55 o                         
   4  -4   3       1150.76       1273.80        59.31 o                         
   5  -4   3         21.83         17.68         9.34 o                         
   6  -4   3        407.73        393.23        39.54 o                         
   7  -4   3       1586.32       1510.63        31.89 o                         
   8  -4   3        997.82        957.08        21.94 o                         
   9  -4   3        493.36        489.38        13.31 o                         
  10  -4   3          1.40          3.56         2.85 o                         
  11  -4   3          0.07          2.30         3.51 o                         
 -10  -3   3          6.91          3.01         2.60 o                         
  -9  -3   3        148.16        180.15        10.72 o                         
  -8  -3   3        675.60        645.75        27.52 o                         
  -7  -3   3       2130.24       2100.31        35.49 o                         
  -6  -3   3        228.73        213.67         6.43 o                         
  -5  -3   3        145.48        122.16        11.15 o                         
  -4  -3   3         71.15         92.90         7.94 o                         
  -3  -3   3         23.86         13.23         4.66 o                         
  -2  -3   3       2840.83       2700.69       126.69 o                         
  -1  -3   3       2358.28       2291.60        77.78 o                         
   0  -3   3       5953.49       6039.89       195.38 o                         
   1  -3   3      20858.49      21418.65       956.93 o                         
   2  -3   3       1363.38       1388.00        51.21 o                         
   3  -3   3       1473.18       1451.12        54.86 o                         
   4  -3   3        105.89        153.07        13.81 o                         
   5  -3   3         56.87         51.21        14.14 o                         
   6  -3   3        367.19        376.77        46.40 o                         
   7  -3   3          1.40          1.18         2.41 o                         
   8  -3   3        114.33        114.59         4.88 o                         
   9  -3   3       1214.82       1235.04        24.76 o                         
  10  -3   3        635.61        661.55        18.98 o                         
  11  -3   3        110.51         96.62         6.14 o                         
 -10  -2   3         20.98         25.08         4.47 o                         
  -9  -2   3        123.60        118.70         6.54 o                         
  -8  -2   3         10.83         11.61         2.30 o                         
  -7  -2   3        133.52        146.65         5.00 o                         
  -6  -2   3          0.53          4.30         2.25 o                         
  -5  -2   3        169.45        164.74        11.61 o                         
  -4  -2   3       1724.70       1774.47        37.41 o                         
  -3  -2   3       2167.89       2417.06        88.07 o                         
  -2  -2   3       6059.08       6113.28       161.78 o                         
  -1  -2   3       2790.08       2760.28        74.29 o                         
   0  -2   3      21484.12      20651.69       652.38 o                         
   1  -2   3       6350.12       6355.12       290.49 o                         
   2  -2   3       1228.69       1270.01        66.42 o                         
   3  -2   3       2387.86       2555.56        88.77 o                         
   4  -2   3       2237.52       2312.57       119.32 o                         
   5  -2   3       1153.00       1038.11        50.12 o                         
   6  -2   3       1500.66       1492.10        58.59 o                         
   7  -2   3        827.77        812.14        14.98 o                         
   8  -2   3         62.65         55.78         3.37 o                         
   9  -2   3          4.57          5.21         2.26 o                         
  10  -2   3        363.60        360.70        10.87 o                         
  11  -2   3         95.17         68.85         7.80 o                         
 -11  -1   3        215.21        217.72         8.08 o                         
 -10  -1   3        441.75        456.92        20.54 o                         
  -9  -1   3        491.69        533.51        12.64 o                         
  -8  -1   3       1587.24       1587.66        26.50 o                         
  -7  -1   3       2100.38       2084.79        31.67 o                         
  -6  -1   3          0.34          6.26         3.31 o                         
  -5  -1   3          3.49         13.81         2.96 o                         
  -4  -1   3       1244.75       1088.73        34.97 o                         
  -3  -1   3       2203.17       2207.04        48.17 o                         
  -2  -1   3       7028.90       7221.05       132.80 o                         
  -1  -1   3        849.96        804.43        18.46 o                         
   0  -1   3       2757.58       2732.98       123.73 o                         
   1  -1   3      10951.20      10747.74       341.79 o                         
   2  -1   3       1342.42       1216.14        35.76 o                         
   3  -1   3         31.71         24.58         4.44 o                         
   4  -1   3        864.12        892.09        29.84 o                         
   5  -1   3         37.89         33.75         5.44 o                         
   6  -1   3        698.39        655.76        16.75 o                         
   7  -1   3        476.52        456.95         9.72 o                         
   8  -1   3       1322.86       1304.95        26.96 o                         
   9  -1   3       1601.28       1662.76        34.48 o                         
  10  -1   3        335.16        362.30        11.17 o                         
  11  -1   3         31.76         32.31         4.66 o                         
 -11   0   3         21.00         21.23         3.45 o                         
 -10   0   3          1.15          4.02         2.76 o                         
  -9   0   3        232.86        209.95         6.57 o                         
  -8   0   3       1592.80       1558.92        26.07 o                         
  -7   0   3        146.69        144.36         5.18 o                         
  -6   0   3       1186.97       1242.60        31.41 o                         
  -5   0   3       4460.16       4783.32        90.95 o                         
  -4   0   3        870.15        775.86        26.83 o                         
  -3   0   3        519.08        545.63        19.21 o                         
  -2   0   3        534.87        464.18        20.50 o                         
  -1   0   3      20625.49      20069.28       892.39 o                         
   0   0   3       8447.28       8306.92       264.77 o                         
   1   0   3       1187.14       1141.42        39.02 o                         
   2   0   3       1351.71       1484.61        51.45 o                         
   3   0   3       1906.76       2054.99        57.94 o                         
   4   0   3        854.83        945.43        32.79 o                         
   5   0   3        401.09        399.49        13.50 o                         
   6   0   3       1412.96       1437.05        25.59 o                         
   7   0   3          5.03          4.76         2.16 o                         
   8   0   3        477.80        456.76        12.45 o                         
   9   0   3        482.67        509.58        12.98 o                         
  10   0   3        306.32        321.66        10.10 o                         
 -12   1   3         46.83         50.68         5.09 o                         
 -11   1   3        478.02        508.24        16.89 o                         
 -10   1   3        562.03        574.80        14.45 o                         
  -9   1   3        203.85        235.14         7.16 o                         
  -8   1   3          4.96          6.90         3.05 o                         
  -7   1   3         14.23         29.25         3.01 o                         
  -6   1   3         80.99         85.28         5.29 o                         
  -5   1   3        771.22        808.40        30.05 o                         
  -4   1   3        263.91        339.02        15.49 o                         
  -3   1   3       6406.66       6485.83       210.78 o                         
  -2   1   3        615.69        709.47        26.36 o                         
  -1   1   3       6709.37       6294.66       285.42 o                         
   0   1   3      28618.38      27416.91      1216.43 o                         
   1   1   3       9968.25       9161.38       183.43 o                         
   2   1   3       2097.51       2050.51        49.05 o                         
   3   1   3         12.74         14.72         4.34 o                         
   4   1   3        137.57        113.72         5.96 o                         
   5   1   3          0.45          2.49         3.31 o                         
   6   1   3         52.25         47.31         3.54 o                         
   7   1   3        697.09        707.62        19.12 o                         
   8   1   3        350.86        386.39        11.19 o                         
   9   1   3        203.66        223.47         7.14 o                         
  10   1   3         16.10         14.73         2.24 o                         
 -12   2   3          6.79          9.38         2.59 o                         
 -11   2   3         15.23         18.08         2.66 o                         
 -10   2   3         10.17          8.60         3.73 o                         
  -9   2   3        151.57        158.18         6.59 o                         
  -8   2   3       1717.44       1710.45        30.45 o                         
  -7   2   3       1975.53       2032.06        43.91 o                         
  -6   2   3        567.19        570.91        19.99 o                         
  -5   2   3       1177.44       1432.40        39.53 o                         
  -4   2   3          0.18          3.89         4.40 o                         
  -3   2   3        852.32        801.78        31.57 o                         
  -2   2   3       3133.49       3193.76       106.48 o                         
  -1   2   3          6.71         -2.32         6.97 o                         
   0   2   3        377.79        373.34        22.15 o                         
   1   2   3        381.48        422.54        18.80 o                         
   2   2   3       1144.10       1230.83        33.16 o                         
   3   2   3        380.87        487.49        20.48 o                         
   4   2   3        215.86        204.27        11.68 o                         
   5   2   3         13.58          8.26         2.06 o                         
   6   2   3        122.37        111.21         5.61 o                         
   7   2   3        187.46        179.63         7.00 o                         
   8   2   3         42.97         40.64         3.48 o                         
   9   2   3         23.85         26.56         3.02 o                         
  10   2   3        351.12        292.42        11.00 o                         
 -12   3   3         57.20         50.83         4.00 o                         
 -11   3   3         58.75         67.36         4.08 o                         
 -10   3   3         54.98         48.45         4.18 o                         
  -9   3   3        178.57        184.95         6.81 o                         
  -8   3   3        755.05        718.19        17.23 o                         
  -7   3   3          2.05         -1.42         5.76 o                         
  -6   3   3        317.78        280.79        17.60 o                         
  -5   3   3         79.10         86.68         7.45 o                         
  -4   3   3       1078.87       1306.40        74.56 o                         
  -3   3   3        784.54        946.99        37.82 o                         
  -2   3   3         56.60         56.23         7.22 o                         
  -1   3   3         54.67         20.26         7.83 o                         
   0   3   3          9.26          2.33         5.13 o                         
   1   3   3         84.92         44.35         6.19 o                         
   2   3   3        311.21        312.40        15.51 o                         
   3   3   3        444.20        453.22        19.13 o                         
   4   3   3          8.21          0.71         4.44 o                         
   5   3   3         30.62         27.07         2.56 o                         
   6   3   3         17.78         24.56         2.79 o                         
   7   3   3          6.22          2.08         2.22 o                         
   8   3   3         12.25          8.84         3.04 o                         
   9   3   3         12.75         15.50         3.13 o                         
 -12   4   3          1.92          1.13         1.78 o                         
 -11   4   3          6.23         11.46         2.31 o                         
 -10   4   3         75.41         65.84         5.87 o                         
  -9   4   3         23.50         25.14         3.47 o                         
  -8   4   3        208.34        189.12        10.36 o                         
  -7   4   3        443.41        393.77        23.91 o                         
  -6   4   3        142.55         85.10         8.17 o                         
  -5   4   3        228.98        217.60        14.06 o                         
  -4   4   3        413.35        388.82        32.43 o                         
  -3   4   3        479.15        507.20        35.64 o                         
  -2   4   3        101.32        119.46        11.05 o                         
  -1   4   3       1101.86       1071.25        67.51 o                         
   0   4   3        276.43        251.08        22.07 o                         
   1   4   3         13.87          5.63         3.71 o                         
   2   4   3         15.43          2.88         2.83 o                         
   3   4   3        604.32        686.86        49.13 o                         
   4   4   3        868.77        828.02        15.18 o                         
   5   4   3       1142.44       1122.37        19.32 o                         
   6   4   3          5.48          6.98         2.50 o                         
   7   4   3         79.59         76.99         6.23 o                         
   8   4   3         49.66         62.28         5.33 o                         
   9   4   3         51.61         36.83         2.64 o                         
 -12   5   3         19.02         20.39         5.37 o                         
 -11   5   3        239.76        245.63        10.07 o                         
 -10   5   3        366.74        335.64        10.61 o                         
  -9   5   3        834.53        834.11        23.45 o                         
  -8   5   3        458.24        415.54        17.40 o                         
  -7   5   3          2.69          3.88         3.45 o                         
  -6   5   3        706.77        737.82        44.13 o                         
  -5   5   3       3396.33       3829.26       111.53 o                         
  -4   5   3         89.96         99.59        11.95 o                         
  -3   5   3       2352.66       2561.37        93.19 o                         
  -2   5   3       2415.09       2551.07       166.10 o                         
  -1   5   3        756.70        880.76        29.35 o                         
   0   5   3         11.63         26.22         6.65 o                         
   1   5   3        106.48         90.30         6.36 o                         
   2   5   3         52.74         62.36         5.59 o                         
   3   5   3        241.99        244.84         7.08 o                         
   4   5   3         22.05         19.69         2.53 o                         
   5   5   3         74.81         79.90         3.68 o                         
   6   5   3          7.39         10.01         2.40 o                         
   7   5   3        150.75        176.29         8.34 o                         
   8   5   3          9.30         11.54         2.69 o                         
 -12   6   3          0.55          0.32         2.00 o                         
 -11   6   3         11.41         11.28         3.69 o                         
 -10   6   3         83.70         81.45         5.51 o                         
  -9   6   3        776.21        740.08        24.43 o                         
  -8   6   3        335.30        289.38        15.64 o                         
  -7   6   3        379.68        361.60        15.27 o                         
  -6   6   3        614.27        576.09        28.08 o                         
  -5   6   3        690.17        707.86        23.97 o                         
  -4   6   3        551.53        598.06        23.31 o                         
  -3   6   3       2068.24       2259.88        67.23 o                         
  -2   6   3         65.29         58.10         4.78 o                         
  -1   6   3        166.26        169.28         9.30 o                         
   0   6   3          1.39         13.36         5.04 o                         
   1   6   3        352.38        350.36        22.80 o                         
   2   6   3        220.82        197.16         6.43 o                         
   3   6   3       1115.37       1106.63        20.81 o                         
   4   6   3         94.56         89.10         3.86 o                         
   5   6   3        116.19        114.09         4.04 o                         
   6   6   3          1.59          4.29         3.56 o                         
   7   6   3          8.82          6.15         2.72 o                         
 -12   7   3         49.95         58.92         3.69 o                         
 -11   7   3          9.89         17.53         4.76 o                         
 -10   7   3         28.43         34.48         6.30 o                         
  -9   7   3          5.92          8.26         3.39 o                         
  -8   7   3          1.72          3.18         3.86 o                         
  -7   7   3       1224.17       1195.22        33.30 o                         
  -6   7   3        639.36        695.13        23.89 o                         
  -5   7   3        182.33        174.33        13.99 o                         
  -4   7   3        352.74        379.26        16.26 o                         
  -3   7   3         20.23         22.36         4.28 o                         
  -2   7   3         73.98         89.41         6.01 o                         
  -1   7   3         97.59         72.75        11.94 o                         
   0   7   3         16.43         17.62         2.79 o                         
   1   7   3         47.60         42.02         2.85 o                         
   2   7   3        393.35        358.09        10.62 o                         
   3   7   3          3.35          1.48         2.13 o                         
   4   7   3        423.37        425.72        13.87 o                         
   5   7   3        265.10        279.66        10.29 o                         
   6   7   3        521.33        584.52        22.39 o                         
   7   7   3          1.21          0.31         1.60 o                         
 -12   8   3         83.05         84.02         8.21 o                         
 -11   8   3        150.82        149.68         7.94 o                         
 -10   8   3          4.62          1.21         4.95 o                         
  -9   8   3         12.03         12.50         3.01 o                         
  -8   8   3         13.66         11.94         3.77 o                         
  -7   8   3         14.02          7.90         3.54 o                         
  -6   8   3       2129.70       2237.08        42.34 o                         
  -5   8   3          1.15          2.76         2.73 o                         
  -4   8   3        134.30        119.00         7.47 o                         
  -3   8   3        156.22        144.21         6.12 o                         
  -2   8   3         11.87          8.99         2.36 o                         
  -1   8   3        118.99        107.54         4.90 o                         
   0   8   3          9.01          7.11         2.05 o                         
   1   8   3          6.79          6.06         2.33 o                         
   2   8   3          7.81          4.31         3.13 o                         
   3   8   3        194.78        187.28         6.53 o                         
   4   8   3          6.04          4.94         2.29 o                         
   5   8   3         23.69         23.53         5.74 o                         
   6   8   3        313.94        300.01        16.17 o                         
 -12   9   3         11.21         13.31         3.41 o                         
 -11   9   3         47.60         41.37         5.41 o                         
 -10   9   3         78.20         78.45         7.98 o                         
  -9   9   3        904.61        885.67        22.09 o                         
  -8   9   3          4.61          8.25         3.75 o                         
  -7   9   3         24.40         22.84         4.83 o                         
  -6   9   3        142.22        136.70         7.98 o                         
  -5   9   3         13.18         11.55         3.57 o                         
  -4   9   3       2245.95       2297.37        42.51 o                         
  -3   9   3        481.70        451.42        16.54 o                         
  -2   9   3        556.29        536.14        15.77 o                         
  -1   9   3          0.38          0.59         2.30 o                         
   0   9   3        208.73        193.64         8.21 o                         
   1   9   3        120.54        130.23         8.94 o                         
   2   9   3          6.49          2.90         2.71 o                         
   3   9   3        108.76        105.13         4.90 o                         
   4   9   3        194.16        180.81        16.93 o                         
   5   9   3         43.35         36.31         2.97 o                         
 -11  10   3        504.67        508.38        15.84 o                         
 -10  10   3         47.48         66.89        10.22 o                         
  -9  10   3        151.56        148.43        11.95 o                         
  -8  10   3        105.13        100.31         7.61 o                         
  -7  10   3         11.63         27.69         5.98 o                         
  -6  10   3         62.72         60.93         6.06 o                         
  -5  10   3          4.01          4.54         3.40 o                         
  -4  10   3          0.09         -1.09         2.99 o                         
  -3  10   3        381.50        353.90        12.06 o                         
  -2  10   3        175.41        178.31         7.12 o                         
  -1  10   3        398.13        406.20        16.74 o                         
   0  10   3        888.72        893.83        27.85 o                         
   1  10   3         48.65         52.00         4.69 o                         
   2  10   3         28.37         33.85         3.26 o                         
   3  10   3         10.05         13.40         2.00 o                         
   4  10   3        108.12         95.13         7.11 o                         
 -11  11   3        236.05        223.05        13.64 o                         
 -10  11   3        414.28        423.93        15.25 o                         
  -9  11   3         87.16        106.86         5.11 o                         
  -8  11   3        267.50        268.37        10.52 o                         
  -7  11   3         32.56         26.17         4.66 o                         
  -6  11   3         90.74         83.50         9.94 o                         
  -5  11   3        188.82        184.58        10.12 o                         
  -4  11   3        340.73        349.84        19.66 o                         
  -3  11   3        181.08        165.44         8.25 o                         
  -2  11   3          9.04          5.60         2.33 o                         
  -1  11   3        379.52        370.37        14.76 o                         
   0  11   3          4.83          2.44         2.57 o                         
   1  11   3         14.08         15.76         2.75 o                         
   2  11   3        292.29        282.34        10.13 o                         
 -10  12   3         38.49         45.99         3.27 o                         
  -9  12   3        204.60        229.73         7.23 o                         
  -8  12   3        585.89        601.02        21.35 o                         
  -7  12   3        253.61        261.39        12.70 o                         
  -6  12   3          1.04         -1.51         2.66 o                         
  -5  12   3          5.26          4.55         2.98 o                         
  -4  12   3         62.57         75.96         4.45 o                         
  -3  12   3        831.57        872.57        27.41 o                         
  -2  12   3       1018.70       1041.25        54.54 o                         
  -1  12   3        162.09        150.08         7.43 o                         
   0  12   3          0.05         -2.29         2.29 o                         
   1  12   3          4.60          5.48         3.86 o                         
  -9  13   3         45.26         42.12         2.40 o                         
  -8  13   3         24.26         18.48         2.22 o                         
  -7  13   3          0.50         -1.04         2.68 o                         
  -6  13   3         61.03         66.17         4.46 o                         
  -5  13   3         19.16         15.95         7.21 o                         
  -4  13   3         10.16         14.14         5.41 o                         
  -3  13   3        173.12        200.60        15.81 o                         
  -2  13   3        291.07        320.03        20.68 o                         
  -1  13   3        415.52        461.88        26.05 o                         
  -7  14   3          3.43          4.54         2.63 o                         
  -6  14   3          5.36          2.75         2.10 o                         
  -5  14   3         33.61         34.59         5.14 o                         
  -4  14   3         66.08         61.85        10.43 o                         
  -3  14   3         55.96         41.13         3.42 o                         
   4 -15   4        166.81        163.84        11.41 o                         
   5 -15   4         49.78         43.02         5.37 o                         
   6 -15   4          3.82          0.93         2.32 o                         
   0 -14   4         12.33         12.13         2.22 o                         
   1 -14   4         56.54         50.46        10.35 o                         
   2 -14   4         79.03         77.45         7.90 o                         
   3 -14   4        290.37        285.93        38.30 o                         
   4 -14   4         82.31         84.48        13.89 o                         
   5 -14   4         19.86         21.17         3.43 o                         
   6 -14   4          1.41          1.97         2.55 o                         
   7 -14   4         46.47         43.13         3.74 o                         
   8 -14   4         42.86         31.75         4.85 o                         
  -2 -13   4          3.21          3.02         1.91 o                         
  -1 -13   4         88.24         96.49         5.53 o                         
   0 -13   4         41.21         35.66         5.08 o                         
   1 -13   4        221.20        225.06        12.47 o                         
   2 -13   4          1.40         -0.04         3.06 o                         
   3 -13   4        226.00        224.97         9.20 o                         
   4 -13   4        164.13        180.97         9.45 o                         
   5 -13   4          0.35          4.06         3.15 o                         
   6 -13   4         63.92         64.44         4.44 o                         
   7 -13   4        298.75        302.03         9.37 o                         
   8 -13   4        164.83        151.67         6.29 o                         
   9 -13   4         31.46         36.13         3.06 o                         
  -3 -12   4          0.93          0.40         1.80 o                         
  -2 -12   4        300.39        327.46        19.51 o                         
  -1 -12   4         56.39         53.44         5.93 o                         
   0 -12   4         52.06         56.67         7.16 o                         
   1 -12   4          2.10          3.18         3.32 o                         
   2 -12   4          1.96          2.87         3.43 o                         
   3 -12   4         10.01          7.22         3.65 o                         
   4 -12   4         31.25         22.47         4.14 o                         
   5 -12   4          1.10          1.72         3.86 o                         
   6 -12   4        147.31        151.05         6.86 o                         
   7 -12   4         21.18         27.08         4.14 o                         
   8 -12   4         41.31         42.89         3.46 o                         
   9 -12   4          4.70          5.03         2.17 o                         
  10 -12   4        210.80        189.54         8.53 o                         
  -4 -11   4         35.01         35.30         3.10 o                         
  -3 -11   4         46.19         39.42         4.03 o                         
  -2 -11   4         28.12         35.81         6.19 o                         
  -1 -11   4          1.37          3.95         3.89 o                         
   0 -11   4        113.10        105.15         6.93 o                         
   1 -11   4         65.43         76.76         5.20 o                         
   2 -11   4        590.57        543.15        23.65 o                         
   3 -11   4        102.80         88.08         7.05 o                         
   4 -11   4         33.89         23.04         4.76 o                         
   5 -11   4       1682.43       1750.84        39.63 o                         
   6 -11   4       1613.76       1720.67        44.47 o                         
   7 -11   4        196.35        228.58         9.92 o                         
   8 -11   4        121.21        112.60         6.03 o                         
   9 -11   4        106.85        120.27         6.97 o                         
  10 -11   4         50.89         52.84         7.00 o                         
  11 -11   4          1.93          1.59         2.04 o                         
  -5 -10   4          1.30          0.84         4.14 o                         
  -4 -10   4        209.89        230.57         9.21 o                         
  -3 -10   4         21.23         19.49         3.83 o                         
  -2 -10   4        180.92        187.95        15.88 o                         
  -1 -10   4        811.73        800.73        28.65 o                         
   0 -10   4         71.96         84.85         7.31 o                         
   1 -10   4        193.92        203.81         7.63 o                         
   2 -10   4          3.81          2.27         3.02 o                         
   3 -10   4        660.46        698.91        21.34 o                         
   4 -10   4         20.25         19.20         4.34 o                         
   5 -10   4        445.51        442.29        14.28 o                         
   6 -10   4        282.89        290.88        13.98 o                         
   7 -10   4        245.96        221.05        11.60 o                         
   8 -10   4        504.58        505.35        22.25 o                         
   9 -10   4        438.43        456.13        29.37 o                         
  10 -10   4         18.34         21.43         3.18 o                         
  11 -10   4          4.26          5.27         3.35 o                         
  -6  -9   4        108.75        105.87         9.18 o                         
  -5  -9   4          0.12          1.63         2.63 o                         
  -4  -9   4         58.56         55.40         7.54 o                         
  -3  -9   4        672.83        743.32        26.41 o                         
  -2  -9   4        572.28        605.78        16.44 o                         
  -1  -9   4       1706.26       1723.46        28.63 o                         
   0  -9   4        859.48        868.76        19.63 o                         
   1  -9   4        184.10        172.41         6.41 o                         
   2  -9   4        213.96        205.70        10.32 o                         
   3  -9   4        339.49        392.91        15.40 o                         
   4  -9   4         81.08         83.06         5.35 o                         
   5  -9   4        295.97        293.60        13.27 o                         
   6  -9   4        126.50        116.18         8.61 o                         
   7  -9   4        203.45        186.57        10.15 o                         
   8  -9   4         62.01         84.88         9.15 o                         
   9  -9   4         14.01         14.01         9.63 o                         
  10  -9   4          1.51          2.07         2.44 o                         
  11  -9   4         15.22          9.77         2.25 o                         
  -6  -8   4          0.37          0.43         2.74 o                         
  -5  -8   4         78.21         80.40         4.41 o                         
  -4  -8   4          6.25          4.02         2.99 o                         
  -3  -8   4        525.43        569.25        17.21 o                         
  -2  -8   4        747.10        756.44        19.72 o                         
  -1  -8   4        666.06        645.40        13.48 o                         
   0  -8   4       1247.57       1311.91        25.09 o                         
   1  -8   4        900.58        913.86        33.11 o                         
   2  -8   4        721.19        709.89        24.23 o                         
   3  -8   4        373.52        386.17        21.35 o                         
   4  -8   4        171.42        144.97         9.86 o                         
   5  -8   4       1009.06       1118.31        27.82 o                         
   6  -8   4       1050.52       1018.33        28.08 o                         
   7  -8   4       1869.20       1768.27        46.33 o                         
   8  -8   4        746.35        758.93        26.77 o                         
   9  -8   4        131.22        130.26         8.11 o                         
  10  -8   4        287.20        298.32         9.38 o                         
  11  -8   4          8.12          0.47         1.66 o                         
  -7  -7   4          9.93          7.89         3.72 o                         
  -6  -7   4        388.77        382.26        15.32 o                         
  -5  -7   4        423.17        394.71        10.04 o                         
  -4  -7   4        638.74        647.45        13.71 o                         
  -3  -7   4       3113.95       3232.63        43.70 o                         
  -2  -7   4       2879.41       2809.81        48.23 o                         
  -1  -7   4       1946.44       1978.42        74.79 o                         
   0  -7   4        119.98         94.01         7.59 o                         
   1  -7   4         73.72         81.04         8.47 o                         
   2  -7   4         65.38         82.90         6.02 o                         
   3  -7   4         88.69         81.10         9.17 o                         
   4  -7   4       1328.98       1326.42        48.31 o                         
   5  -7   4         69.58         61.10         9.17 o                         
   6  -7   4        204.18        198.49        13.68 o                         
   7  -7   4        250.05        232.75        12.72 o                         
   8  -7   4        433.76        435.65        14.87 o                         
   9  -7   4        275.27        288.33        13.01 o                         
  10  -7   4        296.52        283.26         8.42 o                         
  11  -7   4        255.21        245.30        11.61 o                         
  -8  -6   4         30.32         28.96         3.14 o                         
  -7  -6   4          7.50          7.34         2.45 o                         
  -6  -6   4         48.84         36.14         2.31 o                         
  -5  -6   4         28.11         27.00         2.41 o                         
  -4  -6   4        435.37        436.40         9.17 o                         
  -3  -6   4       1691.64       1784.02        33.24 o                         
  -2  -6   4       2063.15       2103.14       100.05 o                         
  -1  -6   4        355.22        263.70        12.37 o                         
   0  -6   4        620.98        558.45        21.15 o                         
   1  -6   4       2096.29       2282.35        47.28 o                         
   2  -6   4       2886.75       3074.40       136.80 o                         
   3  -6   4        128.16        137.40        15.98 o                         
   4  -6   4        296.57        265.19        20.60 o                         
   5  -6   4        804.62        742.43        58.50 o                         
   6  -6   4        397.17        366.95        17.07 o                         
   7  -6   4        411.60        417.66        17.96 o                         
   8  -6   4        123.89        117.88        10.28 o                         
   9  -6   4        269.73        269.36         9.88 o                         
  10  -6   4         12.39         12.76         2.28 o                         
  11  -6   4         93.11         99.49         6.87 o                         
  -9  -5   4        305.01        282.52        12.14 o                         
  -8  -5   4         39.85         42.83         3.79 o                         
  -7  -5   4         16.17         14.37         2.47 o                         
  -6  -5   4        182.29        173.17         4.93 o                         
  -5  -5   4        821.01        871.47        14.13 o                         
  -4  -5   4        248.54        220.99         6.63 o                         
  -3  -5   4       1724.99       1752.66       105.94 o                         
  -2  -5   4          1.77          5.30         4.94 o                         
  -1  -5   4        273.67        278.91        16.60 o                         
   0  -5   4        253.30        281.37        14.39 o                         
   1  -5   4        410.72        441.54        18.24 o                         
   2  -5   4         64.03         45.30         7.53 o                         
   3  -5   4       2014.63       2148.83        80.47 o                         
   4  -5   4        502.07        532.07        29.42 o                         
   5  -5   4        438.49        390.70        38.89 o                         
   6  -5   4       1427.96       1456.08        93.18 o                         
   7  -5   4        962.93        966.28        24.96 o                         
   8  -5   4        967.29        965.83        24.11 o                         
   9  -5   4        758.30        769.73        18.49 o                         
  10  -5   4         43.66         43.66         3.48 o                         
  11  -5   4        167.98        177.26         9.89 o                         
 -10  -4   4        109.58         79.04         6.59 o                         
  -9  -4   4        397.38        407.32        14.45 o                         
  -8  -4   4        143.49        150.58         6.62 o                         
  -7  -4   4          5.57          8.42         1.96 o                         
  -6  -4   4         40.00         45.94         2.76 o                         
  -5  -4   4        177.34        165.57         4.90 o                         
  -4  -4   4       1092.18       1165.90        78.87 o                         
  -3  -4   4       2851.40       2937.06       154.86 o                         
  -2  -4   4        116.99        132.20        13.51 o                         
  -1  -4   4        526.33        446.40        22.40 o                         
   0  -4   4        695.03        632.28        22.85 o                         
   1  -4   4        645.02        721.59        30.60 o                         
   2  -4   4         96.10        108.60        15.29 o                         
   3  -4   4        396.32        460.82        24.46 o                         
   4  -4   4        403.47        445.41        36.52 o                         
   5  -4   4        202.61        202.60        25.69 o                         
   6  -4   4        237.51        286.63        22.24 o                         
   7  -4   4         33.33         39.58         5.22 o                         
   8  -4   4        361.07        346.74         9.90 o                         
   9  -4   4        250.49        243.34         7.68 o                         
  10  -4   4          7.16          5.11         2.97 o                         
  11  -4   4          0.75          6.33         4.38 o                         
 -10  -3   4        272.36        260.42        12.98 o                         
  -9  -3   4          0.38          2.14         3.97 o                         
  -8  -3   4          3.73          5.31         6.89 o                         
  -7  -3   4        215.76        210.46         5.87 o                         
  -6  -3   4         18.85         17.25         1.85 o                         
  -5  -3   4        176.91        157.75        13.21 o                         
  -4  -3   4        416.31        425.39        29.67 o                         
  -3  -3   4       1380.22       1415.09        81.99 o                         
  -2  -3   4         54.29         40.58         4.90 o                         
  -1  -3   4         26.72         54.60         6.99 o                         
   0  -3   4        334.40        384.70        14.96 o                         
   1  -3   4        210.30        240.90        20.04 o                         
   2  -3   4        409.12        380.24        20.14 o                         
   3  -3   4          0.74          2.04         7.40 o                         
   4  -3   4         18.80         23.65         7.49 o                         
   5  -3   4         26.37         21.71         6.66 o                         
   6  -3   4        116.57         91.92        24.24 o                         
   7  -3   4         63.74         57.62         4.08 o                         
   8  -3   4        179.68        171.18         6.03 o                         
   9  -3   4        357.09        349.72        10.20 o                         
  10  -3   4        536.53        524.42        22.61 o                         
  11  -3   4         20.23         22.97         5.04 o                         
 -11  -2   4        201.36        214.95        12.76 o                         
 -10  -2   4        125.55        124.84         6.54 o                         
  -9  -2   4          8.10         18.47         4.57 o                         
  -8  -2   4         10.86         14.59         2.87 o                         
  -7  -2   4        209.07        190.34         5.07 o                         
  -6  -2   4       1151.81       1163.70        20.59 o                         
  -5  -2   4        670.55        611.30        29.21 o                         
  -4  -2   4         54.30         52.31         4.90 o                         
  -3  -2   4       1749.87       1700.71        45.29 o                         
  -2  -2   4       3775.19       3570.36        68.64 o                         
  -1  -2   4       2088.78       1899.17        53.12 o                         
   0  -2   4        172.01        140.29         8.88 o                         
   1  -2   4         14.21          6.78         6.28 o                         
   2  -2   4       4320.73       4438.03       147.36 o                         
   3  -2   4        290.40        350.09        15.40 o                         
   4  -2   4        107.98         98.43         9.18 o                         
   5  -2   4         70.96         90.07        13.66 o                         
   6  -2   4        398.47        429.85        15.14 o                         
   7  -2   4        157.77        148.81         6.02 o                         
   8  -2   4        626.87        619.55        15.69 o                         
   9  -2   4          3.59          1.46         2.32 o                         
  10  -2   4        151.14        160.20         6.74 o                         
  11  -2   4        206.82        210.20        13.44 o                         
 -11  -1   4         50.64         42.21         6.17 o                         
 -10  -1   4         35.92         47.73        10.31 o                         
  -9  -1   4         99.87         95.06         5.24 o                         
  -8  -1   4         13.07         13.35         2.27 o                         
  -7  -1   4          1.71          2.03         1.85 o                         
  -6  -1   4        904.20        942.64        27.77 o                         
  -5  -1   4        517.57        462.98        15.36 o                         
  -4  -1   4        245.32        361.99        14.72 o                         
  -3  -1   4        306.45        268.60         8.60 o                         
  -2  -1   4       1594.46       1716.43        34.61 o                         
  -1  -1   4      10652.61       9962.66       200.50 o                         
   0  -1   4        229.44        194.20         9.34 o                         
   1  -1   4        646.19        697.96        39.48 o                         
   2  -1   4       3251.05       3428.07        93.22 o                         
   3  -1   4        372.01        388.74        15.97 o                         
   4  -1   4         82.81         74.20         6.83 o                         
   5  -1   4         30.71         36.75         5.05 o                         
   6  -1   4         53.90         35.73         3.09 o                         
   7  -1   4        290.67        281.18         7.90 o                         
   8  -1   4        784.65        790.26        20.64 o                         
   9  -1   4         31.24         32.05         5.36 o                         
  10  -1   4          9.18          8.06         2.19 o                         
 -11   0   4         99.42        100.32        12.47 o                         
 -10   0   4          0.95         -1.42         2.83 o                         
  -9   0   4          0.01          0.27         2.23 o                         
  -8   0   4         97.07         84.50         4.11 o                         
  -7   0   4        440.30        443.42         9.91 o                         
  -6   0   4        217.85        219.16         8.63 o                         
  -5   0   4        240.09        272.94         9.39 o                         
  -4   0   4        396.44        310.54        18.01 o                         
  -3   0   4       3157.43       3287.62       158.53 o                         
  -2   0   4        313.81        237.66        11.35 o                         
  -1   0   4       2463.80       2489.54        80.72 o                         
   0   0   4      21643.99      20810.06       657.96 o                         
   1   0   4          8.22          6.80         1.78 o                         
   2   0   4       4100.69       4168.26       111.20 o                         
   3   0   4        638.25        603.39        18.72 o                         
   4   0   4       1952.94       1961.80        70.13 o                         
   5   0   4       3244.24       3214.23        71.07 o                         
   6   0   4          0.32          1.10         1.91 o                         
   7   0   4         11.19         10.14         2.98 o                         
   8   0   4        297.22        301.68        11.55 o                         
   9   0   4          1.37          4.78         2.81 o                         
  10   0   4        139.39        138.23         6.16 o                         
 -12   1   4          7.43          6.36         2.22 o                         
 -11   1   4         14.70         14.98         3.12 o                         
 -10   1   4         11.22         14.29         2.80 o                         
  -9   1   4          1.43         -0.14         2.54 o                         
  -8   1   4        161.79        151.64         6.34 o                         
  -7   1   4        906.99        876.60        16.80 o                         
  -6   1   4       1417.90       1342.23        30.23 o                         
  -5   1   4       2506.38       2653.43        78.50 o                         
  -4   1   4       3984.04       4261.64       117.57 o                         
  -3   1   4         22.16         27.58         4.09 o                         
  -2   1   4       6377.04       6388.13       204.81 o                         
  -1   1   4       1884.36       1823.16        61.57 o                         
   0   1   4       4303.69       4082.41       182.97 o                         
   1   1   4       1819.56       1769.46        49.57 o                         
   2   1   4          3.19          5.40         2.41 o                         
   3   1   4        652.10        585.21        19.46 o                         
   4   1   4        790.00        783.11        30.12 o                         
   5   1   4       1151.28       1091.94        33.24 o                         
   6   1   4       1371.75       1450.52        30.84 o                         
   7   1   4        499.51        485.66        14.30 o                         
   8   1   4         75.81         51.29         5.46 o                         
   9   1   4          9.13          8.35         2.34 o                         
  10   1   4         19.90         23.81         2.72 o                         
 -12   2   4          4.58          7.53         3.00 o                         
 -11   2   4         57.57         50.19         3.52 o                         
 -10   2   4        365.30        374.42         9.03 o                         
  -9   2   4          0.07         -1.31         3.07 o                         
  -8   2   4        322.17        298.46        10.42 o                         
  -7   2   4       1277.10       1293.71        25.80 o                         
  -6   2   4         79.49         67.49         8.80 o                         
  -5   2   4        262.24        312.63        16.88 o                         
  -4   2   4       4507.79       4798.03       161.97 o                         
  -3   2   4       6995.90       7326.96       235.55 o                         
  -2   2   4       7706.79       7994.66       363.32 o                         
  -1   2   4        146.49        125.59        14.16 o                         
   0   2   4       1487.25       1380.70        49.76 o                         
   1   2   4       1810.55       1948.12        55.16 o                         
   2   2   4       2631.75       2677.43        76.21 o                         
   3   2   4        813.68        897.73        39.14 o                         
   4   2   4         65.46         62.91         8.63 o                         
   5   2   4       1034.71       1019.17        19.21 o                         
   6   2   4        256.51        259.61        10.30 o                         
   7   2   4          6.14          8.16         2.82 o                         
   8   2   4        515.58        566.27        19.39 o                         
   9   2   4          9.45         10.60         2.16 o                         
 -12   3   4        167.47        155.43        16.41 o                         
 -11   3   4          9.58          9.27         2.43 o                         
 -10   3   4          7.20          9.21         2.84 o                         
  -9   3   4        860.63        890.76        25.53 o                         
  -8   3   4        248.42        240.85         8.90 o                         
  -7   3   4        149.58        136.77         8.55 o                         
  -6   3   4        350.45        406.99        21.88 o                         
  -5   3   4        712.90        856.68        33.18 o                         
  -4   3   4         11.48          2.27         9.80 o                         
  -3   3   4        149.49         95.44         9.40 o                         
  -2   3   4       6001.75       5914.23       274.60 o                         
  -1   3   4         25.92         34.15         8.85 o                         
   0   3   4        104.81         86.47        15.36 o                         
   1   3   4       2208.11       2167.24        72.77 o                         
   2   3   4        912.97        797.14        29.18 o                         
   3   3   4       1946.27       1914.56        58.86 o                         
   4   3   4       2666.96       2773.91        51.23 o                         
   5   3   4        671.41        692.17        15.76 o                         
   6   3   4         26.50         37.46         3.58 o                         
   7   3   4        198.66        184.51         6.85 o                         
   8   3   4          7.40         13.11         2.84 o                         
   9   3   4        127.55        120.45         8.59 o                         
 -12   4   4        349.65        373.20        12.44 o                         
 -11   4   4        192.76        202.12         7.85 o                         
 -10   4   4         16.88         10.96         2.86 o                         
  -9   4   4          2.24          3.38         2.60 o                         
  -8   4   4          0.63          0.18         3.14 o                         
  -7   4   4         24.78         18.96         3.40 o                         
  -6   4   4       1566.85       1731.41        50.23 o                         
  -5   4   4       6388.74       6836.27       186.64 o                         
  -4   4   4       1280.84       1460.21        58.76 o                         
  -3   4   4         82.68         98.31        18.34 o                         
  -2   4   4       1125.54       1147.22        65.92 o                         
  -1   4   4          2.40          6.34         4.49 o                         
   0   4   4       1350.31       1347.66        72.48 o                         
   1   4   4        428.54        388.15        17.95 o                         
   2   4   4        396.85        348.88        12.78 o                         
   3   4   4          6.14          8.35         2.63 o                         
   4   4   4       1406.93       1383.20        30.55 o                         
   5   4   4        744.42        766.30        17.19 o                         
   6   4   4         33.82         33.60         3.17 o                         
   7   4   4        246.68        282.40         9.20 o                         
   8   4   4        110.68        111.48         6.98 o                         
 -12   5   4          0.30         -0.36         1.81 o                         
 -11   5   4          1.00         -1.78         2.45 o                         
 -10   5   4        103.78         97.39         7.59 o                         
  -9   5   4         10.85         10.03         3.92 o                         
  -8   5   4        250.30        228.87         9.94 o                         
  -7   5   4        544.68        509.28        17.92 o                         
  -6   5   4       1232.32       1311.63        54.11 o                         
  -5   5   4       1723.28       1655.58        55.60 o                         
  -4   5   4         22.08         12.25        10.20 o                         
  -3   5   4        413.05        382.99        18.55 o                         
  -2   5   4          9.74         18.47        10.09 o                         
  -1   5   4        258.44        259.00        18.09 o                         
   0   5   4          0.11         11.18         7.69 o                         
   1   5   4        606.39        569.88        19.58 o                         
   2   5   4        966.85        979.65        20.41 o                         
   3   5   4       1784.48       1781.87        32.96 o                         
   4   5   4       1315.44       1292.13        24.93 o                         
   5   5   4        250.06        250.75         7.99 o                         
   6   5   4        210.22        205.49         6.55 o                         
   7   5   4        155.48        178.87         9.85 o                         
   8   5   4          6.61         11.21         2.89 o                         
 -12   6   4        107.49         87.65         9.64 o                         
 -11   6   4          1.55          2.04         2.74 o                         
 -10   6   4          8.62          6.39         2.81 o                         
  -9   6   4        275.77        248.26        13.20 o                         
  -8   6   4       1872.66       1749.00        40.91 o                         
  -7   6   4         74.26         72.00         8.82 o                         
  -6   6   4          0.06         -1.29         5.23 o                         
  -5   6   4          7.14         11.01         5.16 o                         
  -4   6   4        479.55        500.68        23.98 o                         
  -3   6   4       2006.31       1986.12        60.95 o                         
  -2   6   4        398.92        369.30        18.28 o                         
  -1   6   4       2836.51       3089.47        85.16 o                         
   0   6   4       1069.71       1076.91        50.63 o                         
   1   6   4        120.48        101.15         4.91 o                         
   2   6   4         15.78         17.02         2.30 o                         
   3   6   4         83.92         91.39         5.54 o                         
   4   6   4        230.73        237.55         7.32 o                         
   5   6   4        847.81        852.06        29.31 o                         
   6   6   4        135.25        161.62         9.15 o                         
   7   6   4          3.66          7.18         3.80 o                         
 -12   7   4        297.07        291.32        11.39 o                         
 -11   7   4        361.92        387.16        13.05 o                         
 -10   7   4        673.62        752.47        23.07 o                         
  -9   7   4          0.25         -0.96         4.36 o                         
  -8   7   4          5.49          3.30         3.99 o                         
  -7   7   4         10.05         20.22         5.91 o                         
  -6   7   4        959.73        944.76        25.68 o                         
  -5   7   4        401.30        351.28        18.40 o                         
  -4   7   4        460.70        501.24        31.01 o                         
  -3   7   4        399.57        413.72        18.73 o                         
  -2   7   4        302.50        304.68        14.06 o                         
  -1   7   4        191.36        171.95         9.43 o                         
   0   7   4        111.61         91.42         5.51 o                         
   1   7   4        308.23        315.94         8.31 o                         
   2   7   4        291.58        286.11        10.56 o                         
   3   7   4        549.68        577.23        17.98 o                         
   4   7   4         92.40         84.65         5.18 o                         
   5   7   4         98.14         98.24         5.39 o                         
   6   7   4         88.44        110.80         9.16 o                         
 -12   8   4         43.78         35.10         3.94 o                         
 -11   8   4        254.73        253.59         9.10 o                         
 -10   8   4        223.98        203.41        26.69 o                         
  -9   8   4        227.82        196.81        10.00 o                         
  -8   8   4         89.32         78.15         6.60 o                         
  -7   8   4        606.46        592.19        20.71 o                         
  -6   8   4       1149.04       1128.59        28.55 o                         
  -5   8   4          0.53          8.31         4.68 o                         
  -4   8   4       2296.26       2270.29        48.98 o                         
  -3   8   4        212.04        211.17         9.85 o                         
  -2   8   4         37.50         32.85         3.07 o                         
  -1   8   4        257.26        263.32         9.06 o                         
   0   8   4        318.27        316.77        10.08 o                         
   1   8   4          0.48          0.41         2.06 o                         
   2   8   4        269.70        268.83        12.76 o                         
   3   8   4         25.16         23.54         3.35 o                         
   4   8   4         54.07         51.88         5.23 o                         
   5   8   4          1.19         -0.61         3.47 o                         
 -12   9   4        183.77        167.12        12.68 o                         
 -11   9   4         52.01         43.69         3.32 o                         
 -10   9   4        104.57        103.98        10.79 o                         
  -9   9   4        350.56        375.01        13.11 o                         
  -8   9   4         63.44         91.79        15.83 o                         
  -7   9   4         18.14         23.94         4.56 o                         
  -6   9   4        553.80        542.85        19.15 o                         
  -5   9   4        101.49         87.22         6.77 o                         
  -4   9   4         69.94         71.20         5.36 o                         
  -3   9   4          4.06          4.39         2.99 o                         
  -2   9   4         49.83         44.27         4.30 o                         
  -1   9   4         25.21         25.82         4.90 o                         
   0   9   4        245.22        241.30        10.40 o                         
   1   9   4        146.85        142.26        13.49 o                         
   2   9   4         37.70         36.83         4.11 o                         
   3   9   4         18.12         20.21         2.69 o                         
   4   9   4         14.30         18.66         3.88 o                         
 -11  10   4         61.09         56.75         4.91 o                         
 -10  10   4         18.11         26.48         8.28 o                         
  -9  10   4         97.27        116.02         6.30 o                         
  -8  10   4        636.87        718.24        30.45 o                         
  -7  10   4          5.23         10.19         4.16 o                         
  -6  10   4        842.24        851.49        22.13 o                         
  -5  10   4       1019.05        981.10        38.95 o                         
  -4  10   4        277.77        277.99         9.63 o                         
  -3  10   4          0.23          0.58         2.82 o                         
  -2  10   4         59.70         50.45         3.79 o                         
  -1  10   4        454.11        437.91        17.22 o                         
   0  10   4         15.36         15.07         5.40 o                         
   1  10   4         44.58         42.12         4.91 o                         
   2  10   4         46.09         45.99         2.99 o                         
   3  10   4         75.27         81.28        11.66 o                         
 -11  11   4         14.36          8.20         3.27 o                         
 -10  11   4         20.98         27.11         3.65 o                         
  -9  11   4          1.25          3.99         2.19 o                         
  -8  11   4         12.65         12.68         3.28 o                         
  -7  11   4          2.00         -0.45         3.39 o                         
  -6  11   4        136.75        143.40        10.41 o                         
  -5  11   4         71.54         75.58         5.76 o                         
  -4  11   4          0.46          0.74         2.89 o                         
  -3  11   4        172.41        164.82         7.76 o                         
  -2  11   4         38.69         31.47         5.19 o                         
  -1  11   4         94.86         83.51         7.68 o                         
   0  11   4         91.65        100.13         7.15 o                         
   1  11   4         23.16         17.34         2.29 o                         
   2  11   4         17.02          7.96         3.95 o                         
 -10  12   4         42.02         32.92         2.50 o                         
  -9  12   4        273.12        259.58         7.69 o                         
  -8  12   4         27.03         39.55         3.24 o                         
  -7  12   4         38.65         38.50         3.70 o                         
  -6  12   4         62.20         72.79         6.58 o                         
  -5  12   4        225.58        236.32        10.87 o                         
  -4  12   4        364.75        383.19        12.32 o                         
  -3  12   4         55.85         61.58         5.74 o                         
  -2  12   4         73.08         59.55         8.50 o                         
  -1  12   4          7.62          9.56         2.92 o                         
   0  12   4          0.54         -2.03         2.21 o                         
  -9  13   4         99.91        100.46         8.07 o                         
  -8  13   4         44.62         49.95         4.24 o                         
  -7  13   4          9.46         10.13         2.98 o                         
  -6  13   4         16.76         13.70         2.50 o                         
  -5  13   4          9.83         12.82         2.58 o                         
  -4  13   4         13.00         15.49         5.71 o                         
  -3  13   4          0.07         -2.68         3.40 o                         
  -2  13   4         86.05         88.45         8.70 o                         
  -6  14   4        533.71        499.96        25.73 o                         
  -5  14   4        605.13        565.79        28.55 o                         
   3 -15   5        168.10        162.53        10.60 o                         
   4 -15   5        216.16        204.86        13.13 o                         
   5 -15   5        379.58        356.36        19.67 o                         
   6 -15   5        452.84        412.29        21.32 o                         
   0 -14   5        134.63        106.22        10.08 o                         
   1 -14   5          4.00          4.79         4.76 o                         
   2 -14   5          0.32          0.64         3.39 o                         
   3 -14   5          0.03          1.09         5.87 o                         
   4 -14   5         47.23         67.28         9.20 o                         
   5 -14   5         65.27         66.12         4.97 o                         
   6 -14   5        141.07        173.27         6.71 o                         
   7 -14   5        459.64        499.37        27.66 o                         
   8 -14   5        193.07        156.00         6.94 o                         
  -2 -13   5         94.62         67.61         5.53 o                         
  -1 -13   5         94.59         94.02         8.41 o                         
   0 -13   5          2.60          4.72         3.02 o                         
   1 -13   5         96.05        110.59         6.97 o                         
   2 -13   5        569.70        549.87        23.20 o                         
   3 -13   5        431.45        497.18        21.36 o                         
   4 -13   5        901.28       1044.05        28.28 o                         
   5 -13   5        370.04        443.51        14.57 o                         
   6 -13   5          3.63          2.29         2.81 o                         
   7 -13   5         59.01         64.68         3.91 o                         
   8 -13   5          2.02          1.13         2.80 o                         
   9 -13   5        117.15         90.92         5.14 o                         
  -3 -12   5        143.88        126.96         7.27 o                         
  -2 -12   5          5.75          5.10         4.80 o                         
  -1 -12   5          0.39          8.52         5.19 o                         
   0 -12   5         11.52          9.39         4.62 o                         
   1 -12   5        313.94        323.49        12.46 o                         
   2 -12   5         98.74         87.79         5.53 o                         
   3 -12   5        145.78        164.11         8.43 o                         
   4 -12   5         73.11         75.89         6.07 o                         
   5 -12   5        111.73        131.82         6.88 o                         
   6 -12   5        204.66        200.63         7.98 o                         
   7 -12   5        465.48        517.59        14.75 o                         
   8 -12   5         72.69         73.59         4.95 o                         
   9 -12   5          1.07          1.20         2.27 o                         
  10 -12   5         10.13          9.29         2.01 o                         
  -4 -11   5        172.25        150.47         8.35 o                         
  -3 -11   5         87.03         81.49         5.08 o                         
  -2 -11   5         64.84         66.47         6.74 o                         
  -1 -11   5         95.28         91.37         5.64 o                         
   0 -11   5         24.15         27.98         3.94 o                         
   1 -11   5          4.28          5.09         3.69 o                         
   2 -11   5         16.81         12.26         3.55 o                         
   3 -11   5        135.82        150.70         7.57 o                         
   4 -11   5          1.12         -3.48         3.48 o                         
   5 -11   5         15.05          9.64         3.06 o                         
   6 -11   5          0.69          2.30         3.42 o                         
   7 -11   5         94.81        109.76         6.61 o                         
   8 -11   5        118.38        131.78        12.01 o                         
   9 -11   5          1.06          2.33         2.44 o                         
  10 -11   5         22.04         20.28         2.93 o                         
  -5 -10   5         27.05         19.88         3.22 o                         
  -4 -10   5         10.68          7.31         3.19 o                         
  -3 -10   5         43.59         47.06         5.95 o                         
  -2 -10   5        640.10        646.03        18.22 o                         
  -1 -10   5        705.93        702.29        18.86 o                         
   0 -10   5          2.56          2.30         3.16 o                         
   1 -10   5        225.75        245.71         9.28 o                         
   2 -10   5        284.40        298.55        11.67 o                         
   3 -10   5         67.13         56.20         6.66 o                         
   4 -10   5         14.28         20.92         4.31 o                         
   5 -10   5         23.85         19.21         4.42 o                         
   6 -10   5          7.42          3.03         3.64 o                         
   7 -10   5         21.45         23.70         3.76 o                         
   8 -10   5          2.58         -3.28         4.72 o                         
   9 -10   5         31.41         35.55         4.28 o                         
  10 -10   5         46.94         49.29         4.08 o                         
  11 -10   5         65.29         67.98         5.98 o                         
  -6  -9   5          5.91          6.52         3.73 o                         
  -5  -9   5        130.73        146.31         8.85 o                         
  -4  -9   5         10.55          7.60         3.18 o                         
  -3  -9   5          3.21          2.26         3.25 o                         
  -2  -9   5         18.06         19.05         3.68 o                         
  -1  -9   5        232.46        232.47         7.85 o                         
   0  -9   5        780.22        731.30        19.82 o                         
   1  -9   5        556.14        563.10        15.10 o                         
   2  -9   5        315.67        295.11        12.12 o                         
   3  -9   5       1517.89       1585.97        41.26 o                         
   4  -9   5        175.70        200.14         8.63 o                         
   5  -9   5        205.84        171.24        11.51 o                         
   6  -9   5        543.95        499.24        18.67 o                         
   7  -9   5          0.22          5.13         4.30 o                         
   8  -9   5        210.98        181.38        19.20 o                         
   9  -9   5        193.58        185.06        11.64 o                         
  10  -9   5         69.34         57.51         3.97 o                         
  11  -9   5        194.98        195.86        12.63 o                         
  -6  -8   5          2.02          1.32         2.80 o                         
  -5  -8   5          8.22          6.32         2.37 o                         
  -4  -8   5          7.73          6.76         2.37 o                         
  -3  -8   5        280.60        261.46         8.95 o                         
  -2  -8   5         52.57         57.13         3.61 o                         
  -1  -8   5        317.27        308.51         9.64 o                         
   0  -8   5        158.04        140.69         5.88 o                         
   1  -8   5       3501.43       3903.00       113.15 o                         
   2  -8   5       1893.22       2018.08        55.03 o                         
   3  -8   5         10.29         14.69         4.10 o                         
   4  -8   5         39.62         39.63         5.11 o                         
   5  -8   5        466.64        460.03        24.09 o                         
   6  -8   5        169.19        137.22         8.91 o                         
   7  -8   5         35.16         27.03         6.21 o                         
   8  -8   5         26.62         34.15         6.23 o                         
   9  -8   5          0.40          1.35         3.56 o                         
  10  -8   5         32.60         35.10         3.86 o                         
  11  -8   5         55.81         52.17         5.91 o                         
  -7  -7   5         25.28         34.52         3.56 o                         
  -6  -7   5          1.50          2.88         1.74 o                         
  -5  -7   5         20.52         20.36         2.05 o                         
  -4  -7   5          0.45          1.36         1.83 o                         
  -3  -7   5          6.69          2.99         2.00 o                         
  -2  -7   5        448.31        443.54        10.32 o                         
  -1  -7   5          3.36          8.14         4.03 o                         
   0  -7   5        670.66        681.23        29.43 o                         
   1  -7   5       5025.72       5559.67       118.76 o                         
   2  -7   5       1151.20       1199.37        31.66 o                         
   3  -7   5        546.16        571.27        75.47 o                         
   4  -7   5         55.03         55.82        10.62 o                         
   5  -7   5        515.94        467.17        26.02 o                         
   6  -7   5        300.56        265.20        18.06 o                         
   7  -7   5         59.70         60.46         6.83 o                         
   8  -7   5        420.11        422.40        15.41 o                         
   9  -7   5        776.35        740.07        19.28 o                         
  10  -7   5         50.67         46.58         5.55 o                         
  11  -7   5         87.53         87.65         8.70 o                         
  -8  -6   5         53.84         44.65         4.62 o                         
  -7  -6   5         49.92         47.52         3.13 o                         
  -6  -6   5        211.71        223.98         5.16 o                         
  -5  -6   5        437.29        430.22         8.46 o                         
  -4  -6   5         66.07         60.99         2.97 o                         
  -3  -6   5         14.55         12.69         2.96 o                         
  -2  -6   5        760.83        737.65        45.78 o                         
  -1  -6   5        502.20        450.19        32.49 o                         
   0  -6   5        272.07        286.08        12.36 o                         
   1  -6   5        502.64        511.62        25.35 o                         
   2  -6   5        156.69        157.92         9.59 o                         
   3  -6   5         83.81         69.27        10.54 o                         
   4  -6   5        695.96        683.64        51.92 o                         
   5  -6   5         52.76         30.91         9.16 o                         
   6  -6   5         22.01         22.01         5.46 o                         
   7  -6   5        423.04        391.89        18.75 o                         
   8  -6   5        389.66        362.15        13.55 o                         
   9  -6   5        630.94        638.74        17.22 o                         
  10  -6   5         69.17         70.49         4.60 o                         
  11  -6   5        170.26        153.91        13.03 o                         
  -9  -5   5          5.17          1.94         3.53 o                         
  -8  -5   5        104.75        100.89         4.51 o                         
  -7  -5   5        235.14        233.59         5.71 o                         
  -6  -5   5        698.07        716.83        11.53 o                         
  -5  -5   5       1670.10       1814.52        27.03 o                         
  -4  -5   5          7.99          1.45         2.04 o                         
  -3  -5   5          3.88          8.66         7.36 o                         
  -2  -5   5        135.85        132.56        12.12 o                         
  -1  -5   5        685.88        712.47        44.80 o                         
   0  -5   5       2228.62       2608.06        76.13 o                         
   1  -5   5        729.70        721.60        63.15 o                         
   2  -5   5        713.94        786.11        52.04 o                         
   3  -5   5        472.91        577.54        43.16 o                         
   4  -5   5         29.61         18.24         9.15 o                         
   5  -5   5        338.47        283.34        22.13 o                         
   6  -5   5        152.62        130.72         8.61 o                         
   7  -5   5         11.80         10.74         3.17 o                         
   8  -5   5          0.25          2.12         2.30 o                         
   9  -5   5        133.49        140.66         5.50 o                         
  10  -5   5        183.22        194.38        15.93 o                         
  11  -5   5        282.58        301.92        16.09 o                         
 -10  -4   5         17.47         10.42         2.79 o                         
  -9  -4   5          2.07          1.68         2.29 o                         
  -8  -4   5         52.69         60.48         4.24 o                         
  -7  -4   5        423.52        418.13         8.32 o                         
  -6  -4   5          3.44          1.51         1.76 o                         
  -5  -4   5        962.69       1002.17        21.63 o                         
  -4  -4   5       1717.25       1584.88        97.80 o                         
  -3  -4   5        741.31        710.06        28.96 o                         
  -2  -4   5        110.24        142.81        19.67 o                         
  -1  -4   5        235.39        225.46        20.30 o                         
   0  -4   5       4557.80       4892.29       162.57 o                         
   1  -4   5        368.43        518.04        24.51 o                         
   2  -4   5        182.75        236.60        16.51 o                         
   3  -4   5       3620.15       3904.80       191.63 o                         
   4  -4   5        724.52        775.94        37.00 o                         
   5  -4   5          7.21          2.59         6.27 o                         
   6  -4   5         10.20         11.70         4.46 o                         
   7  -4   5         39.53         43.72         7.07 o                         
   8  -4   5        234.01        228.06         7.96 o                         
   9  -4   5         51.44         51.35         3.72 o                         
  10  -4   5         56.76         48.65         4.54 o                         
  11  -4   5         24.40         26.78         3.54 o                         
 -10  -3   5         77.99         71.10         7.94 o                         
  -9  -3   5        202.03        204.75         9.84 o                         
  -8  -3   5        226.81        241.21        10.22 o                         
  -7  -3   5        642.37        597.83        13.40 o                         
  -6  -3   5        219.21        213.26         5.63 o                         
  -5  -3   5          0.16         -4.15        10.35 o                         
  -4  -3   5        166.20        145.78        14.89 o                         
  -3  -3   5       1241.89       1345.00        46.73 o                         
  -2  -3   5        838.73        824.40        24.63 o                         
  -1  -3   5         28.53         31.52         5.53 o                         
   0  -3   5       1517.78       1528.96        55.31 o                         
   1  -3   5       2102.27       2189.67       109.86 o                         
   2  -3   5        118.11        104.34        10.20 o                         
   3  -3   5        752.14        750.93        28.72 o                         
   4  -3   5        605.92        743.74        38.17 o                         
   5  -3   5          2.94          0.00         4.93 o                         
   6  -3   5        683.71        645.16        24.87 o                         
   7  -3   5       1309.40       1273.84        29.52 o                         
   8  -3   5        133.05        134.79         6.13 o                         
   9  -3   5         73.79         70.75         8.06 o                         
  10  -3   5         96.35        105.52         7.52 o                         
  11  -3   5        248.74        228.19        13.71 o                         
 -11  -2   5        170.86        158.96         7.35 o                         
 -10  -2   5        199.40        199.99         7.84 o                         
  -9  -2   5         29.70         45.10        14.06 o                         
  -8  -2   5          3.96          4.11         2.20 o                         
  -7  -2   5        225.35        270.97         6.56 o                         
  -6  -2   5       2017.21       2114.93        33.80 o                         
  -5  -2   5       2971.55       3025.77        87.89 o                         
  -4  -2   5          5.13          6.42         5.28 o                         
  -3  -2   5        362.26        484.59        20.62 o                         
  -2  -2   5          0.99          2.00         2.43 o                         
  -1  -2   5       1444.55       1612.82        46.69 o                         
   0  -2   5       1816.32       1889.93        53.64 o                         
   1  -2   5       4155.63       4165.08       138.95 o                         
   2  -2   5        473.06        475.67        41.48 o                         
   3  -2   5         28.21         46.42         5.87 o                         
   4  -2   5        120.43        176.12        11.42 o                         
   5  -2   5        239.58        223.77         9.66 o                         
   6  -2   5       2834.97       2819.83        57.29 o                         
   7  -2   5       1842.22       1845.13        34.35 o                         
   8  -2   5        174.09        183.65         9.88 o                         
   9  -2   5          5.38          1.27         2.59 o                         
  10  -2   5          0.79          0.87         2.36 o                         
 -11  -1   5         65.84         70.05         5.48 o                         
 -10  -1   5          2.88          0.24         2.86 o                         
  -9  -1   5          4.58          2.12         2.45 o                         
  -8  -1   5         16.39          7.98         2.84 o                         
  -7  -1   5         45.34         33.23         2.71 o                         
  -6  -1   5       1947.66       1940.02        45.76 o                         
  -5  -1   5       2991.41       3114.76        67.90 o                         
  -4  -1   5         79.40         62.06         5.28 o                         
  -3  -1   5        320.67        358.84        13.39 o                         
  -2  -1   5        230.39        254.80         9.37 o                         
  -1  -1   5       5437.58       5277.95       120.54 o                         
   0  -1   5       4807.87       4542.85       157.10 o                         
   1  -1   5       7295.68       7268.05       228.58 o                         
   2  -1   5       3557.81       3451.40        93.38 o                         
   3  -1   5        435.48        431.76        18.26 o                         
   4  -1   5        216.52        224.58        12.85 o                         
   5  -1   5         72.90         83.27         5.61 o                         
   6  -1   5       1924.42       1899.36        34.73 o                         
   7  -1   5        485.27        482.09        16.15 o                         
   8  -1   5        181.09        166.63         6.68 o                         
   9  -1   5         17.82         19.81         2.91 o                         
  10  -1   5         35.24         38.23         3.51 o                         
 -11   0   5         73.67         85.31         6.73 o                         
 -10   0   5         95.60        102.08         5.35 o                         
  -9   0   5          3.54          5.50         2.54 o                         
  -8   0   5        476.08        457.51        14.30 o                         
  -7   0   5       1555.50       1587.28        25.63 o                         
  -6   0   5        889.37        953.82        24.13 o                         
  -5   0   5       1332.02       1268.10        34.25 o                         
  -4   0   5          9.08         10.24         4.78 o                         
  -3   0   5       6361.25       6151.93       390.18 o                         
  -2   0   5       4655.88       4692.10       151.70 o                         
  -1   0   5         17.97         10.77         2.04 o                         
   0   0   5        290.32        261.50        14.84 o                         
   1   0   5       2227.69       2357.43       113.95 o                         
   2   0   5       4286.70       4091.21       108.16 o                         
   3   0   5        113.75        115.93         6.77 o                         
   4   0   5        666.14        542.70        23.66 o                         
   5   0   5       1489.44       1401.53        40.29 o                         
   6   0   5       1466.10       1485.00        25.12 o                         
   7   0   5        658.42        677.80        15.92 o                         
   8   0   5        229.16        247.87        10.11 o                         
   9   0   5          3.24          4.99         2.71 o                         
  10   0   5          5.92          6.07         2.31 o                         
 -12   1   5         33.92         26.50         3.77 o                         
 -11   1   5        210.06        219.31         9.41 o                         
 -10   1   5          0.41          1.60         2.47 o                         
  -9   1   5          4.12          5.55         2.53 o                         
  -8   1   5          3.67          7.54         2.62 o                         
  -7   1   5         90.18         87.70         4.48 o                         
  -6   1   5        381.92        429.30        16.09 o                         
  -5   1   5        811.10        765.02        41.68 o                         
  -4   1   5       1700.93       1723.80        92.97 o                         
  -3   1   5        323.53        337.38        15.91 o                         
  -2   1   5       1111.95       1116.86        43.36 o                         
  -1   1   5        586.61        596.45        23.82 o                         
   0   1   5       4164.93       4383.55       207.50 o                         
   1   1   5        953.33       1004.70        69.38 o                         
   2   1   5          7.52          8.10         3.27 o                         
   3   1   5          9.22         15.78         4.15 o                         
   4   1   5        294.23        296.34        19.58 o                         
   5   1   5       2554.18       2528.03        41.42 o                         
   6   1   5       3148.58       3122.16        56.42 o                         
   7   1   5          8.78          9.19         2.80 o                         
   8   1   5          0.13          1.55         2.95 o                         
   9   1   5         93.08        106.70         4.95 o                         
 -12   2   5          4.82          7.38         3.21 o                         
 -11   2   5        225.26        247.13        10.17 o                         
 -10   2   5          0.40         -2.16         2.16 o                         
  -9   2   5        396.89        387.91        10.33 o                         
  -8   2   5        731.34        740.26        16.98 o                         
  -7   2   5        952.94        944.93        21.29 o                         
  -6   2   5        341.90        288.05        17.11 o                         
  -5   2   5         34.34         37.81         8.77 o                         
  -4   2   5        132.99        130.78        17.77 o                         
  -3   2   5        331.67        307.24        16.30 o                         
  -2   2   5       6785.76       7022.27       226.58 o                         
  -1   2   5       1515.42       1684.22        87.40 o                         
   0   2   5        354.28        389.22        32.19 o                         
   1   2   5         68.74        104.43         8.76 o                         
   2   2   5        109.76        124.88        18.43 o                         
   3   2   5        342.63        315.43        23.44 o                         
   4   2   5       1024.34       1050.76        34.81 o                         
   5   2   5         53.63         46.17         2.86 o                         
   6   2   5        200.90        180.84         6.57 o                         
   7   2   5        131.61        129.26         7.21 o                         
   8   2   5        122.07        117.74         7.17 o                         
   9   2   5          0.89          0.00         1.84 o                         
 -12   3   5          2.68          2.33         2.16 o                         
 -11   3   5        118.38        132.04         9.11 o                         
 -10   3   5          0.36          3.54         2.73 o                         
  -9   3   5         51.50         51.21         5.49 o                         
  -8   3   5          9.90          4.14         2.89 o                         
  -7   3   5        127.94        115.93         6.74 o                         
  -6   3   5          3.23          2.07         5.12 o                         
  -5   3   5        888.40        937.89        35.58 o                         
  -4   3   5       1922.73       2285.28       116.89 o                         
  -3   3   5        488.32        456.30        22.35 o                         
  -2   3   5       2394.22       2431.22       121.67 o                         
  -1   3   5       1812.92       1988.41        70.16 o                         
   0   3   5        123.27        111.57        16.07 o                         
   1   3   5        567.07        476.95        18.73 o                         
   2   3   5        130.91         97.77         7.75 o                         
   3   3   5         76.78         92.73         9.59 o                         
   4   3   5         45.71         40.38         3.67 o                         
   5   3   5        178.78        189.60         6.87 o                         
   6   3   5         63.37         56.14         4.10 o                         
   7   3   5          7.43          6.02         2.26 o                         
   8   3   5         15.15         12.88         2.51 o                         
 -12   4   5        260.59        233.93        10.68 o                         
 -11   4   5         56.79         57.44         4.84 o                         
 -10   4   5          2.05         -1.21         2.40 o                         
  -9   4   5        966.00        967.40        21.05 o                         
  -8   4   5        707.49        671.62        25.51 o                         
  -7   4   5         80.07         74.23         5.51 o                         
  -6   4   5       1031.53       1163.85        37.58 o                         
  -5   4   5        717.15        727.96        52.57 o                         
  -4   4   5        605.37        668.25        31.61 o                         
  -3   4   5        178.57        186.84        20.05 o                         
  -2   4   5        639.54        683.11        46.00 o                         
  -1   4   5       1772.24       1780.85        66.20 o                         
   0   4   5       3325.76       3076.94       157.70 o                         
   1   4   5         34.46         30.61         4.38 o                         
   2   4   5       1437.89       1444.27        43.68 o                         
   3   4   5       2708.31       2745.46        47.28 o                         
   4   4   5        494.15        477.26        12.44 o                         
   5   4   5         41.06         45.54         3.95 o                         
   6   4   5         53.19         56.87         4.19 o                         
   7   4   5         30.42         30.51         3.39 o                         
   8   4   5        160.19        159.13        22.61 o                         
 -12   5   5        108.75         92.52         9.51 o                         
 -11   5   5        373.41        403.67        12.05 o                         
 -10   5   5        503.32        513.69        13.93 o                         
  -9   5   5        411.48        389.74        18.23 o                         
  -8   5   5        384.41        361.63        12.24 o                         
  -7   5   5        132.90        113.04        14.78 o                         
  -6   5   5         71.30         80.79        10.02 o                         
  -5   5   5          1.85          3.27         5.63 o                         
  -4   5   5        260.48        297.92        27.79 o                         
  -3   5   5        410.42        431.59        35.50 o                         
  -2   5   5        111.41        106.72        17.67 o                         
  -1   5   5        747.08        671.93        32.88 o                         
   0   5   5       3096.96       2968.30       147.73 o                         
   1   5   5       1575.77       1501.06        67.66 o                         
   2   5   5        123.81        121.46         4.23 o                         
   3   5   5          6.72          9.23         2.25 o                         
   4   5   5        285.77        287.88         9.00 o                         
   5   5   5         28.95         27.52         3.42 o                         
   6   5   5         31.59         36.98         2.83 o                         
   7   5   5          9.35          7.87         3.85 o                         
 -12   6   5         18.05         18.49         2.37 o                         
 -11   6   5         39.98         36.76         3.16 o                         
 -10   6   5          1.47         -1.17         2.68 o                         
  -9   6   5        999.18        994.89        28.07 o                         
  -8   6   5       1027.43       1119.45        30.52 o                         
  -7   6   5       1661.60       1783.26        45.31 o                         
  -6   6   5         11.48         30.22         9.10 o                         
  -5   6   5        853.56        922.92        46.24 o                         
  -4   6   5         22.26         26.35        12.18 o                         
  -3   6   5          0.04          3.30         8.24 o                         
  -2   6   5          6.25         13.17         6.28 o                         
  -1   6   5          8.87          7.63         5.99 o                         
   0   6   5         94.40         90.72         6.08 o                         
   1   6   5         70.24         62.43         3.48 o                         
   2   6   5       3783.19       3809.22        64.03 o                         
   3   6   5       1138.41       1116.92        23.53 o                         
   4   6   5         97.60         95.79         4.65 o                         
   5   6   5         92.84         97.46         5.74 o                         
   6   6   5        115.97        115.65         5.84 o                         
   7   6   5         26.04         27.02         2.41 o                         
 -12   7   5         38.39         34.54         5.35 o                         
 -11   7   5          0.15          1.26         2.16 o                         
 -10   7   5        223.67        200.90         8.16 o                         
  -9   7   5         42.52         33.81         4.18 o                         
  -8   7   5        254.80        246.51         9.53 o                         
  -7   7   5       1501.75       1379.42        93.75 o                         
  -6   7   5        285.19        280.34        15.20 o                         
  -5   7   5        759.81        759.98        27.52 o                         
  -4   7   5        555.22        549.86        21.72 o                         
  -3   7   5        665.10        668.38        17.22 o                         
  -2   7   5        160.59        146.69         6.41 o                         
  -1   7   5        152.06        139.27         6.56 o                         
   0   7   5        728.95        749.98        19.61 o                         
   1   7   5        658.03        589.88        14.34 o                         
   2   7   5        909.75        917.08        19.39 o                         
   3   7   5        973.55        960.78        26.17 o                         
   4   7   5        243.11        253.93        13.09 o                         
   5   7   5          5.90          4.56         2.55 o                         
   6   7   5          0.33          1.21         2.13 o                         
 -12   8   5         14.24         21.71         2.98 o                         
 -11   8   5        156.86        158.37         6.13 o                         
 -10   8   5         12.98         16.17         3.16 o                         
  -9   8   5         76.38         70.52         7.06 o                         
  -8   8   5         10.90         11.11         6.75 o                         
  -7   8   5        274.69        278.03        11.14 o                         
  -6   8   5       2037.51       2135.56        61.21 o                         
  -5   8   5          2.39          4.99         4.07 o                         
  -4   8   5        543.43        542.60        17.12 o                         
  -3   8   5        539.34        543.65        17.75 o                         
  -2   8   5        120.98        127.11         9.01 o                         
  -1   8   5        437.64        429.97        13.87 o                         
   0   8   5        731.96        716.20        19.29 o                         
   1   8   5        374.41        356.54         9.98 o                         
   2   8   5        181.99        183.33         8.72 o                         
   3   8   5        530.75        541.27        36.24 o                         
   4   8   5        225.05        225.56        11.36 o                         
   5   8   5          0.85         -0.38         2.16 o                         
 -12   9   5        140.18        120.52        20.09 o                         
 -11   9   5         74.08         75.49         4.35 o                         
 -10   9   5          0.67         -1.96         2.95 o                         
  -9   9   5         38.49         31.97         4.20 o                         
  -8   9   5       1184.68       1266.89        48.35 o                         
  -7   9   5         92.50        102.94         6.63 o                         
  -6   9   5          0.06         -0.11         2.97 o                         
  -5   9   5         73.33         73.65         6.71 o                         
  -4   9   5         20.52         19.67         3.79 o                         
  -3   9   5        106.36         92.06         6.58 o                         
  -2   9   5         64.66         60.91         4.50 o                         
  -1   9   5          0.91         -3.49         3.79 o                         
   0   9   5        147.81        136.32         8.88 o                         
   1   9   5        292.93        305.53        23.13 o                         
   2   9   5        143.34        155.69         6.45 o                         
   3   9   5         65.16         67.46         6.58 o                         
   4   9   5        136.19        121.42         9.26 o                         
 -11  10   5          0.02          0.49         2.51 o                         
 -10  10   5          6.27          6.22         2.18 o                         
  -9  10   5         75.98         73.10         4.90 o                         
  -8  10   5        814.21        876.38        31.33 o                         
  -7  10   5        179.82        189.25        10.22 o                         
  -6  10   5        417.03        425.15        16.45 o                         
  -5  10   5        323.25        326.24        15.19 o                         
  -4  10   5         10.89         14.44         3.27 o                         
  -3  10   5        206.76        186.96         7.65 o                         
  -2  10   5        391.20        395.93        16.10 o                         
  -1  10   5        486.63        537.71        34.90 o                         
   0  10   5        909.23        993.49        31.69 o                         
   1  10   5        208.36        216.72        12.86 o                         
   2  10   5          1.20          0.86         1.99 o                         
   3  10   5         16.42         10.29         2.54 o                         
 -11  11   5          0.02         -0.93         2.46 o                         
 -10  11   5         18.45         26.12         3.71 o                         
  -9  11   5         24.81         30.77         3.21 o                         
  -8  11   5         24.92         26.00         3.46 o                         
  -7  11   5          1.74          2.75         3.35 o                         
  -6  11   5         17.07          9.33         3.82 o                         
  -5  11   5        262.76        274.23        12.25 o                         
  -4  11   5          4.79         -0.10         2.99 o                         
  -3  11   5         69.01         58.87         6.47 o                         
  -2  11   5         21.69         20.67         9.18 o                         
  -1  11   5         33.99         36.17         4.90 o                         
   0  11   5         89.85         93.04         6.06 o                         
   1  11   5         66.54         68.59         4.07 o                         
 -10  12   5          9.26          6.83         3.33 o                         
  -9  12   5          1.23          1.52         2.71 o                         
  -8  12   5         23.50         23.09         3.42 o                         
  -7  12   5         18.39         21.77         3.88 o                         
  -6  12   5         11.50         15.88         3.49 o                         
  -5  12   5        203.90        225.09        10.08 o                         
  -4  12   5          1.24          2.70         2.59 o                         
  -3  12   5         11.77         15.14         3.52 o                         
  -2  12   5        127.78        133.56         8.70 o                         
  -1  12   5        217.19        230.37        10.84 o                         
   0  12   5         44.09         36.54         2.87 o                         
  -9  13   5          0.97          1.18         1.91 o                         
  -8  13   5          0.02          0.24         1.86 o                         
  -7  13   5          3.43          2.64         2.04 o                         
  -6  13   5         48.15         50.99         4.23 o                         
  -5  13   5          0.37         -1.76         2.11 o                         
  -4  13   5         63.98         67.93         5.87 o                         
  -3  13   5         54.12         54.99         6.98 o                         
  -2  13   5         31.35         21.57         4.17 o                         
   3 -15   6          1.51          1.64         2.19 o                         
   4 -15   6         78.37         59.72         5.66 o                         
   5 -15   6          9.26          7.26         2.60 o                         
   0 -14   6         38.20         25.67         2.72 o                         
   1 -14   6          6.93          7.15         3.49 o                         
   2 -14   6          2.63          0.59         3.14 o                         
   3 -14   6          5.90          1.03         5.23 o                         
   4 -14   6         44.20         32.32         3.94 o                         
   5 -14   6          0.03          0.39         3.02 o                         
   6 -14   6         25.25         28.49         3.85 o                         
   7 -14   6         11.98         14.10         4.22 o                         
   8 -14   6         71.89         80.09         6.47 o                         
  -2 -13   6          4.61          3.29         2.16 o                         
  -1 -13   6          0.00         -0.24         2.15 o                         
   0 -13   6          3.90          2.52         2.50 o                         
   1 -13   6          6.14          2.36         2.68 o                         
   2 -13   6        467.84        487.19        17.65 o                         
   3 -13   6        326.73        396.76        15.72 o                         
   4 -13   6         50.41         69.11         5.92 o                         
   5 -13   6        112.16        110.13         6.32 o                         
   6 -13   6          4.20          8.85         2.96 o                         
   7 -13   6          5.94         10.08         3.30 o                         
   8 -13   6        120.24        120.70         6.94 o                         
   9 -13   6        122.15        100.98         7.90 o                         
  -3 -12   6          3.83          5.50         2.64 o                         
  -2 -12   6         71.00         72.03         5.49 o                         
  -1 -12   6         52.38         62.50         7.90 o                         
   0 -12   6         85.31         94.31         6.07 o                         
   1 -12   6         18.19         24.71         3.55 o                         
   2 -12   6         93.58        106.38         9.59 o                         
   3 -12   6         29.89         26.20         4.18 o                         
   4 -12   6        340.42        376.19        13.83 o                         
   5 -12   6        424.17        440.30        13.52 o                         
   6 -12   6        211.34        205.05         7.95 o                         
   7 -12   6        193.18        189.69         8.01 o                         
   8 -12   6         47.55         56.70         4.42 o                         
   9 -12   6         23.57         19.65         2.22 o                         
  10 -12   6         32.79         26.96         2.51 o                         
  -4 -11   6        182.38        172.25         7.67 o                         
  -3 -11   6         98.66        105.47         6.46 o                         
  -2 -11   6          2.17          0.36         3.33 o                         
  -1 -11   6        593.68        615.14        17.42 o                         
   0 -11   6        674.22        715.65        19.66 o                         
   1 -11   6        220.55        250.49        11.64 o                         
   2 -11   6        211.59        228.46        13.82 o                         
   3 -11   6          0.39         -2.79         3.39 o                         
   4 -11   6        127.07        132.10         9.12 o                         
   5 -11   6         75.35         86.48         5.70 o                         
   6 -11   6         18.73         20.15         3.85 o                         
   7 -11   6          5.47         -0.58         2.65 o                         
   8 -11   6         11.40         12.34         3.17 o                         
   9 -11   6          4.11          0.01         2.79 o                         
  10 -11   6          0.67          1.78         1.91 o                         
  -5 -10   6         41.07         39.74         4.48 o                         
  -4 -10   6         83.52         96.01         5.64 o                         
  -3 -10   6         20.31         17.39         4.66 o                         
  -2 -10   6         80.03         80.04         7.69 o                         
  -1 -10   6          7.32          7.46         2.68 o                         
   0 -10   6         25.72         27.40         3.36 o                         
   1 -10   6        576.47        609.32        22.50 o                         
   2 -10   6       2148.55       2296.86        49.38 o                         
   3 -10   6        927.69        921.14        23.24 o                         
   4 -10   6        328.00        316.88        11.35 o                         
   5 -10   6       1176.22       1199.39        30.04 o                         
   6 -10   6         18.41         17.20         3.39 o                         
   7 -10   6          3.78          6.72         4.86 o                         
   8 -10   6         18.02         12.94         5.74 o                         
   9 -10   6        367.14        368.03        15.50 o                         
  10 -10   6        255.20        260.85        10.11 o                         
  -5  -9   6         50.76         42.34         3.26 o                         
  -4  -9   6        279.32        256.20         8.70 o                         
  -3  -9   6        468.83        470.34        16.37 o                         
  -2  -9   6        611.39        660.89        17.32 o                         
  -1  -9   6        153.15        136.45         8.91 o                         
   0  -9   6        170.71        181.40         8.05 o                         
   1  -9   6         30.71         32.73         3.81 o                         
   2  -9   6        707.52        643.23        16.12 o                         
   3  -9   6        248.58        218.02         8.72 o                         
   4  -9   6        304.13        280.89        10.98 o                         
   5  -9   6        220.42        214.86        10.00 o                         
   6  -9   6          0.43          0.46         3.51 o                         
   7  -9   6        165.87        175.92        13.87 o                         
   8  -9   6         63.90         53.69         7.07 o                         
   9  -9   6        179.07        152.38        16.19 o                         
  10  -9   6        434.44        478.18        16.30 o                         
  11  -9   6        143.91        128.90         9.96 o                         
  -6  -8   6        176.68        192.07         7.81 o                         
  -5  -8   6        589.19        624.96        13.56 o                         
  -4  -8   6        215.84        193.11         6.35 o                         
  -3  -8   6        988.32        967.24        22.61 o                         
  -2  -8   6         79.28         74.62         5.09 o                         
  -1  -8   6          0.19         -0.19         2.68 o                         
   0  -8   6        459.34        472.21        21.66 o                         
   1  -8   6       1313.37       1371.96        30.97 o                         
   2  -8   6        321.07        306.91        12.28 o                         
   3  -8   6       1459.70       1535.27        34.76 o                         
   4  -8   6         12.36          9.55         3.64 o                         
   5  -8   6         34.91         35.29         5.24 o                         
   6  -8   6         34.28         26.28         4.60 o                         
   7  -8   6          0.32          3.51         6.70 o                         
   8  -8   6         35.22         40.38         7.84 o                         
   9  -8   6        175.40        153.40         7.22 o                         
  10  -8   6         10.55         11.38         3.12 o                         
  11  -8   6         58.60         56.95         4.12 o                         
  -7  -7   6        116.30         95.64         6.58 o                         
  -6  -7   6         29.97         31.83         2.02 o                         
  -5  -7   6         87.14         70.36         2.99 o                         
  -4  -7   6         52.66         48.18         2.83 o                         
  -3  -7   6          8.04          3.33         2.05 o                         
  -2  -7   6        117.56        118.48         4.82 o                         
  -1  -7   6         10.94          1.29         3.16 o                         
   0  -7   6        235.33        249.25        24.06 o                         
   1  -7   6         75.33         95.06         8.54 o                         
   2  -7   6        207.58        177.93        11.08 o                         
   3  -7   6        915.38        880.22        46.82 o                         
   4  -7   6        690.66        858.05        63.60 o                         
   5  -7   6        151.66        160.02        12.39 o                         
   6  -7   6         13.19          3.39         3.56 o                         
   7  -7   6         20.91          6.97         6.91 o                         
   8  -7   6        486.73        467.33        21.99 o                         
   9  -7   6        445.69        408.49        13.46 o                         
  10  -7   6         16.11         21.51         5.34 o                         
  11  -7   6        133.78        121.82         6.62 o                         
  -8  -6   6         29.86         29.11         5.40 o                         
  -7  -6   6        286.70        309.39         7.25 o                         
  -6  -6   6          1.23          1.98         1.64 o                         
  -5  -6   6        108.70         95.97         3.48 o                         
  -4  -6   6         52.84         46.45         2.86 o                         
  -3  -6   6        111.07        102.09         4.67 o                         
  -2  -6   6          9.07          4.08         2.99 o                         
  -1  -6   6         22.47         12.04         8.28 o                         
   0  -6   6          1.73         -2.95         5.35 o                         
   1  -6   6       1094.29       1300.02        41.31 o                         
   2  -6   6       1355.60       1400.27        51.52 o                         
   3  -6   6          0.21          3.34         7.35 o                         
   4  -6   6        344.06        331.79        34.14 o                         
   5  -6   6          0.67          3.69         4.16 o                         
   6  -6   6        127.15        139.32        41.35 o                         
   7  -6   6        409.64        387.88        18.70 o                         
   8  -6   6        140.83        125.40         8.51 o                         
   9  -6   6         50.28         52.45         5.53 o                         
  10  -6   6         33.02         38.84         3.89 o                         
  11  -6   6        207.22        218.35         9.75 o                         
  -9  -5   6        174.94        177.08        12.31 o                         
  -8  -5   6        194.42        181.89         8.19 o                         
  -7  -5   6         12.03          9.45         1.70 o                         
  -6  -5   6        109.38        105.71         3.70 o                         
  -5  -5   6        105.79        113.68         3.88 o                         
  -4  -5   6         71.57         78.67         3.82 o                         
  -3  -5   6        367.25        369.18        29.35 o                         
  -2  -5   6       1644.51       1693.23        65.69 o                         
  -1  -5   6       1749.37       1792.04        95.55 o                         
   0  -5   6       1092.10       1172.84        48.04 o                         
   1  -5   6       1155.63       1285.46        51.52 o                         
   2  -5   6        488.16        543.41        41.78 o                         
   3  -5   6       2920.72       3119.16       161.05 o                         
   4  -5   6        446.70        532.31        30.50 o                         
   5  -5   6        676.23        700.60        37.98 o                         
   6  -5   6         53.41         45.49         6.74 o                         
   7  -5   6         73.24         77.40         7.23 o                         
   8  -5   6         77.93         70.47         4.74 o                         
   9  -5   6        576.83        594.35        16.02 o                         
  10  -5   6        168.55        151.95        10.16 o                         
  11  -5   6          2.92          6.29         2.17 o                         
  -9  -4   6          6.28          2.87         2.91 o                         
  -8  -4   6          7.50         20.60         3.53 o                         
  -7  -4   6         22.54         28.54         2.27 o                         
  -6  -4   6         16.16         17.39         2.04 o                         
  -5  -4   6        139.73        146.32         4.48 o                         
  -4  -4   6       2263.27       2402.73        94.07 o                         
  -3  -4   6        180.20        143.21         9.51 o                         
  -2  -4   6        677.61        737.45        33.27 o                         
  -1  -4   6       3075.20       3163.97       155.24 o                         
   0  -4   6       2623.77       2837.31        81.01 o                         
   1  -4   6       6432.06       6551.69       216.29 o                         
   2  -4   6        411.15        470.07        25.84 o                         
   3  -4   6        145.57        124.12        17.12 o                         
   4  -4   6        425.62        481.78        29.86 o                         
   5  -4   6         36.11         47.99         9.01 o                         
   6  -4   6       1117.42       1093.00        32.50 o                         
   7  -4   6        779.06        742.61        20.58 o                         
   8  -4   6          1.93          0.26         2.79 o                         
   9  -4   6          3.35          6.69         2.83 o                         
  10  -4   6          0.08         -2.43         2.46 o                         
  11  -4   6          0.91          1.16         1.54 o                         
 -10  -3   6          4.88          3.39         2.99 o                         
  -9  -3   6        217.40        223.83         9.28 o                         
  -8  -3   6        210.06        195.43         8.26 o                         
  -7  -3   6       1379.44       1375.17        23.33 o                         
  -6  -3   6        115.89         93.16         3.55 o                         
  -5  -3   6          3.85         10.50         8.74 o                         
  -4  -3   6        858.88        984.94        75.30 o                         
  -3  -3   6        875.02        793.04        36.88 o                         
  -2  -3   6        303.60        281.31        10.50 o                         
  -1  -3   6       1355.28       1383.65        42.37 o                         
   0  -3   6         16.25         18.30         4.88 o                         
   1  -3   6        198.53        138.45        12.62 o                         
   2  -3   6          2.59          7.86         5.36 o                         
   3  -3   6        162.90        119.84         9.23 o                         
   4  -3   6         89.25        116.64         9.86 o                         
   5  -3   6        246.00        231.57        17.88 o                         
   6  -3   6        140.15        142.38         6.73 o                         
   7  -3   6        406.86        402.12        15.54 o                         
   8  -3   6        902.91        942.18        26.84 o                         
   9  -3   6        486.59        488.68        13.89 o                         
  10  -3   6        126.93        144.19         6.14 o                         
 -11  -2   6         53.41         42.55         4.40 o                         
 -10  -2   6        254.97        266.63        13.20 o                         
  -9  -2   6          1.32          1.40         3.39 o                         
  -8  -2   6         41.11         39.75         5.48 o                         
  -7  -2   6        960.17        948.65        16.44 o                         
  -6  -2   6          2.32         -0.46         1.72 o                         
  -5  -2   6         63.61         58.94        10.90 o                         
  -4  -2   6          3.05          5.50         4.70 o                         
  -3  -2   6         14.66         14.94         2.49 o                         
  -2  -2   6        627.19        570.56        16.03 o                         
  -1  -2   6        436.42        383.27        14.68 o                         
   0  -2   6        133.08         89.93        21.44 o                         
   1  -2   6       1360.78       1346.39        40.41 o                         
   2  -2   6       1899.76       1818.27        53.77 o                         
   3  -2   6         49.74         52.96         7.32 o                         
   4  -2   6        291.68        227.62        13.50 o                         
   5  -2   6        198.73        146.93        19.50 o                         
   6  -2   6        361.12        335.39        12.62 o                         
   7  -2   6        311.66        293.58        13.63 o                         
   8  -2   6        102.71        103.82         5.95 o                         
   9  -2   6        402.37        414.19        18.93 o                         
  10  -2   6        307.14        313.67         9.87 o                         
 -11  -1   6        147.04        165.48         8.24 o                         
 -10  -1   6        129.46        136.39         8.12 o                         
  -9  -1   6        331.42        326.48        10.72 o                         
  -8  -1   6        209.35        205.93         7.22 o                         
  -7  -1   6          0.56          0.58         1.71 o                         
  -6  -1   6        454.62        427.79        18.09 o                         
  -5  -1   6         18.85         16.27         3.19 o                         
  -4  -1   6        317.40        290.87         8.27 o                         
  -3  -1   6          8.97          7.56         3.69 o                         
  -2  -1   6        598.05        581.74        16.02 o                         
  -1  -1   6        847.02        778.89        29.87 o                         
   0  -1   6        875.86        809.37        34.38 o                         
   1  -1   6        146.28         96.95        13.06 o                         
   2  -1   6        101.25        165.72        12.39 o                         
   3  -1   6        783.22        817.89        21.19 o                         
   4  -1   6        700.87        584.85        23.54 o                         
   5  -1   6       2051.19       2095.57        53.04 o                         
   6  -1   6        413.48        375.63        12.87 o                         
   7  -1   6         15.20         13.34         2.39 o                         
   8  -1   6        102.46        112.93        10.83 o                         
   9  -1   6         99.28        112.18         7.95 o                         
  10  -1   6         17.45         18.50         2.76 o                         
 -11   0   6          4.85         12.05         3.81 o                         
 -10   0   6        624.59        670.85        19.46 o                         
  -9   0   6         28.66         32.36         3.18 o                         
  -8   0   6       1438.79       1542.52        25.50 o                         
  -7   0   6        865.98        897.54        16.89 o                         
  -6   0   6         73.76         73.56         7.20 o                         
  -5   0   6        135.19        138.86         7.86 o                         
  -4   0   6        541.79        559.88        40.37 o                         
  -3   0   6         15.09         29.70         3.79 o                         
  -2   0   6        139.57         82.05         6.34 o                         
  -1   0   6        139.47         86.41         9.39 o                         
   0   0   6         38.82         52.49         7.34 o                         
   1   0   6        443.42        438.71        29.80 o                         
   2   0   6        181.22        145.81        15.56 o                         
   3   0   6        863.81        901.53        25.70 o                         
   4   0   6        317.12        341.81        18.02 o                         
   5   0   6        244.40        241.32         7.72 o                         
   6   0   6        139.84        130.07         5.04 o                         
   7   0   6        357.86        339.67         9.37 o                         
   8   0   6        626.26        624.40        16.48 o                         
   9   0   6        559.18        602.61        19.70 o                         
  10   0   6        205.66        185.56        11.20 o                         
 -12   1   6        140.57        132.49        12.81 o                         
 -11   1   6         71.01         76.05         6.71 o                         
 -10   1   6         14.45         15.81         2.42 o                         
  -9   1   6         36.11         32.16         3.07 o                         
  -8   1   6       2958.58       2930.67        46.51 o                         
  -7   1   6       1013.37        935.23        19.95 o                         
  -6   1   6        498.11        462.82        15.81 o                         
  -5   1   6        148.94        151.41         6.94 o                         
  -4   1   6        477.07        574.09        40.37 o                         
  -3   1   6       1371.63       1434.52        51.79 o                         
  -2   1   6        173.59        130.60        10.60 o                         
  -1   1   6        970.25        860.61        36.69 o                         
   0   1   6       1389.48       1258.81        63.64 o                         
   1   1   6       1894.19       1885.23        71.21 o                         
   2   1   6        356.62        394.38        20.31 o                         
   3   1   6       2179.16       2109.04        64.34 o                         
   4   1   6        237.96        247.01        30.22 o                         
   5   1   6        154.21        123.56         5.92 o                         
   6   1   6        214.19        197.91         7.32 o                         
   7   1   6         47.52         48.60         4.01 o                         
   8   1   6          0.06          0.61         2.56 o                         
   9   1   6         54.03         45.33         3.49 o                         
 -12   2   6        146.42        141.79        10.25 o                         
 -11   2   6        120.44        129.31         6.25 o                         
 -10   2   6         11.12         20.32         3.07 o                         
  -9   2   6        594.60        592.34        15.03 o                         
  -8   2   6         19.42         18.58         4.24 o                         
  -7   2   6        709.60        663.56        14.12 o                         
  -6   2   6         13.17          6.32         4.16 o                         
  -5   2   6        158.37        170.98        12.17 o                         
  -4   2   6        232.34        212.42        13.51 o                         
  -3   2   6       4958.84       5381.16       176.64 o                         
  -2   2   6          0.36          4.00         3.78 o                         
  -1   2   6       3699.04       3340.00       109.32 o                         
   0   2   6       9030.61       9433.41       256.67 o                         
   1   2   6       3989.51       4011.04       134.18 o                         
   2   2   6         28.83         15.44         5.18 o                         
   3   2   6        240.68        180.35        21.10 o                         
   4   2   6         91.28         96.37         4.61 o                         
   5   2   6          4.66          2.61         2.03 o                         
   6   2   6         74.04         86.17         4.40 o                         
   7   2   6        108.34        111.50         5.61 o                         
   8   2   6          1.64          1.37         3.69 o                         
   9   2   6        369.11        358.38        34.43 o                         
 -12   3   6         11.74         11.48         3.96 o                         
 -11   3   6         14.87         16.20         2.86 o                         
 -10   3   6         47.06         44.84         3.65 o                         
  -9   3   6        720.00        691.88        17.86 o                         
  -8   3   6         52.28         46.12         4.10 o                         
  -7   3   6        420.14        390.04        15.50 o                         
  -6   3   6       1272.38       1234.88        36.70 o                         
  -5   3   6          0.93         -2.99         9.32 o                         
  -4   3   6        145.62        126.67        11.03 o                         
  -3   3   6        242.59        248.23        15.68 o                         
  -2   3   6        741.72        912.14        55.53 o                         
  -1   3   6        181.18        178.92        31.61 o                         
   0   3   6        303.61        263.73        20.13 o                         
   1   3   6         42.02         41.25         5.15 o                         
   2   3   6        281.93        306.82        32.79 o                         
   3   3   6       1490.18       1393.89        37.54 o                         
   4   3   6        361.23        324.62         9.90 o                         
   5   3   6        282.32        296.23         9.56 o                         
   6   3   6          0.83          0.07         2.27 o                         
   7   3   6          1.34          3.89         2.18 o                         
   8   3   6        197.98        209.78         9.58 o                         
 -12   4   6         92.28        102.99         5.21 o                         
 -11   4   6        250.69        240.86         7.59 o                         
 -10   4   6          4.93          1.02         2.08 o                         
  -9   4   6       1229.98       1145.81        29.25 o                         
  -8   4   6        510.07        463.42        14.26 o                         
  -7   4   6        561.88        547.72        15.57 o                         
  -6   4   6        279.82        299.02        20.70 o                         
  -5   4   6        359.07        399.66        36.46 o                         
  -4   4   6        484.11        538.79        28.68 o                         
  -3   4   6          1.05         -4.73         7.37 o                         
  -2   4   6       1790.34       1827.56        67.35 o                         
  -1   4   6       1967.64       1964.93       105.79 o                         
   0   4   6         83.05         55.26        13.50 o                         
   1   4   6        418.02        406.36        35.28 o                         
   2   4   6        120.52        111.39         5.47 o                         
   3   4   6        519.74        503.03        18.02 o                         
   4   4   6        103.58         96.33         5.19 o                         
   5   4   6          6.15          4.22         2.42 o                         
   6   4   6         11.33         10.65         2.53 o                         
   7   4   6          8.55         10.03         2.32 o                         
   8   4   6        104.23        105.58         7.50 o                         
 -12   5   6         58.89         57.05         4.97 o                         
 -11   5   6          3.29          7.53         2.57 o                         
 -10   5   6         62.42         62.26         4.45 o                         
  -9   5   6        202.45        211.24         8.32 o                         
  -8   5   6          0.22          2.35         2.61 o                         
  -7   5   6          1.19          5.34         3.05 o                         
  -6   5   6          6.82          8.07         3.82 o                         
  -5   5   6        352.36        375.74        35.87 o                         
  -4   5   6         43.56         46.47         8.28 o                         
  -3   5   6         88.36         90.98        16.33 o                         
  -2   5   6          3.33          4.83         4.91 o                         
  -1   5   6         83.60        130.91        21.07 o                         
   0   5   6       1879.14       2099.57       117.50 o                         
   1   5   6        700.56        665.36        20.96 o                         
   2   5   6        661.32        617.63        14.75 o                         
   3   5   6        817.26        841.60        18.85 o                         
   4   5   6        389.03        396.20        11.43 o                         
   5   5   6         17.73         15.16         2.70 o                         
   6   5   6         35.74         34.83         2.90 o                         
   7   5   6          4.37          2.63         3.00 o                         
 -12   6   6         39.03         32.84         2.48 o                         
 -11   6   6        298.76        330.32         9.26 o                         
 -10   6   6        333.01        306.22        10.62 o                         
  -9   6   6        149.26        127.81         6.95 o                         
  -8   6   6        118.42        110.88         9.27 o                         
  -7   6   6        474.49        440.70        16.41 o                         
  -6   6   6         80.77         94.78         8.79 o                         
  -5   6   6         27.47         33.35        13.40 o                         
  -4   6   6        299.65        264.71        29.27 o                         
  -3   6   6        989.67       1087.74        48.53 o                         
  -2   6   6        773.23        885.99        63.71 o                         
  -1   6   6         25.88         36.70         5.08 o                         
   0   6   6        512.05        515.49        13.85 o                         
   1   6   6        205.76        209.07         7.75 o                         
   2   6   6        227.68        239.57         7.92 o                         
   3   6   6         19.57         20.67         2.66 o                         
   4   6   6         11.89         10.80         2.27 o                         
   5   6   6        127.92        136.86         5.70 o                         
   6   6   6        136.68        150.57         7.68 o                         
 -12   7   6          7.95          9.28         5.32 o                         
 -11   7   6        107.66        117.18         4.78 o                         
 -10   7   6         22.29         25.82         3.50 o                         
  -9   7   6        347.24        361.48        14.07 o                         
  -8   7   6        258.87        250.88        10.87 o                         
  -7   7   6        434.59        424.18        31.06 o                         
  -6   7   6        262.61        245.57        13.87 o                         
  -5   7   6        300.62        310.15        13.64 o                         
  -4   7   6         59.20         71.04         8.64 o                         
  -3   7   6        383.72        359.79        13.98 o                         
  -2   7   6        462.47        416.42        14.98 o                         
  -1   7   6        371.54        380.04        15.86 o                         
   0   7   6         24.31         28.90         3.29 o                         
   1   7   6        375.31        380.50        10.90 o                         
   2   7   6        247.69        250.68         8.89 o                         
   3   7   6          6.49          3.56         3.00 o                         
   4   7   6         20.08         21.92         3.70 o                         
   5   7   6        128.49        130.57         7.75 o                         
 -12   8   6         35.95         30.05         3.80 o                         
 -11   8   6        250.38        248.38         8.86 o                         
 -10   8   6         23.96         26.01         3.32 o                         
  -9   8   6         31.86         27.68         4.02 o                         
  -8   8   6        125.41        118.81        14.25 o                         
  -7   8   6         55.22         40.34         8.73 o                         
  -6   8   6         22.45         17.41         4.79 o                         
  -5   8   6         33.56         34.91         5.14 o                         
  -4   8   6         15.82         11.86         4.75 o                         
  -3   8   6        663.82        663.31        28.25 o                         
  -2   8   6        228.78        230.26         9.48 o                         
  -1   8   6         45.66         53.33         5.41 o                         
   0   8   6        462.39        454.04        13.99 o                         
   1   8   6          2.27         -0.35         2.50 o                         
   2   8   6          0.21         -0.91         2.95 o                         
   3   8   6         33.94         37.03         6.23 o                         
   4   8   6         38.47         30.21         3.12 o                         
   5   8   6        205.69        141.47         8.87 o                         
 -12   9   6        162.07        141.68         9.11 o                         
 -11   9   6        202.87        196.75        17.88 o                         
 -10   9   6        345.51        348.87        10.00 o                         
  -9   9   6         50.96         45.51         5.10 o                         
  -8   9   6          0.12         -1.17         5.44 o                         
  -7   9   6         93.89         96.99         7.58 o                         
  -6   9   6         47.57         34.58         4.59 o                         
  -5   9   6        416.01        415.36        14.84 o                         
  -4   9   6        175.86        178.39        11.71 o                         
  -3   9   6        198.58        216.43        11.80 o                         
  -2   9   6        240.95        244.00         9.91 o                         
  -1   9   6          4.47          6.66         4.42 o                         
   0   9   6        839.54        866.55        25.01 o                         
   1   9   6        267.70        291.16        16.08 o                         
   2   9   6        257.87        275.50        17.81 o                         
   3   9   6         33.39         48.76         6.33 o                         
 -11  10   6         20.07         11.30         3.07 o                         
 -10  10   6        150.49        112.91         5.73 o                         
  -9  10   6        258.25        260.29         8.77 o                         
  -8  10   6        612.07        652.03        28.31 o                         
  -7  10   6          0.13         -0.39         3.29 o                         
  -6  10   6         47.39         32.85         5.38 o                         
  -5  10   6        623.73        659.60        23.13 o                         
  -4  10   6       1251.78       1352.10        40.90 o                         
  -3  10   6        718.63        727.90        19.09 o                         
  -2  10   6        963.38       1009.88        31.67 o                         
  -1  10   6        218.56        214.08        13.80 o                         
   0  10   6          1.25          1.05         3.02 o                         
   1  10   6          3.86          3.34         2.45 o                         
   2  10   6          0.27          0.83         1.74 o                         
 -10  11   6        244.77        280.61        17.86 o                         
  -9  11   6        138.30        132.65         9.77 o                         
  -8  11   6          7.40         10.93         3.04 o                         
  -7  11   6          7.22          8.37         4.77 o                         
  -6  11   6         54.85         56.95        13.26 o                         
  -5  11   6         69.83         75.06         6.20 o                         
  -4  11   6         15.81         18.77         3.48 o                         
  -3  11   6         94.48         91.55        10.13 o                         
  -2  11   6        606.78        615.50        20.90 o                         
  -1  11   6        154.46        152.56         7.85 o                         
   0  11   6        171.12        188.85        10.28 o                         
   1  11   6        140.27        138.72         7.14 o                         
 -10  12   6        167.93        141.35         8.85 o                         
  -9  12   6        108.65        106.70         6.35 o                         
  -8  12   6        287.35        294.91        10.86 o                         
  -7  12   6        275.12        300.34        11.92 o                         
  -6  12   6         72.95         81.89         6.47 o                         
  -5  12   6          2.18          4.51         2.86 o                         
  -4  12   6        327.19        334.71        27.30 o                         
  -3  12   6        319.60        316.44        14.91 o                         
  -2  12   6         38.46         43.38         6.33 o                         
  -1  12   6          6.44          8.11         2.47 o                         
  -8  13   6        107.13         76.42         6.33 o                         
  -7  13   6         79.68         75.22         3.85 o                         
  -6  13   6          9.47          5.21         1.82 o                         
  -5  13   6          1.29         -0.42         1.70 o                         
  -4  13   6         31.87         35.94         5.42 o                         
  -3  13   6        195.88        169.33        11.34 o                         
   0 -14   7        202.85        168.63        19.76 o                         
   1 -14   7        176.46        152.46        34.99 o                         
   2 -14   7         68.80         94.72         9.95 o                         
   3 -14   7        169.46        166.09        20.80 o                         
   4 -14   7         10.17         16.65         4.25 o                         
   5 -14   7          0.20          0.06         2.74 o                         
   6 -14   7         33.08         28.30         5.20 o                         
   7 -14   7         50.29         56.33         6.36 o                         
  -2 -13   7         51.74         50.19         3.77 o                         
  -1 -13   7        132.86        148.11         8.28 o                         
   0 -13   7        155.35        151.57         7.13 o                         
   1 -13   7         52.51         36.50         5.18 o                         
   2 -13   7         12.84         13.75         3.54 o                         
   3 -13   7         76.15         73.28        13.15 o                         
   4 -13   7         68.94         76.40         5.96 o                         
   5 -13   7          0.65         -0.30         2.64 o                         
   6 -13   7         60.52         65.29        10.96 o                         
   7 -13   7          7.27         14.15         3.32 o                         
   8 -13   7         83.28         57.16         3.72 o                         
   9 -13   7         10.36          5.01         2.23 o                         
  -3 -12   7         91.90         84.11         4.50 o                         
  -2 -12   7         33.87         43.74         5.60 o                         
  -1 -12   7          2.24          4.98         3.27 o                         
   0 -12   7          0.11         -1.95         3.04 o                         
   1 -12   7         81.96         87.60         6.02 o                         
   2 -12   7          9.08          8.43         3.58 o                         
   3 -12   7        204.29        194.79        10.85 o                         
   4 -12   7         70.53         68.11         6.52 o                         
   5 -12   7          7.46         10.38         2.85 o                         
   6 -12   7        122.99        120.32         5.32 o                         
   7 -12   7        124.87        119.73         5.98 o                         
   8 -12   7         78.18         77.15         4.10 o                         
   9 -12   7         72.86         95.27         8.70 o                         
  -4 -11   7          8.71          9.10         6.02 o                         
  -3 -11   7         89.07         87.52         6.23 o                         
  -2 -11   7         67.72         64.16         5.18 o                         
  -1 -11   7        102.56        113.05         7.12 o                         
   0 -11   7        505.09        530.68        20.47 o                         
   1 -11   7         94.84         98.90         9.05 o                         
   2 -11   7         53.49         47.93         5.10 o                         
   3 -11   7          1.18         -2.52         3.37 o                         
   4 -11   7         78.46         78.79         4.87 o                         
   5 -11   7         27.48         27.96         6.03 o                         
   6 -11   7         96.30        109.25         8.53 o                         
   7 -11   7        194.86        190.79         9.97 o                         
   8 -11   7        418.36        410.84        14.61 o                         
   9 -11   7         35.93         27.85         6.35 o                         
  10 -11   7          3.09          5.15         1.63 o                         
  -5 -10   7        348.08        355.60        20.46 o                         
  -4 -10   7         26.36         30.50         3.30 o                         
  -3 -10   7         62.53         61.70         6.33 o                         
  -2 -10   7        383.82        419.25        13.49 o                         
  -1 -10   7        169.21        170.90         6.97 o                         
   0 -10   7        171.06        158.50        10.46 o                         
   1 -10   7          0.31          3.04         3.41 o                         
   2 -10   7        143.86        138.48         7.24 o                         
   3 -10   7         80.65         83.17         5.10 o                         
   4 -10   7         15.86         13.53         3.21 o                         
   5 -10   7        483.66        468.98        13.87 o                         
   6 -10   7        329.05        329.65        12.61 o                         
   7 -10   7        603.78        605.03        22.22 o                         
   8 -10   7        699.59        672.78        26.35 o                         
   9 -10   7         81.94        106.18         8.29 o                         
  10 -10   7          0.55          0.18         2.50 o                         
  -5  -9   7         27.31         26.31         2.97 o                         
  -4  -9   7         14.07         13.78         2.98 o                         
  -3  -9   7        328.87        330.34        17.15 o                         
  -2  -9   7       1265.08       1291.83        24.45 o                         
  -1  -9   7        427.86        443.63        12.27 o                         
   0  -9   7        329.52        349.96        11.21 o                         
   1  -9   7        113.96        106.36         7.05 o                         
   2  -9   7        658.02        665.62        18.01 o                         
   3  -9   7        438.81        471.40        14.23 o                         
   4  -9   7          1.98          2.40         2.79 o                         
   5  -9   7        479.81        469.35        15.21 o                         
   6  -9   7         53.92         59.57         5.84 o                         
   7  -9   7        112.96        101.70        11.75 o                         
   8  -9   7         51.72         45.43         5.32 o                         
   9  -9   7         37.83         55.21         6.74 o                         
  10  -9   7         59.83         62.53         4.49 o                         
  -6  -8   7        170.12        169.50         6.49 o                         
  -5  -8   7         61.44         51.69         3.13 o                         
  -4  -8   7        381.88        410.05        10.88 o                         
  -3  -8   7        180.49        182.56         8.47 o                         
  -2  -8   7        872.86        964.69        19.63 o                         
  -1  -8   7       1723.57       1792.66        35.34 o                         
   0  -8   7       1703.89       1758.18        46.18 o                         
   1  -8   7        666.66        626.69        18.98 o                         
   2  -8   7         39.04         42.39         4.59 o                         
   3  -8   7        163.05        138.31         7.05 o                         
   4  -8   7         18.67         19.22         3.73 o                         
   5  -8   7        153.21        139.66        14.28 o                         
   6  -8   7        968.42       1025.79        42.79 o                         
   7  -8   7        270.80        313.98        27.65 o                         
   8  -8   7        239.29        288.39        24.25 o                         
   9  -8   7         14.40         14.24         5.64 o                         
  10  -8   7         28.08         31.88         3.57 o                         
  -6  -7   7        334.67        343.56         7.58 o                         
  -5  -7   7         64.79         61.20         2.79 o                         
  -4  -7   7         74.91         78.25         3.58 o                         
  -3  -7   7        444.72        434.99        13.35 o                         
  -2  -7   7        840.56        838.63        18.05 o                         
  -1  -7   7          6.66          2.44         2.32 o                         
   0  -7   7          2.79          3.36         5.22 o                         
   1  -7   7          8.67          0.66         3.70 o                         
   2  -7   7        156.43        178.70        11.15 o                         
   3  -7   7        904.67        802.52        42.59 o                         
   4  -7   7         78.72         57.91         8.55 o                         
   5  -7   7        509.16        487.26        23.41 o                         
   6  -7   7        417.34        415.91        28.11 o                         
   7  -7   7        900.75        858.79        67.96 o                         
   8  -7   7        260.63        304.26        25.00 o                         
   9  -7   7        175.47        178.57         9.66 o                         
  10  -7   7          5.76          8.54         2.59 o                         
  11  -7   7          0.47         -0.64         1.79 o                         
  -7  -6   7        185.92        176.88         4.21 o                         
  -6  -6   7          5.04          5.89         1.58 o                         
  -5  -6   7        424.52        415.45         9.04 o                         
  -4  -6   7       1154.81       1207.38        19.01 o                         
  -3  -6   7       4470.49       4396.02        65.76 o                         
  -2  -6   7       1310.41       1309.83        46.75 o                         
  -1  -6   7        721.70        663.76        33.93 o                         
   0  -6   7         73.82         46.65        13.32 o                         
   1  -6   7         32.39         36.28         5.04 o                         
   2  -6   7         13.47         11.67         4.15 o                         
   3  -6   7        105.49         83.41        17.72 o                         
   4  -6   7         24.43         35.66        12.86 o                         
   5  -6   7        519.38        461.94        21.94 o                         
   6  -6   7         89.77         68.66        11.99 o                         
   7  -6   7          0.11          9.13         6.28 o                         
   8  -6   7        252.23        249.29        11.65 o                         
   9  -6   7        489.28        504.44        15.65 o                         
  10  -6   7        121.32        114.36         5.41 o                         
  11  -6   7         99.31         69.37         5.55 o                         
  -9  -5   7         28.19         31.53         5.05 o                         
  -8  -5   7         25.71         24.40         3.27 o                         
  -7  -5   7         68.72         70.78         2.86 o                         
  -6  -5   7          8.56          7.31         1.71 o                         
  -5  -5   7         88.01         82.82         3.45 o                         
  -4  -5   7        117.48        118.07         4.76 o                         
  -3  -5   7        684.03        569.14       269.87 o                         
  -2  -5   7        118.18        102.49         9.94 o                         
  -1  -5   7         90.10         56.81         6.34 o                         
   0  -5   7       1449.33       1335.53        42.09 o                         
   1  -5   7       1359.87       1398.12        76.66 o                         
   2  -5   7          4.70          4.72         4.50 o                         
   3  -5   7        241.98        306.66        31.41 o                         
   4  -5   7         39.68         49.39         9.15 o                         
   5  -5   7        380.28        330.83        34.11 o                         
   6  -5   7        474.42        383.52        38.81 o                         
   7  -5   7        244.95        222.31        18.12 o                         
   8  -5   7         19.69         11.47         2.68 o                         
   9  -5   7        295.31        268.69        10.20 o                         
  10  -5   7          2.41          1.13         2.33 o                         
  11  -5   7         11.34         13.67         2.47 o                         
  -9  -4   7        203.76        220.54        12.45 o                         
  -8  -4   7         50.74         37.21         3.89 o                         
  -7  -4   7          4.21          2.34         1.67 o                         
  -6  -4   7         63.73         60.01         3.24 o                         
  -5  -4   7         79.75         73.94         3.08 o                         
  -4  -4   7        154.10        125.30        22.88 o                         
  -3  -4   7        289.35        292.41        14.67 o                         
  -2  -4   7        372.90        434.69        16.02 o                         
  -1  -4   7         30.61         30.06         4.56 o                         
   0  -4   7        437.94        423.24        18.46 o                         
   1  -4   7        116.31         99.91         8.29 o                         
   2  -4   7        567.96        516.27        20.79 o                         
   3  -4   7         20.78         21.54         6.47 o                         
   4  -4   7       4131.18       4239.60       162.66 o                         
   5  -4   7        168.19        162.98        11.17 o                         
   6  -4   7       1164.09       1078.13        57.70 o                         
   7  -4   7       1068.20       1038.17        25.95 o                         
   8  -4   7       1615.68       1623.62        37.33 o                         
   9  -4   7        121.33        126.36         5.93 o                         
  10  -4   7         70.08         67.62         5.60 o                         
 -10  -3   7          7.94          9.73         2.88 o                         
  -9  -3   7        473.81        539.45        19.05 o                         
  -8  -3   7        164.71        167.17         7.51 o                         
  -7  -3   7        791.36        827.49        16.63 o                         
  -6  -3   7        222.17        211.89         6.27 o                         
  -5  -3   7        529.73        596.01        17.34 o                         
  -4  -3   7          1.29         -0.88         3.10 o                         
  -3  -3   7        275.35        256.90        14.92 o                         
  -2  -3   7        206.76        150.89         9.28 o                         
  -1  -3   7        120.67        162.72        10.45 o                         
   0  -3   7        505.94        539.45        38.44 o                         
   1  -3   7       5316.96       5327.98       174.79 o                         
   2  -3   7        408.47        348.61        22.11 o                         
   3  -3   7       2259.29       2399.21        98.24 o                         
   4  -3   7         33.53         41.33         8.42 o                         
   5  -3   7        395.30        332.62        31.78 o                         
   6  -3   7        158.57        144.00         8.65 o                         
   7  -3   7        249.37        285.30        10.43 o                         
   8  -3   7         16.64         12.75         3.07 o                         
   9  -3   7        102.88         96.49         5.59 o                         
  10  -3   7         58.34         57.13         4.14 o                         
 -10  -2   7         34.02         23.49         3.16 o                         
  -9  -2   7          2.05          4.61         4.81 o                         
  -8  -2   7        115.20         98.85         6.37 o                         
  -7  -2   7       1058.33       1070.88        19.09 o                         
  -6  -2   7       1230.68       1195.33        19.16 o                         
  -5  -2   7       1213.01       1130.94        52.58 o                         
  -4  -2   7          0.81          2.00         3.22 o                         
  -3  -2   7          8.56          3.53         3.26 o                         
  -2  -2   7         21.14         14.24         3.15 o                         
  -1  -2   7        918.67       1003.58        32.65 o                         
   0  -2   7       1118.49        934.97        32.85 o                         
   1  -2   7       1128.20       1143.08        40.32 o                         
   2  -2   7       1213.74       1105.83        57.74 o                         
   3  -2   7        657.34        586.74        39.16 o                         
   4  -2   7          2.16          8.37         5.53 o                         
   5  -2   7        325.51        294.90        15.88 o                         
   6  -2   7        285.03        256.58        10.78 o                         
   7  -2   7        324.75        322.92        10.98 o                         
   8  -2   7         24.02         34.11         3.78 o                         
   9  -2   7        109.49        117.76         6.89 o                         
  10  -2   7         95.28         93.67         4.61 o                         
 -11  -1   7         85.92         97.17         6.16 o                         
 -10  -1   7        214.63        253.31        13.90 o                         
  -9  -1   7          0.80          2.18         3.61 o                         
  -8  -1   7         80.84         88.85         4.12 o                         
  -7  -1   7        174.53        193.19         6.29 o                         
  -6  -1   7       3488.91       3531.79        51.38 o                         
  -5  -1   7       1281.11       1256.23        31.56 o                         
  -4  -1   7        207.17        212.22         6.50 o                         
  -3  -1   7        154.18        216.89        20.59 o                         
  -2  -1   7         39.48         62.90         6.89 o                         
  -1  -1   7         65.19         67.83        11.90 o                         
   0  -1   7        165.76        212.82        20.32 o                         
   1  -1   7        683.10        621.10        40.64 o                         
   2  -1   7       2538.75       2823.01        80.55 o                         
   3  -1   7        601.10        583.09        22.45 o                         
   4  -1   7         76.22         86.91        16.30 o                         
   5  -1   7        900.82        889.62        23.66 o                         
   6  -1   7        796.55        819.48        22.48 o                         
   7  -1   7         13.92         17.07         2.71 o                         
   8  -1   7        161.13        163.04        10.75 o                         
   9  -1   7         33.58         34.20         4.62 o                         
  10  -1   7         11.32         13.03         1.83 o                         
 -11   0   7        140.82        155.52         9.17 o                         
 -10   0   7         86.37         99.22         6.95 o                         
  -9   0   7          0.13         -1.20         2.32 o                         
  -8   0   7       1817.71       1825.38        37.48 o                         
  -7   0   7        217.60        188.40         7.40 o                         
  -6   0   7        281.11        285.39        12.83 o                         
  -5   0   7        157.32        114.36         5.66 o                         
  -4   0   7        195.60        161.78         9.07 o                         
  -3   0   7         79.75         70.44         6.16 o                         
  -2   0   7       1976.17       2049.64        50.08 o                         
  -1   0   7        460.89        475.79        24.89 o                         
   0   0   7          3.44          0.11         4.57 o                         
   1   0   7       1515.72       1621.56        58.35 o                         
   2   0   7        797.55        793.45        32.46 o                         
   3   0   7          1.15          4.73         4.10 o                         
   4   0   7        986.08        972.74        47.62 o                         
   5   0   7        117.41        114.86         5.81 o                         
   6   0   7         12.76         12.90         3.04 o                         
   7   0   7        153.76        133.38         5.87 o                         
   8   0   7         98.21        100.34         5.83 o                         
   9   0   7         55.67         57.13         3.95 o                         
 -12   1   7         92.00         78.61         4.40 o                         
 -11   1   7         22.97         29.23         3.50 o                         
 -10   1   7        188.18        172.48         6.59 o                         
  -9   1   7          0.50          2.59         2.61 o                         
  -8   1   7         80.01         73.31         4.70 o                         
  -7   1   7        166.28        149.53         5.80 o                         
  -6   1   7       1314.88       1368.73        31.61 o                         
  -5   1   7       1965.77       2116.17        47.15 o                         
  -4   1   7        981.75       1054.11        41.52 o                         
  -3   1   7       2576.00       2563.66        71.27 o                         
  -2   1   7       5420.00       4874.61       128.82 o                         
  -1   1   7          1.75          4.66         5.57 o                         
   0   1   7       3665.06       3946.98       137.31 o                         
   1   1   7          0.11          0.41         3.75 o                         
   2   1   7        298.71        279.35        21.07 o                         
   3   1   7       1247.77       1254.12        42.67 o                         
   4   1   7        770.50        799.37        24.45 o                         
   5   1   7        511.69        471.73        13.52 o                         
   6   1   7        242.35        238.20         9.67 o                         
   7   1   7         40.08         31.94         3.80 o                         
   8   1   7         20.56         24.52         3.54 o                         
   9   1   7        114.07        125.58         6.68 o                         
 -12   2   7         65.96         57.36         5.96 o                         
 -11   2   7         18.29         17.95         2.61 o                         
 -10   2   7          4.62          5.06         2.87 o                         
  -9   2   7         59.87         53.42         6.12 o                         
  -8   2   7        325.19        339.17        11.81 o                         
  -7   2   7        631.71        593.20        14.09 o                         
  -6   2   7        107.68         72.14         6.95 o                         
  -5   2   7          2.07          1.24         4.59 o                         
  -4   2   7         26.43         18.47         3.89 o                         
  -3   2   7        460.95        496.54        23.34 o                         
  -2   2   7        403.69        373.05        18.69 o                         
  -1   2   7        652.72        635.51        31.95 o                         
   0   2   7          0.51         -0.70         3.91 o                         
   1   2   7       1228.87       1191.76        39.97 o                         
   2   2   7          2.20          0.54         4.79 o                         
   3   2   7        321.84        312.84        11.54 o                         
   4   2   7       1165.27       1157.44        29.34 o                         
   5   2   7       2372.39       2483.85        46.90 o                         
   6   2   7        505.39        484.29        14.15 o                         
   7   2   7        653.25        687.66        19.56 o                         
   8   2   7         12.70         12.73         2.40 o                         
 -12   3   7          6.70          5.40         3.25 o                         
 -11   3   7        204.97        213.04         8.11 o                         
 -10   3   7       1050.81       1113.64        27.24 o                         
  -9   3   7        325.25        295.11         8.76 o                         
  -8   3   7        445.33        452.27        11.78 o                         
  -7   3   7        204.61        188.94         9.81 o                         
  -6   3   7         33.52         37.75         6.34 o                         
  -5   3   7          4.25         -2.98         7.84 o                         
  -4   3   7        676.14        547.91        52.63 o                         
  -3   3   7       2239.38       2294.03        81.99 o                         
  -2   3   7        962.38       1012.62        61.78 o                         
  -1   3   7        326.75        299.72        17.03 o                         
   0   3   7       1789.79       1861.81        57.11 o                         
   1   3   7        120.04        114.88        11.13 o                         
   2   3   7         47.27         50.57         9.90 o                         
   3   3   7        161.91        156.66         8.50 o                         
   4   3   7        405.37        387.15         8.86 o                         
   5   3   7          4.87          4.12         2.44 o                         
   6   3   7         21.75         18.59         3.34 o                         
   7   3   7          8.90         10.83         2.47 o                         
   8   3   7        131.54        129.73        15.05 o                         
 -12   4   7         42.67         43.27         6.22 o                         
 -11   4   7          0.53         -0.30         2.48 o                         
 -10   4   7        188.81        191.61         6.29 o                         
  -9   4   7         40.15         42.52         4.02 o                         
  -8   4   7        393.26        394.55        11.46 o                         
  -7   4   7          9.13          4.08         2.64 o                         
  -6   4   7         30.28         66.06        11.32 o                         
  -5   4   7        189.93        205.86        24.61 o                         
  -4   4   7        754.54        792.36        36.61 o                         
  -3   4   7       3696.07       3869.89       228.88 o                         
  -2   4   7        968.23        918.84        60.17 o                         
  -1   4   7        182.01        142.46        20.94 o                         
   0   4   7         33.07         25.58         9.69 o                         
   1   4   7        357.41        290.03        14.33 o                         
   2   4   7       1262.92       1274.90        26.07 o                         
   3   4   7       2313.10       2385.10        53.73 o                         
   4   4   7       1034.98        993.00        20.01 o                         
   5   4   7        577.39        619.76        15.30 o                         
   6   4   7          3.42         -1.27         2.26 o                         
   7   4   7          0.94         -0.58         2.44 o                         
 -12   5   7        791.69        867.93        21.58 o                         
 -11   5   7        709.81        742.99        18.59 o                         
 -10   5   7        118.40        118.95         6.27 o                         
  -9   5   7          8.97          6.57         3.03 o                         
  -8   5   7         51.82         48.93         4.90 o                         
  -7   5   7        436.08        436.35        17.43 o                         
  -6   5   7       1185.33       1143.87        36.09 o                         
  -5   5   7       2419.86       2412.55       131.01 o                         
  -4   5   7        235.14        186.60        15.98 o                         
  -3   5   7        544.66        551.04        43.95 o                         
  -2   5   7         40.72         41.85        13.42 o                         
  -1   5   7        621.23        617.56        35.99 o                         
   0   5   7       1424.85       1399.60        38.06 o                         
   1   5   7        426.57        385.27        10.64 o                         
   2   5   7        191.11        202.71         7.18 o                         
   3   5   7         22.30         23.45         3.03 o                         
   4   5   7         88.87         93.08         4.85 o                         
   5   5   7        267.65        265.35         7.50 o                         
   6   5   7        223.62        210.14        17.10 o                         
 -12   6   7         55.59         48.92         2.79 o                         
 -11   6   7        211.61        191.85         6.33 o                         
 -10   6   7        252.50        265.01        10.18 o                         
  -9   6   7        344.24        350.38         9.74 o                         
  -8   6   7          8.98          8.91         4.65 o                         
  -7   6   7        651.43        606.73        18.96 o                         
  -6   6   7        820.24        752.05        30.10 o                         
  -5   6   7       2113.30       2000.56        53.59 o                         
  -4   6   7       3219.18       3292.23        79.85 o                         
  -3   6   7       1265.94       1194.44        45.62 o                         
  -2   6   7          8.52          9.19         3.14 o                         
  -1   6   7        176.63        168.28         7.36 o                         
   0   6   7         12.33         19.71         3.00 o                         
   1   6   7          1.17         -0.21         2.19 o                         
   2   6   7         65.89         61.74         4.50 o                         
   3   6   7        198.47        225.52         8.67 o                         
   4   6   7          0.87         -0.07         2.45 o                         
   5   6   7         11.52         11.67         2.77 o                         
   6   6   7         29.48         22.57         3.11 o                         
 -12   7   7        169.52        195.59         8.19 o                         
 -11   7   7        506.15        540.42        12.60 o                         
 -10   7   7          0.91          2.53         2.79 o                         
  -9   7   7         41.40         50.88         4.14 o                         
  -8   7   7         90.78        110.36         6.88 o                         
  -7   7   7         36.13         37.79         5.22 o                         
  -6   7   7        429.65        423.17        21.53 o                         
  -5   7   7         56.63         46.24         6.28 o                         
  -4   7   7        631.09        661.74        23.71 o                         
  -3   7   7        573.98        557.12        19.10 o                         
  -2   7   7       1507.83       1488.65        33.70 o                         
  -1   7   7       1415.25       1390.57        31.91 o                         
   0   7   7        382.11        363.46        13.49 o                         
   1   7   7          0.53         -0.70         2.71 o                         
   2   7   7         36.21         30.51         3.95 o                         
   3   7   7          4.07          4.41         2.80 o                         
   4   7   7        234.06        232.51        10.36 o                         
   5   7   7         54.75         44.98         7.56 o                         
 -11   8   7        514.12        497.30        16.48 o                         
 -10   8   7          0.57          0.23         2.17 o                         
  -9   8   7         11.02          5.73         3.02 o                         
  -8   8   7        224.46        179.90         9.99 o                         
  -7   8   7        344.67        324.77        18.05 o                         
  -6   8   7       2300.14       2308.12        75.18 o                         
  -5   8   7        648.28        589.09        21.89 o                         
  -4   8   7         14.91          8.78         5.25 o                         
  -3   8   7         60.10         73.21        10.05 o                         
  -2   8   7         11.28         14.51         2.85 o                         
  -1   8   7        322.67        288.52        11.60 o                         
   0   8   7        124.07        138.20         8.34 o                         
   1   8   7          2.38          4.69         2.90 o                         
   2   8   7          4.95          4.63         3.76 o                         
   3   8   7          2.25          0.88         3.89 o                         
   4   8   7         28.23         28.67         5.33 o                         
 -11   9   7          7.55          4.16         2.14 o                         
 -10   9   7        129.93        122.11         5.42 o                         
  -9   9   7        164.27        158.89         8.38 o                         
  -8   9   7         46.14         40.79         4.05 o                         
  -7   9   7        102.28         87.62         9.49 o                         
  -6   9   7        364.15        358.40        19.07 o                         
  -5   9   7        159.14        139.50         9.66 o                         
  -4   9   7        192.61        194.72        10.24 o                         
  -3   9   7         84.46         72.33         7.34 o                         
  -2   9   7         24.17         18.43         5.08 o                         
  -1   9   7         49.13         52.12         5.79 o                         
   0   9   7          0.14          0.72         2.94 o                         
   1   9   7         58.46         68.27         7.24 o                         
   2   9   7         65.62         76.62         5.88 o                         
   3   9   7         10.45          6.69         3.06 o                         
 -11  10   7        235.71        201.58        31.64 o                         
 -10  10   7          1.12          3.62         3.26 o                         
  -9  10   7        308.12        322.29        21.59 o                         
  -8  10   7        156.73        132.57        12.11 o                         
  -7  10   7        240.74        216.87        10.84 o                         
  -6  10   7        128.57        121.81        10.03 o                         
  -5  10   7        167.48        200.44        13.23 o                         
  -4  10   7        191.13        173.59         9.34 o                         
  -3  10   7         11.01         15.86         3.34 o                         
  -2  10   7          0.30         -0.55         3.54 o                         
  -1  10   7         33.73         34.29         7.88 o                         
   0  10   7          2.64          0.45         2.90 o                         
   1  10   7         18.12         17.74         5.76 o                         
   2  10   7         77.78         63.12         4.29 o                         
 -10  11   7          3.40          5.49         2.63 o                         
  -9  11   7        132.38        126.62         8.04 o                         
  -8  11   7        363.12        367.06        13.44 o                         
  -7  11   7        346.12        398.05        15.41 o                         
  -6  11   7        107.09        102.80         7.31 o                         
  -5  11   7          4.18          4.58         3.02 o                         
  -4  11   7        229.71        217.29         9.75 o                         
  -3  11   7         45.73         52.02         5.33 o                         
  -2  11   7         21.28         13.66         3.12 o                         
  -1  11   7          0.25          6.98         3.07 o                         
   0  11   7         14.66         12.11         2.24 o                         
   1  11   7          1.89          1.84         1.61 o                         
  -9  12   7          0.00         -1.52         2.79 o                         
  -8  12   7          6.86          7.50         2.28 o                         
  -7  12   7         24.69         31.93         5.07 o                         
  -6  12   7        447.27        456.99        12.16 o                         
  -5  12   7        407.07        424.52        21.05 o                         
  -4  12   7        166.72        149.47         7.65 o                         
  -3  12   7        179.32        176.07         7.28 o                         
  -2  12   7        190.69        171.20        11.43 o                         
  -1  12   7        114.23         86.91        13.56 o                         
  -6  13   7          9.22          9.73         3.00 o                         
  -5  13   7        249.16        177.54        10.87 o                         
  -4  13   7        362.10        237.27        13.64 o                         
   0 -14   8          2.24          2.28         2.01 o                         
   1 -14   8         18.03         16.74         4.38 o                         
   2 -14   8         56.90         60.31        12.19 o                         
   3 -14   8         23.32         28.41        11.45 o                         
   4 -14   8          0.56         -2.28         2.28 o                         
   5 -14   8        169.90        161.19        11.50 o                         
   6 -14   8        384.89        473.99        25.61 o                         
   7 -14   8        255.70        276.07        15.47 o                         
  -2 -13   8        174.89        117.98        13.38 o                         
  -1 -13   8        121.25        108.09        11.99 o                         
   0 -13   8          1.54          0.06         3.23 o                         
   1 -13   8         15.24          8.49         3.77 o                         
   2 -13   8          2.91          3.98         2.47 o                         
   3 -13   8        143.15        175.99        21.53 o                         
   4 -13   8        157.85        138.02        13.71 o                         
   5 -13   8          6.41          8.89         3.73 o                         
   6 -13   8         31.91         35.99         4.73 o                         
   7 -13   8         42.67         44.80         2.81 o                         
   8 -13   8        272.24        289.54        17.49 o                         
  -3 -12   8         40.64         38.61         2.73 o                         
  -2 -12   8        342.19        398.18        13.84 o                         
  -1 -12   8        138.72        144.00         6.73 o                         
   0 -12   8         32.86         31.33         7.57 o                         
   1 -12   8          8.03          6.83         3.18 o                         
   2 -12   8         28.94         24.93         3.70 o                         
   3 -12   8         18.03         22.48         5.57 o                         
   4 -12   8        381.88        396.65        15.91 o                         
   5 -12   8        301.49        326.72        10.47 o                         
   6 -12   8        338.79        367.04        14.05 o                         
   7 -12   8         53.52         66.20         4.38 o                         
   8 -12   8         86.39         83.02         6.52 o                         
   9 -12   8        159.63        172.08         8.28 o                         
  -4 -11   8         64.43         52.09         3.93 o                         
  -3 -11   8         86.21         88.78         5.33 o                         
  -2 -11   8          9.02          7.84         3.21 o                         
  -1 -11   8         58.07         53.95         5.91 o                         
   0 -11   8         15.52         14.99         3.16 o                         
   1 -11   8        412.49        397.09        14.33 o                         
   2 -11   8        108.63        117.39         7.68 o                         
   3 -11   8          7.55          4.45         3.46 o                         
   4 -11   8         15.40         19.57         3.87 o                         
   5 -11   8          0.53          3.49         2.80 o                         
   6 -11   8        105.65        106.64         7.32 o                         
   7 -11   8        115.77        127.78        10.02 o                         
   8 -11   8         11.71         11.87         3.63 o                         
   9 -11   8          0.14          4.76         4.48 o                         
  -5 -10   8         17.94         17.45         2.76 o                         
  -4 -10   8         48.70         53.95         4.52 o                         
  -3 -10   8        268.67        266.56        15.44 o                         
  -2 -10   8         47.99         37.92         4.21 o                         
  -1 -10   8          0.87          2.51         2.49 o                         
   0 -10   8        367.49        374.58        15.84 o                         
   1 -10   8       1178.41       1218.41        33.28 o                         
   2 -10   8         61.95         63.06        10.21 o                         
   3 -10   8        137.95        135.20         6.94 o                         
   4 -10   8          9.94          6.63         2.92 o                         
   5 -10   8        234.28        220.89         9.90 o                         
   6 -10   8         34.65         24.15         4.56 o                         
   7 -10   8        197.30        203.67        12.42 o                         
   8 -10   8        176.97        205.35        19.45 o                         
   9 -10   8        121.09        138.88        12.71 o                         
  10 -10   8          8.71         11.06         2.06 o                         
  -6  -9   8         35.36         23.86         4.75 o                         
  -5  -9   8          0.72          0.41         2.79 o                         
  -4  -9   8          0.30         -0.25         2.98 o                         
  -3  -9   8        125.06        132.60         7.77 o                         
  -2  -9   8        313.89        325.40         9.24 o                         
  -1  -9   8        843.88        823.92        18.37 o                         
   0  -9   8        241.52        231.85        11.22 o                         
   1  -9   8          0.38          4.11         3.38 o                         
   2  -9   8       1394.60       1506.30        51.22 o                         
   3  -9   8         25.69         35.40         3.95 o                         
   4  -9   8         18.92         22.22         3.46 o                         
   5  -9   8         24.02         13.11         2.92 o                         
   6  -9   8         28.43         15.94         4.71 o                         
   7  -9   8        283.92        275.83        12.70 o                         
   8  -9   8         85.46         72.58        11.52 o                         
   9  -9   8        125.43        130.23        15.46 o                         
  10  -9   8        162.06        139.85         6.41 o                         
  -6  -8   8          2.84          3.76         2.56 o                         
  -5  -8   8          0.22         -0.41         1.87 o                         
  -4  -8   8         46.21         44.43         3.76 o                         
  -3  -8   8         26.21         26.03         3.04 o                         
  -2  -8   8         42.85         48.87         4.25 o                         
  -1  -8   8          3.55          5.46         2.41 o                         
   0  -8   8       1556.03       1566.60        42.45 o                         
   1  -8   8        950.55        938.53        22.88 o                         
   2  -8   8        198.06        186.72         7.78 o                         
   3  -8   8         16.55          9.90         2.60 o                         
   4  -8   8        168.85        159.14        10.57 o                         
   5  -8   8        236.20        208.65        10.95 o                         
   6  -8   8          0.10         -4.05         4.05 o                         
   7  -8   8          6.80         -1.99         5.03 o                         
   8  -8   8          3.87         10.56         7.54 o                         
   9  -8   8         60.68         50.94         5.13 o                         
  10  -8   8         77.81         64.20         3.49 o                         
  -7  -7   8         23.29         21.45         3.87 o                         
  -6  -7   8          2.36          0.22         1.93 o                         
  -5  -7   8         86.39         82.86         3.36 o                         
  -4  -7   8        211.21        211.49         6.76 o                         
  -3  -7   8        265.07        278.19         7.62 o                         
  -2  -7   8        663.67        662.05        18.35 o                         
  -1  -7   8         89.63         78.81         5.02 o                         
   0  -7   8        964.17       1050.53        53.82 o                         
   1  -7   8       1061.54       1272.83        57.08 o                         
   2  -7   8         66.12         71.96         7.12 o                         
   3  -7   8         28.36         25.40         3.49 o                         
   4  -7   8       1307.62       1334.74        37.67 o                         
   5  -7   8        261.04        251.90        15.64 o                         
   6  -7   8         17.92         23.12         7.35 o                         
   7  -7   8         19.64         23.71         6.90 o                         
   8  -7   8          0.10         -2.39         4.78 o                         
   9  -7   8          1.06         -3.45         3.45 o                         
  10  -7   8          1.85          0.57         1.86 o                         
  -8  -6   8         74.33         79.70         8.95 o                         
  -7  -6   8         16.39         16.22         2.21 o                         
  -6  -6   8        128.10        106.45         3.48 o                         
  -5  -6   8         68.33         74.53         3.09 o                         
  -4  -6   8        146.30        165.16         5.16 o                         
  -3  -6   8        185.64        177.40         5.64 o                         
  -2  -6   8          9.95          9.98         3.03 o                         
  -1  -6   8        217.55        222.86        18.30 o                         
   0  -6   8        354.10        399.13        36.40 o                         
   1  -6   8       1417.51       1456.40        46.24 o                         
   2  -6   8         44.37         55.80         6.59 o                         
   3  -6   8       1543.80       1499.33        55.32 o                         
   4  -6   8          0.73          4.04         4.42 o                         
   5  -6   8        607.87        576.63        51.84 o                         
   6  -6   8         26.27         28.21         7.56 o                         
   7  -6   8         82.44         66.62         9.62 o                         
   8  -6   8        198.79        193.91         8.99 o                         
   9  -6   8         15.63          8.89         5.00 o                         
  10  -6   8         10.02         11.18         2.21 o                         
  -8  -5   8        124.07        138.92         8.36 o                         
  -7  -5   8        294.24        299.18         6.46 o                         
  -6  -5   8        262.77        268.02         6.03 o                         
  -5  -5   8         54.06         53.35         3.25 o                         
  -4  -5   8       1185.64       1194.94        19.56 o                         
  -3  -5   8        678.67        689.48        27.73 o                         
  -2  -5   8         96.21         81.38         7.12 o                         
  -1  -5   8        323.95        414.86        18.19 o                         
   0  -5   8       2072.42       2197.95       118.94 o                         
   1  -5   8        631.48        608.25        23.37 o                         
   2  -5   8          3.90          7.07         4.26 o                         
   3  -5   8        746.00        876.63        61.93 o                         
   4  -5   8        223.54        222.01        35.96 o                         
   5  -5   8        134.40        132.26        12.52 o                         
   6  -5   8         25.91         31.39         7.72 o                         
   7  -5   8        440.91        368.57        25.36 o                         
   8  -5   8         15.98         14.36         3.09 o                         
   9  -5   8         36.49         36.37         3.31 o                         
  10  -5   8        118.37        120.54         7.85 o                         
  -9  -4   8         44.71         43.60         5.34 o                         
  -8  -4   8         31.14         29.63         4.03 o                         
  -7  -4   8        682.05        691.41        12.64 o                         
  -6  -4   8       1962.38       2024.40        33.94 o                         
  -5  -4   8       5665.51       5738.32        79.97 o                         
  -4  -4   8        161.47        162.33         7.38 o                         
  -3  -4   8       1232.16       1303.67        42.96 o                         
  -2  -4   8          9.63          7.03         3.95 o                         
  -1  -4   8        468.98        444.18        16.17 o                         
   0  -4   8        956.02        998.15        47.16 o                         
   1  -4   8        588.92        541.91        18.41 o                         
   2  -4   8        732.21        752.94        27.04 o                         
   3  -4   8          6.70          2.49         3.82 o                         
   4  -4   8        593.10        596.83        34.75 o                         
   5  -4   8        720.14        646.80        24.56 o                         
   6  -4   8       1502.71       1488.72        53.98 o                         
   7  -4   8        463.66        416.47        14.67 o                         
   8  -4   8        243.40        250.28        10.39 o                         
   9  -4   8         88.22         83.23         4.72 o                         
  10  -4   8          0.77         -0.18         1.54 o                         
 -10  -3   8         15.38         18.46         5.03 o                         
  -9  -3   8         78.17         72.57         5.11 o                         
  -8  -3   8        148.40        148.55         7.38 o                         
  -7  -3   8        335.29        317.34         9.73 o                         
  -6  -3   8          5.55          2.93         2.32 o                         
  -5  -3   8        621.20        628.84        13.07 o                         
  -4  -3   8        740.70        694.47        39.82 o                         
  -3  -3   8        770.60        728.43        25.27 o                         
  -2  -3   8       3464.12       3392.26        73.79 o                         
  -1  -3   8       5787.07       5884.59       139.13 o                         
   0  -3   8         58.90         38.07         4.20 o                         
   1  -3   8        833.14        772.47        42.79 o                         
   2  -3   8       3374.75       3498.94        99.11 o                         
   3  -3   8       1690.46       1637.34        89.36 o                         
   4  -3   8        200.25        162.16        16.36 o                         
   5  -3   8          7.52          5.61         4.93 o                         
   6  -3   8        119.83        111.94         8.38 o                         
   7  -3   8         27.26         22.97         4.75 o                         
   8  -3   8          2.23         -0.70         2.86 o                         
   9  -3   8          5.78          5.78         2.49 o                         
  10  -3   8          8.66          7.19         3.56 o                         
 -11  -2   8        191.78        172.52        10.74 o                         
 -10  -2   8         71.05         80.94         6.67 o                         
  -9  -2   8        178.72        179.40        26.78 o                         
  -8  -2   8       1502.62       1490.30        32.05 o                         
  -7  -2   8       1757.17       1761.91        30.79 o                         
  -6  -2   8        522.22        492.77         9.24 o                         
  -5  -2   8          9.47          1.98         3.32 o                         
  -4  -2   8        291.16        288.68        16.47 o                         
  -3  -2   8         60.51         47.07         7.90 o                         
  -2  -2   8       1165.93       1105.23        36.52 o                         
  -1  -2   8         86.78         87.64         7.85 o                         
   0  -2   8        575.52        537.84        19.18 o                         
   1  -2   8       1413.09       1525.14        40.37 o                         
   2  -2   8        457.73        471.36        19.40 o                         
   3  -2   8        192.02        157.91        14.87 o                         
   4  -2   8       1820.14       1798.81       139.24 o                         
   5  -2   8       1416.53       1505.99        44.45 o                         
   6  -2   8       1660.64       1612.21        44.50 o                         
   7  -2   8        962.09        983.20        21.41 o                         
   8  -2   8         36.45         44.66         4.28 o                         
   9  -2   8         71.48         76.67         4.91 o                         
  10  -2   8        300.80        257.73        14.09 o                         
 -11  -1   8        257.50        311.53        18.84 o                         
 -10  -1   8         75.21         91.80         9.70 o                         
  -9  -1   8        114.30        111.04         6.79 o                         
  -8  -1   8        127.01        133.84         6.09 o                         
  -7  -1   8        421.84        456.96        10.12 o                         
  -6  -1   8       3846.28       3819.43        61.67 o                         
  -5  -1   8       6069.31       5988.78       166.50 o                         
  -4  -1   8        324.16        265.02        10.67 o                         
  -3  -1   8         58.30         22.33         4.17 o                         
  -2  -1   8        122.36        100.79        16.52 o                         
  -1  -1   8       1433.51       1404.73        52.08 o                         
   0  -1   8       1222.33       1304.38        74.02 o                         
   1  -1   8        663.47        635.52        28.32 o                         
   2  -1   8       1465.68       1372.44        43.95 o                         
   3  -1   8        376.16        369.13        17.30 o                         
   4  -1   8         13.73         13.10         4.15 o                         
   5  -1   8        279.72        243.46        11.73 o                         
   6  -1   8       2076.71       2097.20        44.04 o                         
   7  -1   8        749.11        800.73        18.83 o                         
   8  -1   8        172.84        170.60         7.54 o                         
   9  -1   8        139.99        132.80         6.09 o                         
 -11   0   8         22.45         19.29         2.97 o                         
 -10   0   8         16.72         12.37         3.51 o                         
  -9   0   8        150.98        153.83         6.98 o                         
  -8   0   8        109.10        106.07         5.84 o                         
  -7   0   8         11.47         11.29         2.36 o                         
  -6   0   8         81.27         86.43         4.26 o                         
  -5   0   8        277.94        287.72         9.23 o                         
  -4   0   8         22.33          9.27         3.23 o                         
  -3   0   8        465.63        461.47        13.95 o                         
  -2   0   8       1556.48       1475.96        39.89 o                         
  -1   0   8       2747.32       2839.66        98.66 o                         
   0   0   8       1252.93       1328.83        42.41 o                         
   1   0   8       5285.34       5468.52       180.14 o                         
   2   0   8       3388.36       3730.83       126.59 o                         
   3   0   8       1582.44       1744.78        56.71 o                         
   4   0   8        917.53        866.54        21.79 o                         
   5   0   8        112.61        116.85         7.67 o                         
   6   0   8         94.25        108.52         6.33 o                         
   7   0   8        166.97        181.40         7.01 o                         
   8   0   8          7.39          7.45         5.11 o                         
   9   0   8        125.95        145.40         9.27 o                         
 -12   1   8        246.89        248.63        13.99 o                         
 -11   1   8          0.35          0.30         2.39 o                         
 -10   1   8         19.75         24.11         4.38 o                         
  -9   1   8         96.07         91.65         6.35 o                         
  -8   1   8          3.27          3.36         2.48 o                         
  -7   1   8        890.37        854.81        17.25 o                         
  -6   1   8       2010.68       2101.64        36.56 o                         
  -5   1   8       1011.06        934.45        24.03 o                         
  -4   1   8        859.70        960.59        32.41 o                         
  -3   1   8        282.28        236.36        12.46 o                         
  -2   1   8       1213.55       1149.97        35.52 o                         
  -1   1   8        410.60        415.64        14.94 o                         
   0   1   8          1.83         -0.05         3.23 o                         
   1   1   8         85.91         84.61         9.30 o                         
   2   1   8        446.32        426.09        28.89 o                         
   3   1   8        174.48        153.51         7.92 o                         
   4   1   8         71.56         72.72         7.16 o                         
   5   1   8       1455.82       1503.41        36.63 o                         
   6   1   8       1784.57       1833.78        41.41 o                         
   7   1   8        251.43        249.63         9.41 o                         
   8   1   8         67.72         63.00         8.16 o                         
   9   1   8         10.98         10.55         2.18 o                         
 -12   2   8        152.32        153.36        10.48 o                         
 -11   2   8        237.92        240.71         9.56 o                         
 -10   2   8        614.20        648.66        17.30 o                         
  -9   2   8          0.05         -1.72         3.10 o                         
  -8   2   8        981.65        949.87        19.04 o                         
  -7   2   8        266.65        250.56         7.93 o                         
  -6   2   8        115.90         93.93         5.36 o                         
  -5   2   8        151.27        182.91        21.04 o                         
  -4   2   8       2189.51       2291.86        65.25 o                         
  -3   2   8       1231.84       1358.08        41.17 o                         
  -2   2   8        118.86        128.72         7.64 o                         
  -1   2   8        121.72        115.51        10.33 o                         
   0   2   8          3.63          1.66         2.96 o                         
   1   2   8        604.05        734.61        48.22 o                         
   2   2   8       1274.25       1304.04        69.75 o                         
   3   2   8        307.69        272.09         8.93 o                         
   4   2   8        197.56        185.49         9.67 o                         
   5   2   8         30.29         30.04         3.46 o                         
   6   2   8        158.10        146.63         8.61 o                         
   7   2   8          3.88          3.30         2.18 o                         
   8   2   8          6.72          5.56         2.33 o                         
 -12   3   8         20.32         27.25         4.62 o                         
 -11   3   8        117.16        107.40         4.88 o                         
 -10   3   8          2.88          5.45         2.69 o                         
  -9   3   8        164.74        148.68         6.33 o                         
  -8   3   8        161.48        156.20         5.80 o                         
  -7   3   8          3.60          5.69         2.21 o                         
  -6   3   8         84.34         87.94         6.97 o                         
  -5   3   8       3445.88       3566.95        99.59 o                         
  -4   3   8        346.94        360.10        29.04 o                         
  -3   3   8         87.59         63.94         8.05 o                         
  -2   3   8        956.56       1022.74        41.96 o                         
  -1   3   8          1.53          1.13         4.11 o                         
   0   3   8       2087.56       2100.75        54.80 o                         
   1   3   8        614.76        549.71        36.16 o                         
   2   3   8          4.52          2.70         3.59 o                         
   3   3   8         67.35         63.05         5.07 o                         
   4   3   8          0.13          2.21         2.40 o                         
   5   3   8          4.44          0.81         2.72 o                         
   6   3   8         76.88         91.35         4.75 o                         
   7   3   8          0.26          1.19         3.09 o                         
 -12   4   8         10.53          9.66         3.34 o                         
 -11   4   8        113.89        108.79         6.15 o                         
 -10   4   8        215.67        211.14         7.51 o                         
  -9   4   8        399.98        368.56        13.53 o                         
  -8   4   8          2.06          2.53         2.28 o                         
  -7   4   8         26.64         26.61         3.54 o                         
  -6   4   8        209.10        229.78         9.90 o                         
  -5   4   8        537.87        554.60        43.21 o                         
  -4   4   8          0.11         -2.63         6.57 o                         
  -3   4   8        375.43        329.48        31.12 o                         
  -2   4   8        564.65        498.46        41.59 o                         
  -1   4   8        206.85        154.52        11.25 o                         
   0   4   8         42.88         30.01         5.32 o                         
   1   4   8        809.00        769.77        24.14 o                         
   2   4   8       1293.44       1314.00        29.24 o                         
   3   4   8       2689.64       2755.33        51.62 o                         
   4   4   8        187.09        183.85         7.64 o                         
   5   4   8         28.10         26.24         3.23 o                         
   6   4   8        327.21        345.16         9.83 o                         
   7   4   8         30.39         29.13         3.93 o                         
 -12   5   8         31.13         29.17         3.14 o                         
 -11   5   8        180.94        207.08         8.09 o                         
 -10   5   8         45.85         46.30         3.61 o                         
  -9   5   8        322.56        326.38        10.06 o                         
  -8   5   8        280.70        303.26         9.43 o                         
  -7   5   8        210.56        230.54        10.27 o                         
  -6   5   8       1364.59       1312.39        42.33 o                         
  -5   5   8        252.99        325.12        23.66 o                         
  -4   5   8        486.59        517.24        26.83 o                         
  -3   5   8        311.83        265.77        23.31 o                         
  -2   5   8        810.41        805.71        28.47 o                         
  -1   5   8       2589.22       2575.90        58.50 o                         
   0   5   8       1515.17       1514.47        36.45 o                         
   1   5   8        614.76        575.82        17.02 o                         
   2   5   8          0.21          0.38         2.49 o                         
   3   5   8        660.94        676.85        16.65 o                         
   4   5   8        186.64        197.69         8.48 o                         
   5   5   8         23.48         23.97         2.84 o                         
   6   5   8         50.48         56.18         4.26 o                         
 -12   6   8        222.92        235.54        10.19 o                         
 -11   6   8        175.23        197.89         6.77 o                         
 -10   6   8          9.93         13.57         2.69 o                         
  -9   6   8         69.41         53.14         3.58 o                         
  -8   6   8        230.79        193.63         8.81 o                         
  -7   6   8         94.42         94.37         5.71 o                         
  -6   6   8        105.52         99.11         9.52 o                         
  -5   6   8         41.96         26.76         6.49 o                         
  -4   6   8          6.51          5.45         2.93 o                         
  -3   6   8         60.43         55.28         6.29 o                         
  -2   6   8         12.00         10.53         2.74 o                         
  -1   6   8        549.31        506.16        13.67 o                         
   0   6   8       1903.68       1814.06        35.78 o                         
   1   6   8       2600.37       2688.10        50.47 o                         
   2   6   8        646.04        693.74        26.29 o                         
   3   6   8        204.57        211.12         8.97 o                         
   4   6   8         67.42         66.61         5.15 o                         
   5   6   8        129.75        160.52        11.39 o                         
 -12   7   8          0.32          0.21         1.60 o                         
 -11   7   8          6.96          3.79         2.31 o                         
 -10   7   8          5.45          7.92         3.00 o                         
  -9   7   8        216.99        223.44         7.03 o                         
  -8   7   8       1303.77       1345.55        35.53 o                         
  -7   7   8       1396.81       1395.58        36.15 o                         
  -6   7   8          6.54         11.35         5.40 o                         
  -5   7   8        380.59        354.97        17.96 o                         
  -4   7   8        550.29        557.87        18.02 o                         
  -3   7   8         34.71         30.25         5.58 o                         
  -2   7   8          1.59          3.98         2.51 o                         
  -1   7   8        287.40        277.08         9.28 o                         
   0   7   8        248.99        240.73         8.34 o                         
   1   7   8          1.39          6.01         2.73 o                         
   2   7   8        450.63        467.38        20.52 o                         
   3   7   8        356.16        384.93        17.04 o                         
   4   7   8         57.38         53.95         7.56 o                         
 -11   8   8          2.03          5.80         2.10 o                         
 -10   8   8          2.50          9.11         3.28 o                         
  -9   8   8          5.78          5.91         2.70 o                         
  -8   8   8        295.08        299.41        15.93 o                         
  -7   8   8        504.80        523.85        22.62 o                         
  -6   8   8         68.28         60.06         9.53 o                         
  -5   8   8       1161.70       1110.29        34.81 o                         
  -4   8   8        260.58        272.31        14.67 o                         
  -3   8   8        210.31        224.23        15.60 o                         
  -2   8   8        549.96        526.45        12.91 o                         
  -1   8   8        710.87        747.72        22.24 o                         
   0   8   8         65.10         65.30         4.75 o                         
   1   8   8        353.35        397.57        12.36 o                         
   2   8   8         62.07         53.59         8.46 o                         
   3   8   8         16.20         17.23         2.92 o                         
   4   8   8          0.66          0.59         1.76 o                         
 -11   9   8        128.35        105.83        13.10 o                         
 -10   9   8        184.90        176.07         6.89 o                         
  -9   9   8        240.44        288.96        17.17 o                         
  -8   9   8          5.94          2.94         4.68 o                         
  -7   9   8         72.38         90.94         9.76 o                         
  -6   9   8        307.48        299.74        23.65 o                         
  -5   9   8        240.17        252.21        15.49 o                         
  -4   9   8         29.39         38.06         8.19 o                         
  -3   9   8          7.98          5.20         3.86 o                         
  -2   9   8         11.30          4.79         3.17 o                         
  -1   9   8        109.91        104.14         7.35 o                         
   0   9   8        368.58        394.24        15.52 o                         
   1   9   8        105.77        106.86         8.10 o                         
   2   9   8         42.79         37.32         4.41 o                         
 -10  10   8         32.07         25.39         7.37 o                         
  -9  10   8        544.96        583.11        36.27 o                         
  -8  10   8        946.82       1036.74        32.17 o                         
  -7  10   8        400.07        399.97        13.69 o                         
  -6  10   8         16.60         25.20         4.15 o                         
  -5  10   8          1.65          3.46         3.66 o                         
  -4  10   8         32.55         30.70         3.76 o                         
  -3  10   8         31.69         34.85         3.17 o                         
  -2  10   8          0.47         -0.42         3.38 o                         
  -1  10   8        111.90        113.04        10.23 o                         
   0  10   8        128.72        131.96         6.85 o                         
   1  10   8          4.88          4.16         3.79 o                         
 -10  11   8         23.35         27.95         4.10 o                         
  -9  11   8         18.17         24.34         3.67 o                         
  -8  11   8        361.87        359.78        16.04 o                         
  -7  11   8        212.80        189.76        11.27 o                         
  -6  11   8        440.17        473.48        13.21 o                         
  -5  11   8          5.95          6.65         4.30 o                         
  -4  11   8        113.74        118.50         6.70 o                         
  -3  11   8         24.34         19.94         3.11 o                         
  -2  11   8         53.71         51.39         4.15 o                         
  -1  11   8        127.70        154.31         7.88 o                         
   0  11   8        152.28        134.75         9.78 o                         
  -8  12   8         98.93         92.11         4.48 o                         
  -7  12   8          1.93          0.93         2.32 o                         
  -6  12   8        188.85        208.88        10.47 o                         
  -5  12   8         74.76         59.36         6.79 o                         
  -4  12   8         54.53         66.16         6.54 o                         
  -3  12   8         52.56         33.56         4.02 o                         
  -2  12   8          2.43          1.25         2.25 o                         
   0 -14   9          1.20          0.26         2.47 o                         
   1 -14   9         11.76          6.00         2.51 o                         
   2 -14   9          0.91          0.82         2.19 o                         
   3 -14   9          4.81          4.24         2.04 o                         
   4 -14   9         79.14         64.88        13.11 o                         
   5 -14   9         36.88         37.92         4.43 o                         
   6 -14   9         16.22         15.45         2.95 o                         
  -1 -13   9         50.33         43.80         4.01 o                         
   0 -13   9        211.03        207.99        11.04 o                         
   1 -13   9        191.93        188.67        12.96 o                         
   2 -13   9         92.25        106.64         6.51 o                         
   3 -13   9         99.08        120.94         8.53 o                         
   4 -13   9         14.97         15.73         3.16 o                         
   5 -13   9         39.21         54.03        11.97 o                         
   6 -13   9         43.65         58.82         6.57 o                         
   7 -13   9         48.59         47.73         6.31 o                         
   8 -13   9         57.83         62.91         5.67 o                         
  -3 -12   9         59.31         50.91         3.34 o                         
  -2 -12   9         54.87         57.20         5.62 o                         
  -1 -12   9         43.99         42.75         4.57 o                         
   0 -12   9        101.58        103.05         5.97 o                         
   1 -12   9          6.98          1.83         2.69 o                         
   2 -12   9         34.79         44.34        11.22 o                         
   3 -12   9        150.68        172.74        11.38 o                         
   4 -12   9        168.27        152.60        14.88 o                         
   5 -12   9        335.77        362.75        23.39 o                         
   6 -12   9        279.40        275.90        17.00 o                         
   7 -12   9         60.48         63.29         4.84 o                         
   8 -12   9        369.01        425.24        19.48 o                         
   9 -12   9        342.62        274.32         8.65 o                         
  -4 -11   9          8.28          7.52         2.33 o                         
  -3 -11   9         52.81         50.71         4.18 o                         
  -2 -11   9        460.32        478.51        21.60 o                         
  -1 -11   9        272.68        269.37        16.04 o                         
   0 -11   9        305.51        326.55        12.27 o                         
   1 -11   9        297.51        308.96        13.67 o                         
   2 -11   9         27.72         31.35         7.61 o                         
   3 -11   9         12.70         10.66         5.12 o                         
   4 -11   9         15.96         22.90         4.17 o                         
   5 -11   9         41.10         49.89         6.53 o                         
   6 -11   9        108.21        119.63         9.04 o                         
   7 -11   9        121.66        127.95         9.61 o                         
   8 -11   9         24.67         33.40         5.10 o                         
   9 -11   9         38.77         36.44         4.41 o                         
  -5 -10   9         58.61         54.16         4.04 o                         
  -4 -10   9        131.43        134.63         6.63 o                         
  -3 -10   9        209.73        207.59        10.94 o                         
  -2 -10   9         21.97         20.11         2.92 o                         
  -1 -10   9         50.12         41.80         3.40 o                         
   0 -10   9        758.32        750.26        22.68 o                         
   1 -10   9        542.68        590.81        18.46 o                         
   2 -10   9        284.83        264.87        15.47 o                         
   3 -10   9         69.58         89.74         5.92 o                         
   4 -10   9        582.84        617.43        18.28 o                         
   5 -10   9        296.18        290.70        11.16 o                         
   6 -10   9         21.50          6.38         6.51 o                         
   7 -10   9          0.19         -1.50         8.08 o                         
   8 -10   9        179.01        194.59        16.61 o                         
   9 -10   9         58.90         59.63         7.89 o                         
  -6  -9   9          1.96         -1.28         3.42 o                         
  -5  -9   9        120.03        128.64         7.28 o                         
  -4  -9   9          7.05          3.57         3.17 o                         
  -3  -9   9          1.39         -0.97         2.44 o                         
  -2  -9   9        119.94        118.53         7.70 o                         
  -1  -9   9        228.15        230.12         8.45 o                         
   0  -9   9        337.85        334.89        12.84 o                         
   1  -9   9         68.41         65.54         5.61 o                         
   2  -9   9        531.30        509.99        16.90 o                         
   3  -9   9        745.89        750.87        19.81 o                         
   4  -9   9       1907.79       1956.29        45.47 o                         
   5  -9   9        590.93        618.64        22.28 o                         
   6  -9   9         59.07         60.18        11.71 o                         
   7  -9   9         23.31         29.81         6.59 o                         
   8  -9   9         12.84          9.10         5.10 o                         
   9  -9   9        536.19        600.80        33.46 o                         
  10  -9   9        114.19         96.10         5.29 o                         
  -6  -8   9        164.31        165.58         6.49 o                         
  -5  -8   9        150.27        149.77         6.41 o                         
  -4  -8   9        382.50        368.14        17.08 o                         
  -3  -8   9        246.77        246.01         8.01 o                         
  -2  -8   9          0.07         -0.28         2.96 o                         
  -1  -8   9        104.45         99.70         6.22 o                         
   0  -8   9        289.27        263.59        12.62 o                         
   1  -8   9        233.45        225.34        12.09 o                         
   2  -8   9        255.55        254.10        12.39 o                         
   3  -8   9       1541.51       1540.39        36.47 o                         
   4  -8   9        102.95         85.25         6.33 o                         
   5  -8   9        183.07        163.88        28.06 o                         
   6  -8   9         91.35         91.20         8.07 o                         
   7  -8   9         81.76        101.05        10.03 o                         
   8  -8   9        241.66        240.58        19.83 o                         
   9  -8   9         62.01         55.31         4.93 o                         
  10  -8   9         20.14         24.99         3.05 o                         
  -7  -7   9          9.71          9.33         4.39 o                         
  -6  -7   9        112.22        130.81         6.33 o                         
  -5  -7   9        303.55        298.01         7.46 o                         
  -4  -7   9       1323.69       1358.32        26.38 o                         
  -3  -7   9       1055.07       1018.72        17.92 o                         
  -2  -7   9         26.65         34.21         3.66 o                         
  -1  -7   9         10.04         13.22         3.73 o                         
   0  -7   9        304.89        307.81        16.12 o                         
   1  -7   9        736.58        695.69        23.09 o                         
   2  -7   9        833.88        847.65        29.56 o                         
   3  -7   9       2928.62       2858.63        72.95 o                         
   4  -7   9        113.13         92.21        20.19 o                         
   5  -7   9        631.99        633.20        32.71 o                         
   6  -7   9        280.31        263.22        14.69 o                         
   7  -7   9         24.05         26.62         8.24 o                         
   8  -7   9         54.61         50.09        10.85 o                         
   9  -7   9         79.93         67.51         4.34 o                         
  10  -7   9         46.18         49.85         5.75 o                         
  -8  -6   9        150.35        149.47        12.43 o                         
  -7  -6   9         20.75         25.62         2.98 o                         
  -6  -6   9         19.25         20.20         2.42 o                         
  -5  -6   9          0.01         -0.26         1.92 o                         
  -4  -6   9        133.94        125.86         5.07 o                         
  -3  -6   9          0.51          1.62         2.07 o                         
  -2  -6   9          0.24          1.35         2.38 o                         
  -1  -6   9        470.52        461.38        28.32 o                         
   0  -6   9         54.22         44.17        19.33 o                         
   1  -6   9         29.11         31.21         7.60 o                         
   2  -6   9        195.78        169.85        15.21 o                         
   3  -6   9        928.80        873.07        65.12 o                         
   4  -6   9        179.78        158.88        13.71 o                         
   5  -6   9        298.83        320.17        19.80 o                         
   6  -6   9        251.48        230.43        13.46 o                         
   7  -6   9        159.74        165.28        12.33 o                         
   8  -6   9         18.18         13.96         3.21 o                         
   9  -6   9         64.10         52.90         3.90 o                         
  10  -6   9         51.65         45.93         8.33 o                         
  -9  -5   9         49.27         42.21         5.55 o                         
  -8  -5   9          9.60          6.25         2.92 o                         
  -7  -5   9        143.06        141.79         5.78 o                         
  -6  -5   9          6.14          2.47         2.40 o                         
  -5  -5   9       1518.19       1528.69        28.12 o                         
  -4  -5   9         51.84         45.99         2.99 o                         
  -3  -5   9         35.37         48.59         3.32 o                         
  -2  -5   9         84.31         79.85         7.00 o                         
  -1  -5   9        654.06        729.95        24.44 o                         
   0  -5   9        567.45        569.83        24.88 o                         
   1  -5   9       1559.04       1685.83        52.16 o                         
   2  -5   9         79.54         58.29        16.24 o                         
   3  -5   9         44.28         46.83        14.30 o                         
   4  -5   9        381.15        339.84        16.01 o                         
   5  -5   9          2.91          4.14         3.81 o                         
   6  -5   9          5.50         -0.67         4.82 o                         
   7  -5   9         44.26         47.27        16.90 o                         
   8  -5   9         57.40         54.97         4.17 o                         
   9  -5   9         13.12         12.05         3.17 o                         
  10  -5   9          0.07          2.14         2.18 o                         
  -9  -4   9          4.30          0.89         3.02 o                         
  -8  -4   9          0.25          2.36         4.04 o                         
  -7  -4   9        207.35        216.03         7.47 o                         
  -6  -4   9         43.40         40.90         3.94 o                         
  -5  -4   9         94.75         99.52         4.67 o                         
  -4  -4   9        548.72        536.41        11.66 o                         
  -3  -4   9        609.63        542.47        37.72 o                         
  -2  -4   9          4.11          5.22         3.08 o                         
  -1  -4   9        226.19        204.87        10.91 o                         
   0  -4   9        435.67        402.56        18.67 o                         
   1  -4   9       1097.30       1130.09        38.95 o                         
   2  -4   9        252.40        219.46        13.23 o                         
   3  -4   9       1284.45       1339.97        60.64 o                         
   4  -4   9        329.34        337.52        15.87 o                         
   5  -4   9        510.68        524.56        21.47 o                         
   6  -4   9        227.72        193.72        13.14 o                         
   7  -4   9          4.95          1.53         3.55 o                         
   8  -4   9         60.02         66.53         4.01 o                         
   9  -4   9        177.43        174.88         6.70 o                         
 -10  -3   9         41.72         51.15         3.84 o                         
  -9  -3   9         21.80         16.98         3.97 o                         
  -8  -3   9         25.80         30.14         5.28 o                         
  -7  -3   9         14.89         24.56         3.50 o                         
  -6  -3   9         18.28         20.58         2.47 o                         
  -5  -3   9         96.06        102.66         4.10 o                         
  -4  -3   9       1379.39       1362.95        66.22 o                         
  -3  -3   9         38.16         47.11         5.71 o                         
  -2  -3   9          5.21          8.76         3.55 o                         
  -1  -3   9       2041.11       2151.50       116.29 o                         
   0  -3   9        177.17        152.76        10.27 o                         
   1  -3   9        518.53        531.47        25.51 o                         
   2  -3   9        586.34        613.68        25.87 o                         
   3  -3   9         21.05         42.60         9.20 o                         
   4  -3   9        170.56        170.39        13.95 o                         
   5  -3   9        246.70        247.87        12.24 o                         
   6  -3   9        179.07        170.98        12.94 o                         
   7  -3   9        262.53        278.32         9.91 o                         
   8  -3   9        221.34        228.12         9.10 o                         
   9  -3   9        171.16        171.23        15.56 o                         
 -11  -2   9        153.11        118.67         7.59 o                         
 -10  -2   9         43.66         53.23         6.45 o                         
  -9  -2   9          5.00         10.22         7.60 o                         
  -8  -2   9        609.05        605.49        25.25 o                         
  -7  -2   9       1810.53       1857.70        30.60 o                         
  -6  -2   9          5.14          4.05         2.25 o                         
  -5  -2   9        346.75        343.59        10.30 o                         
  -4  -2   9         29.03         22.28         5.15 o                         
  -3  -2   9        173.89        152.88        18.66 o                         
  -2  -2   9        444.68        421.43        24.86 o                         
  -1  -2   9         42.35         27.72         5.84 o                         
   0  -2   9        151.56        148.15         8.87 o                         
   1  -2   9         26.68         38.34         6.91 o                         
   2  -2   9         14.92          4.16         3.92 o                         
   3  -2   9         27.56         21.37         8.31 o                         
   4  -2   9         58.18         66.60        10.31 o                         
   5  -2   9        527.32        477.67        20.74 o                         
   6  -2   9         39.17         40.33         5.10 o                         
   7  -2   9         10.92          9.88         2.44 o                         
   8  -2   9         58.79         65.17         6.16 o                         
   9  -2   9        103.46         95.30         6.67 o                         
 -11  -1   9          2.17          1.53         2.22 o                         
 -10  -1   9        156.16        160.42         8.41 o                         
  -9  -1   9         11.99         13.69         3.87 o                         
  -8  -1   9        108.45        116.32         5.82 o                         
  -7  -1   9        720.35        712.78        15.96 o                         
  -6  -1   9         10.56         12.72         2.67 o                         
  -5  -1   9        147.60        170.71        12.89 o                         
  -4  -1   9        658.07        693.19        22.64 o                         
  -3  -1   9        259.81        263.94        13.00 o                         
  -2  -1   9         98.94         73.18        10.54 o                         
  -1  -1   9       1140.13       1056.77        33.78 o                         
   0  -1   9       2012.37       1808.13        99.29 o                         
   1  -1   9       1756.02       1616.86        48.01 o                         
   2  -1   9        125.24        126.08        11.22 o                         
   3  -1   9        216.80        247.60        51.39 o                         
   4  -1   9        499.37        505.79        18.60 o                         
   5  -1   9        381.01        388.91        13.61 o                         
   6  -1   9        397.55        368.93        14.64 o                         
   7  -1   9        364.20        371.80        10.44 o                         
   8  -1   9         31.18         33.67         4.19 o                         
   9  -1   9          8.41         11.05         3.59 o                         
 -11   0   9        247.12        238.81        11.04 o                         
 -10   0   9        265.39        266.16        11.77 o                         
  -9   0   9        753.14        837.02        21.65 o                         
  -8   0   9        195.09        200.15         7.39 o                         
  -7   0   9        886.11        921.23        21.31 o                         
  -6   0   9         35.59         20.52         3.49 o                         
  -5   0   9        474.29        456.06        16.18 o                         
  -4   0   9          8.15          5.37         3.03 o                         
  -3   0   9        590.38        517.24        27.23 o                         
  -2   0   9        319.30        334.62        14.24 o                         
  -1   0   9       1957.45       1882.35        56.17 o                         
   0   0   9       1230.96       1222.31        38.32 o                         
   1   0   9        823.82        770.09        33.94 o                         
   2   0   9          1.95          0.69         4.86 o                         
   3   0   9        213.51        231.70        10.37 o                         
   4   0   9       1009.13       1029.57        28.01 o                         
   5   0   9        125.81        112.39         8.86 o                         
   6   0   9         83.20         70.21         5.58 o                         
   7   0   9        259.60        273.89        16.88 o                         
   8   0   9        410.84        439.63        18.39 o                         
   9   0   9        264.49        253.19         9.68 o                         
 -12   1   9         21.41         20.18         2.82 o                         
 -11   1   9         11.77          6.05         2.12 o                         
 -10   1   9         48.64         44.54         4.86 o                         
  -9   1   9       1532.92       1599.83        47.63 o                         
  -8   1   9       1650.90       1619.96        33.59 o                         
  -7   1   9       1510.60       1575.62        28.29 o                         
  -6   1   9        163.15        154.87         6.03 o                         
  -5   1   9         96.09        103.27         7.87 o                         
  -4   1   9         48.67         61.20         7.06 o                         
  -3   1   9       2860.55       2646.02       109.00 o                         
  -2   1   9       2537.35       2540.29        63.77 o                         
  -1   1   9       1403.72       1294.50        53.68 o                         
   0   1   9        240.71        247.66        11.62 o                         
   1   1   9        250.40        237.21        17.03 o                         
   2   1   9        106.62        114.15        13.25 o                         
   3   1   9          2.27          0.43         2.30 o                         
   4   1   9        774.98        730.89        23.46 o                         
   5   1   9         64.91         78.85         5.68 o                         
   6   1   9        418.73        453.76        13.50 o                         
   7   1   9        194.05        217.04        11.62 o                         
   8   1   9        304.94        316.05        18.80 o                         
 -12   2   9          0.37          2.67         2.51 o                         
 -11   2   9        425.92        480.13        15.65 o                         
 -10   2   9         64.27         75.88         5.22 o                         
  -9   2   9         20.05         21.20         3.80 o                         
  -8   2   9        219.82        197.59         6.55 o                         
  -7   2   9        293.56        306.70         8.12 o                         
  -6   2   9        531.38        525.52        16.71 o                         
  -5   2   9        631.20        652.87        40.79 o                         
  -4   2   9          4.86          8.79         5.73 o                         
  -3   2   9         49.78         47.46         8.27 o                         
  -2   2   9         75.97         72.66         6.47 o                         
  -1   2   9       1945.37       1975.10        61.52 o                         
   0   2   9       2868.44       2865.19        72.57 o                         
   1   2   9       1273.85       1340.12        55.89 o                         
   2   2   9       1609.60       1589.41        40.97 o                         
   3   2   9        961.40        940.18        24.10 o                         
   4   2   9          5.51          5.96         3.71 o                         
   5   2   9        367.77        399.12        12.43 o                         
   6   2   9         36.57         42.28         4.23 o                         
   7   2   9         16.75         19.34         3.18 o                         
   8   2   9         80.43         70.85         5.22 o                         
 -12   3   9         72.34         71.72         6.64 o                         
 -11   3   9        537.77        616.54        17.04 o                         
 -10   3   9        352.02        348.12        12.57 o                         
  -9   3   9        535.21        556.20        15.71 o                         
  -8   3   9         17.33         27.46         2.66 o                         
  -7   3   9         18.47         10.20         2.44 o                         
  -6   3   9          2.66          2.66         2.75 o                         
  -5   3   9        255.00        224.38        13.74 o                         
  -4   3   9       1542.12       1394.92        43.37 o                         
  -3   3   9       3184.32       3230.36        91.13 o                         
  -2   3   9       1201.78       1231.21        35.78 o                         
  -1   3   9       1841.82       1851.75        50.44 o                         
   0   3   9        692.93        676.11        23.20 o                         
   1   3   9        562.91        554.14        16.45 o                         
   2   3   9       1211.49       1157.41        47.39 o                         
   3   3   9        320.75        321.18         9.61 o                         
   4   3   9          5.39          0.04         2.61 o                         
   5   3   9         41.25         46.06         4.44 o                         
   6   3   9          0.08         -1.24         2.39 o                         
   7   3   9        113.86        117.59         7.53 o                         
 -12   4   9         20.44         19.73         3.29 o                         
 -11   4   9         90.07         80.70         4.96 o                         
 -10   4   9         56.05         71.70         4.61 o                         
  -9   4   9         39.08         51.34         5.35 o                         
  -8   4   9        223.75        226.11         8.23 o                         
  -7   4   9       1291.90       1267.81        36.05 o                         
  -6   4   9       1499.90       1586.74        40.76 o                         
  -5   4   9        289.59        299.58        12.92 o                         
  -4   4   9         92.87         90.91         7.76 o                         
  -3   4   9        265.80        294.39        18.95 o                         
  -2   4   9          6.59          4.68         4.83 o                         
  -1   4   9         33.02         44.30         4.07 o                         
   0   4   9        578.56        563.69        15.07 o                         
   1   4   9        502.54        459.79        13.87 o                         
   2   4   9        284.02        303.30        13.28 o                         
   3   4   9          0.96          0.68         2.30 o                         
   4   4   9          2.48          3.68         2.33 o                         
   5   4   9          0.00         -0.35         2.53 o                         
   6   4   9          1.34          3.29         2.44 o                         
 -12   5   9        133.36        111.22         8.73 o                         
 -11   5   9        534.02        544.86        22.48 o                         
 -10   5   9         85.66         94.17         6.08 o                         
  -9   5   9        132.41        109.17         5.85 o                         
  -8   5   9         77.01         61.90         4.51 o                         
  -7   5   9          3.41          5.34         3.98 o                         
  -6   5   9          6.73          4.22         2.90 o                         
  -5   5   9        117.05        132.97        10.90 o                         
  -4   5   9        149.13        147.26         8.30 o                         
  -3   5   9        666.67        635.21        20.69 o                         
  -2   5   9        499.53        516.42        16.92 o                         
  -1   5   9        250.61        255.17         8.85 o                         
   0   5   9       2205.28       2189.69        50.28 o                         
   1   5   9        694.68        746.71        18.16 o                         
   2   5   9         48.48         42.62         3.87 o                         
   3   5   9         91.08         97.86         5.52 o                         
   4   5   9         50.64         49.79         4.89 o                         
   5   5   9          1.43          1.72         2.00 o                         
   6   5   9          0.54          0.69         1.81 o                         
 -12   6   9        229.99        241.07        14.34 o                         
 -11   6   9        169.32        199.38        10.81 o                         
 -10   6   9          3.95         -1.71         3.46 o                         
  -9   6   9        282.89        269.12        10.42 o                         
  -8   6   9        128.21        137.03         8.64 o                         
  -7   6   9         65.66         71.34         6.71 o                         
  -6   6   9        151.30        167.69        15.41 o                         
  -5   6   9          3.73          3.47         3.86 o                         
  -4   6   9        311.74        302.35        11.39 o                         
  -3   6   9          3.31          3.62         4.32 o                         
  -2   6   9         13.84         10.36         3.03 o                         
  -1   6   9        241.91        232.20         8.19 o                         
   0   6   9        161.01        152.55         6.87 o                         
   1   6   9         14.38         14.39         2.78 o                         
   2   6   9        298.61        312.89        11.92 o                         
   3   6   9          0.25          4.11         2.40 o                         
   4   6   9         75.53         58.54         8.46 o                         
   5   6   9        127.48        128.63         9.41 o                         
 -12   7   9          2.29          3.83         1.87 o                         
 -11   7   9        146.67        151.09         8.50 o                         
 -10   7   9        104.76        114.85        11.80 o                         
  -9   7   9          0.05          0.29         2.67 o                         
  -8   7   9        122.85        130.70         9.57 o                         
  -7   7   9         40.28         30.75         3.55 o                         
  -6   7   9          0.31         -2.64         4.48 o                         
  -5   7   9         16.16          9.57         4.21 o                         
  -4   7   9        193.70        184.90         8.39 o                         
  -3   7   9        224.50        225.34        10.95 o                         
  -2   7   9       1261.12       1251.06        24.44 o                         
  -1   7   9        133.54        116.72         5.46 o                         
   0   7   9         34.30         36.62         3.58 o                         
   1   7   9        350.73        360.40        13.11 o                         
   2   7   9         88.67        102.14         6.05 o                         
   3   7   9         55.65         50.17         6.78 o                         
   4   7   9          5.08          4.40         2.97 o                         
 -11   8   9         20.30         15.38         2.58 o                         
 -10   8   9          9.61          9.69         3.48 o                         
  -9   8   9          2.55          1.16         3.27 o                         
  -8   8   9          6.16          3.26         3.99 o                         
  -7   8   9          2.64          9.43         3.86 o                         
  -6   8   9        466.28        488.19        24.10 o                         
  -5   8   9         46.46         46.30         8.04 o                         
  -4   8   9        173.09        178.03         9.37 o                         
  -3   8   9        299.60        345.87        20.48 o                         
  -2   8   9        775.56        784.78        18.78 o                         
  -1   8   9        563.66        568.90        17.83 o                         
   0   8   9         43.72         57.07         4.26 o                         
   1   8   9         19.65         17.71         2.98 o                         
   2   8   9          6.28         10.38         4.79 o                         
   3   8   9          0.52          2.29         1.65 o                         
 -10   9   9         48.67         43.18         2.91 o                         
  -9   9   9         38.38         43.99         4.93 o                         
  -8   9   9          3.55          2.51         3.81 o                         
  -7   9   9         32.53         23.92         3.96 o                         
  -6   9   9        253.13        271.99        16.16 o                         
  -5   9   9          0.54          3.39         4.07 o                         
  -4   9   9         29.27         23.29         4.00 o                         
  -3   9   9         33.31         30.65         3.75 o                         
  -2   9   9         24.26         24.00         4.70 o                         
  -1   9   9         23.12         25.13         3.52 o                         
   0   9   9         44.79         48.04         4.64 o                         
   1   9   9         76.30         84.11         9.59 o                         
   2   9   9         95.83         95.13         7.41 o                         
 -10  10   9        248.47        226.63        20.07 o                         
  -9  10   9         75.24         81.72         6.08 o                         
  -8  10   9          7.33         -1.04         6.18 o                         
  -7  10   9         76.72         63.57         8.40 o                         
  -6  10   9        299.12        303.32        10.23 o                         
  -5  10   9        166.70        178.36        10.01 o                         
  -4  10   9        162.59        162.80         7.46 o                         
  -3  10   9        545.35        544.56        16.47 o                         
  -2  10   9         34.33         29.58         3.37 o                         
  -1  10   9         19.89         27.70         3.66 o                         
   0  10   9         52.26         49.30         4.57 o                         
   1  10   9          0.58          2.04         2.15 o                         
  -9  11   9         10.17          7.19         2.18 o                         
  -8  11   9        144.88        140.24         8.04 o                         
  -7  11   9          0.29          3.04         2.50 o                         
  -6  11   9          3.58          2.29         2.42 o                         
  -5  11   9         13.81         13.33         2.68 o                         
  -4  11   9        148.25        164.60        15.03 o                         
  -3  11   9       1029.20        993.66        48.25 o                         
  -2  11   9        393.83        380.01        46.18 o                         
  -1  11   9          9.59         12.52         2.92 o                         
  -7  12   9         10.13          6.18         2.09 o                         
  -6  12   9        119.25        113.72         5.82 o                         
  -5  12   9         10.59          9.20         2.89 o                         
  -4  12   9         31.94         22.17         3.24 o                         
   1 -14  10         73.62         48.93         5.05 o                         
   2 -14  10         59.03         45.64         5.61 o                         
   3 -14  10         67.12         60.83         5.71 o                         
   4 -14  10         10.33         12.65         3.95 o                         
   5 -14  10          8.94          8.29         3.89 o                         
   6 -14  10         86.17         66.69         3.94 o                         
  -1 -13  10         35.15         29.63         2.25 o                         
   0 -13  10         32.68         31.74         3.02 o                         
   1 -13  10          1.18          0.38         2.51 o                         
   2 -13  10         65.86         64.52         4.17 o                         
   3 -13  10         53.02         49.90         5.10 o                         
   4 -13  10         24.04         24.54         3.73 o                         
   5 -13  10         74.20         84.78         8.64 o                         
   6 -13  10          6.32          5.76         2.70 o                         
   7 -13  10         16.53         20.49         3.91 o                         
  -3 -12  10         11.39          6.29         2.70 o                         
  -2 -12  10          8.61          5.04         1.93 o                         
  -1 -12  10         22.00         27.75         3.80 o                         
   0 -12  10        258.36        264.52         9.73 o                         
   1 -12  10         32.23         33.98         3.62 o                         
   2 -12  10         34.53         42.89         5.79 o                         
   3 -12  10          1.28          3.53         3.85 o                         
   4 -12  10         98.53        105.45         8.07 o                         
   5 -12  10          3.22          4.21         4.11 o                         
   6 -12  10         58.11         65.55         4.96 o                         
   7 -12  10          4.01          5.96         2.31 o                         
   8 -12  10         16.02         16.75         2.23 o                         
  -4 -11  10         95.24         92.22         4.68 o                         
  -3 -11  10         78.29         86.62         8.14 o                         
  -2 -11  10        187.16        204.37         9.91 o                         
  -1 -11  10        162.29        182.27         8.35 o                         
   0 -11  10          6.41         13.32         2.86 o                         
   1 -11  10         84.80         85.36         6.47 o                         
   2 -11  10         66.44         56.11         5.71 o                         
   3 -11  10          6.79         13.86         4.18 o                         
   4 -11  10        128.68        120.24         9.17 o                         
   5 -11  10          3.04          8.02         5.89 o                         
   6 -11  10          1.18         -3.85         4.01 o                         
   7 -11  10          9.51         10.31         4.12 o                         
   8 -11  10         66.73         78.32         6.37 o                         
   9 -11  10          5.22          4.56         1.60 o                         
  -5 -10  10        113.85        105.01         5.29 o                         
  -4 -10  10         28.32         27.36         3.45 o                         
  -3 -10  10         17.87         19.90         4.22 o                         
  -2 -10  10        443.68        453.68        12.27 o                         
  -1 -10  10          4.81          4.05         3.44 o                         
   0 -10  10          0.77          1.48         3.43 o                         
   1 -10  10         19.73         26.79         5.11 o                         
   2 -10  10          5.72          8.02         3.88 o                         
   3 -10  10        250.29        274.23        21.93 o                         
   4 -10  10        131.70        148.21        16.22 o                         
   5 -10  10         41.58         33.32         8.88 o                         
   6 -10  10        262.12        292.52        16.41 o                         
   7 -10  10        427.45        468.68        30.52 o                         
   8 -10  10        246.97        252.29        10.77 o                         
   9 -10  10          2.28          0.64         2.39 o                         
  -6  -9  10          1.93         -0.88         2.23 o                         
  -5  -9  10        142.79        155.79         6.32 o                         
  -4  -9  10        410.10        398.09        19.06 o                         
  -3  -9  10        479.96        501.43        15.07 o                         
  -2  -9  10        268.97        257.94         9.71 o                         
  -1  -9  10        116.80        102.00         6.46 o                         
   0  -9  10        349.44        328.98        17.07 o                         
   1  -9  10         26.49         25.10         5.15 o                         
   2  -9  10        381.75        376.58        41.96 o                         
   3  -9  10        939.51        975.13        52.62 o                         
   4  -9  10         13.20          8.50        11.72 o                         
   5  -9  10         18.13         13.74         7.98 o                         
   6  -9  10        209.96        259.21        22.68 o                         
   7  -9  10        681.43        721.51        30.29 o                         
   8  -9  10        480.93        525.12        21.68 o                         
   9  -9  10        324.29        325.08        19.67 o                         
  -6  -8  10          0.13         -0.60         2.52 o                         
  -5  -8  10         42.73         49.54         4.68 o                         
  -4  -8  10          5.12          4.48         4.00 o                         
  -3  -8  10          4.80          1.85         2.38 o                         
  -2  -8  10        202.54        184.50         9.37 o                         
  -1  -8  10        130.65        130.33         8.67 o                         
   0  -8  10        744.34        693.91        23.34 o                         
   1  -8  10          0.86         -0.81         3.96 o                         
   2  -8  10       1387.44       1398.81        58.23 o                         
   3  -8  10        369.91        387.48        28.40 o                         
   4  -8  10         22.28         20.68         6.83 o                         
   5  -8  10         48.87         63.49         8.09 o                         
   6  -8  10         13.56         14.71         5.58 o                         
   7  -8  10          5.44          3.09         5.17 o                         
   8  -8  10         35.32         42.44         4.38 o                         
   9  -8  10        409.92        395.01        22.86 o                         
  -7  -7  10          2.61          6.63         2.68 o                         
  -6  -7  10         23.88         19.97         2.68 o                         
  -5  -7  10        265.30        274.64        12.34 o                         
  -4  -7  10        270.75        244.53         7.27 o                         
  -3  -7  10          4.91          4.60         2.47 o                         
  -2  -7  10        182.27        180.11         7.04 o                         
  -1  -7  10        919.19        913.95        35.68 o                         
   0  -7  10        365.93        320.16        13.65 o                         
   1  -7  10         97.05         86.31         9.87 o                         
   2  -7  10         96.15         70.51        11.11 o                         
   3  -7  10         12.20          2.26        13.74 o                         
   4  -7  10         57.10         45.05         6.57 o                         
   5  -7  10         67.64         49.86         6.98 o                         
   6  -7  10       1346.40       1442.71        54.44 o                         
   7  -7  10       1190.45       1265.47        60.27 o                         
   8  -7  10        299.22        303.25        18.31 o                         
   9  -7  10         15.87         15.05         2.88 o                         
  -8  -6  10        110.88        137.20        11.48 o                         
  -7  -6  10          1.00          2.71         2.29 o                         
  -6  -6  10        215.83        226.77         7.05 o                         
  -5  -6  10         93.25         76.97         5.26 o                         
  -4  -6  10          4.64          6.32         2.35 o                         
  -3  -6  10        330.24        290.05         9.19 o                         
  -2  -6  10        437.10        391.69        13.89 o                         
  -1  -6  10        503.40        462.10        22.62 o                         
   0  -6  10          0.03         -0.56         3.49 o                         
   1  -6  10         84.99         90.61        11.65 o                         
   2  -6  10        113.29        108.12        11.13 o                         
   3  -6  10        415.51        370.85        17.20 o                         
   4  -6  10         88.51         87.24         8.18 o                         
   5  -6  10        576.39        578.31        23.77 o                         
   6  -6  10       1100.76       1056.73        42.14 o                         
   7  -6  10        455.56        495.09        19.33 o                         
   8  -6  10         68.29         62.42         4.39 o                         
   9  -6  10        118.62        139.95         6.69 o                         
  10  -6  10        113.39         82.79         6.01 o                         
  -9  -5  10        411.29        432.02        24.04 o                         
  -8  -5  10         16.83         17.55         3.67 o                         
  -7  -5  10          5.30         12.93         2.62 o                         
  -6  -5  10         43.30         43.59         4.02 o                         
  -5  -5  10         65.77         70.85         5.76 o                         
  -4  -5  10        487.80        480.98        11.92 o                         
  -3  -5  10        119.27        124.69         6.07 o                         
  -2  -5  10       1094.88       1093.42        31.89 o                         
  -1  -5  10       1984.94       1902.11        58.95 o                         
   0  -5  10        664.81        594.13        25.50 o                         
   1  -5  10       1724.72       1802.95        58.21 o                         
   2  -5  10        116.74        131.57        11.84 o                         
   3  -5  10        696.97        634.70        31.99 o                         
   4  -5  10         59.26         57.67         7.32 o                         
   5  -5  10        685.15        680.39        28.79 o                         
   6  -5  10         67.31         69.47         6.90 o                         
   7  -5  10         20.79         10.84         3.98 o                         
   8  -5  10         30.93         36.30         3.81 o                         
   9  -5  10        202.44        205.76        21.09 o                         
  -9  -4  10        102.62         95.37        10.20 o                         
  -8  -4  10         53.20         52.18         5.37 o                         
  -7  -4  10        168.15        196.14        10.26 o                         
  -6  -4  10         12.87         10.08         2.50 o                         
  -5  -4  10         17.09         21.23         2.36 o                         
  -4  -4  10        217.12        219.82         8.97 o                         
  -3  -4  10        496.07        500.25        13.80 o                         
  -2  -4  10        160.68        179.76        14.73 o                         
  -1  -4  10         24.99         24.68         7.89 o                         
   0  -4  10        427.71        319.30        19.68 o                         
   1  -4  10       3554.71       3549.96       103.67 o                         
   2  -4  10        291.56        253.73        15.07 o                         
   3  -4  10        394.71        341.68        14.61 o                         
   4  -4  10        496.23        503.57        19.25 o                         
   5  -4  10        149.29        131.30         9.06 o                         
   6  -4  10        175.78        187.09        10.58 o                         
   7  -4  10        965.67        952.04        30.74 o                         
   8  -4  10        195.18        224.47        10.03 o                         
   9  -4  10        235.51        245.01        14.43 o                         
 -10  -3  10        319.14        306.42        10.53 o                         
  -9  -3  10        374.89        393.86        14.91 o                         
  -8  -3  10        143.77        168.83        12.40 o                         
  -7  -3  10        424.78        409.58        11.20 o                         
  -6  -3  10        434.87        440.39        10.96 o                         
  -5  -3  10        193.12        198.20         6.26 o                         
  -4  -3  10         37.17         38.79         3.23 o                         
  -3  -3  10        264.83        253.26        16.21 o                         
  -2  -3  10        254.83        237.02        13.64 o                         
  -1  -3  10        214.00        192.31        14.24 o                         
   0  -3  10          1.49          3.14         4.29 o                         
   1  -3  10       1232.82       1226.65        49.35 o                         
   2  -3  10        537.33        531.77        23.13 o                         
   3  -3  10        144.88        151.12         8.61 o                         
   4  -3  10        499.20        513.45        16.84 o                         
   5  -3  10        249.97        238.24         9.30 o                         
   6  -3  10        218.66        240.69        11.30 o                         
   7  -3  10        190.94        201.58        10.35 o                         
   8  -3  10        315.33        351.38        15.61 o                         
   9  -3  10        165.25        168.97        12.40 o                         
 -10  -2  10          1.77         -1.28         2.91 o                         
  -9  -2  10          1.88          8.34         6.34 o
[truncated: 210,277 more chars]
