# Supplementary material for: Crystal structure of a tris(2-amino­eth­yl)methane capped carbamoyl­methyl­phosphine oxide compound
Source: Acta Crystallogr E Crystallogr Commun. 2024 Aug 30;80(Pt 9):993–6. doi: 10.1107/S2056989024008478 (PMC11389668; doi:10.1107/S2056989024008478)
Supplement: Supplementary file 3 [file e-80-00993-Isup3.cml]

<?xml version="1.0" ?>
<cml>
<molecule id="m1">
  <atomArray>
    <atom id="a1" elementType="O"
          x2="-5.994999885559082" y2="-1.8700000047683716" />
    <atom id="a2" elementType="C"
          x2="-4.661320763731046" y2="-1.1000000047683716" />
    <atom id="a3" elementType="C"
          x2="-5.059902093188928" y2="0.3875257677167936" />
    <atom id="a4" elementType="P"
          x2="-5.224999885559082" y2="-3.203679126596407" />
    <atom id="a5" elementType="O"
          x2="-6.712525658044247" y2="-3.6022604560542892" />
    <atom id="a6" elementType="C"
          x2="-7.4825256580442465" y2="-4.9359395778823245" />
    <atom id="a7" elementType="C"
          x2="-9.022525658044247" y2="-4.9359395778823245" />
    <atom id="a8" elementType="O"
          x2="-5.224999885559082" y2="-4.7436791265964064" />
    <atom id="a9" elementType="C"
          x2="-3.737474113073916" y2="-2.805097797138525" />
    <atom id="a10" elementType="C"
          x2="-2.4037949912458805" y2="-3.575097797138525" />
    <atom id="a11" elementType="O"
          x2="-2.4037949912458805" y2="-5.1150977971385245" />
    <atom id="a12" elementType="N"
          x2="-0.9162692187607153" y2="-3.176516467680643" />
    <atom id="a13" elementType="C"
          x2="0.5712565537244498" y2="-3.575097797138525" />
    <atom id="a14" elementType="C"
          x2="1.9049356755524856" y2="-2.805097797138525" />
    <atom id="a15" elementType="C"
          x2="3.2386147973805213" y2="-3.575097797138525" />
    <atom id="a16" elementType="C"
          x2="4.5722939192085565" y2="-2.805097797138525" />
    <atom id="a17" elementType="C"
          x2="5.905973041036592" y2="-3.575097797138525" />
    <atom id="a18" elementType="N"
          x2="7.239652162864628" y2="-2.805097797138525" />
    <atom id="a19" elementType="C"
          x2="8.573331284692664" y2="-3.575097797138525" />
    <atom id="a20" elementType="O"
          x2="8.971912614150545" y2="-5.06262356962369" />
    <atom id="a21" elementType="C"
          x2="9.9070104065207" y2="-2.805097797138525" />
    <atom id="a22" elementType="P"
          x2="11.394536179005865" y2="-3.203679126596407" />
    <atom id="a23" elementType="O"
          x2="11.793117508463746" y2="-4.691204899081572" />
    <atom id="a24" elementType="O"
          x2="12.483480622033149" y2="-2.1147346835691234" />
    <atom id="a25" elementType="C"
          x2="11.149801500205113" y2="-1.344734683569123" />
    <atom id="a26" elementType="C"
          x2="11.919801500205113" y2="-0.01105556174108746" />
    <atom id="a27" elementType="O"
          x2="12.88206195149103" y2="-3.602260456054289" />
    <atom id="a28" elementType="C"
          x2="13.971006394518314" y2="-2.513316013027006" />
    <atom id="a29" elementType="C"
          x2="15.30468551634635" y2="-3.283316013027006" />
    <atom id="a30" elementType="C"
          x2="2.8400334679226393" y2="-5.06262356962369" />
    <atom id="a31" elementType="C"
          x2="3.9289779109499223" y2="-6.151568012650973" />
    <atom id="a32" elementType="N"
          x2="3.9289779109499223" y2="-7.691568012650973" />
    <atom id="a33" elementType="C"
          x2="5.262657032777958" y2="-8.461568012650973" />
    <atom id="a34" elementType="O"
          x2="6.596336154605994" y2="-7.691568012650974" />
    <atom id="a35" elementType="C"
          x2="5.66123836223584" y2="-9.949093785136139" />
    <atom id="a36" elementType="P"
          x2="6.994917484063876" y2="-10.719093785136138" />
    <atom id="a37" elementType="O"
          x2="8.328596605891912" y2="-9.949093785136139" />
    <atom id="a38" elementType="O"
          x2="6.994917484063876" y2="-12.259093785136137" />
    <atom id="a39" elementType="C"
          x2="8.482443256549042" y2="-12.657675114594019" />
    <atom id="a40" elementType="C"
          x2="8.482443256549042" y2="-14.19767511459402" />
    <atom id="a41" elementType="O"
          x2="5.454917484063876" y2="-10.719093785136138" />
    <atom id="a42" elementType="C"
          x2="5.056336154605995" y2="-12.206619557621304" />
    <atom id="a43" elementType="C"
          x2="3.5163361546059946" y2="-12.206619557621304" />
  </atomArray>
  <bondArray>
    <bond atomRefs2="a1 a2" order="1" />
    <bond atomRefs2="a2 a3" order="1" />
    <bond atomRefs2="a1 a4" order="1" />
    <bond atomRefs2="a4 a5" order="1" />
    <bond atomRefs2="a5 a6" order="1" />
    <bond atomRefs2="a6 a7" order="1" />
    <bond atomRefs2="a4 a8" order="2" />
    <bond atomRefs2="a4 a9" order="1" />
    <bond atomRefs2="a9 a10" order="1" />
    <bond atomRefs2="a10 a11" order="2" />
    <bond atomRefs2="a10 a12" order="1" />
    <bond atomRefs2="a12 a13" order="1" />
    <bond atomRefs2="a13 a14" order="1" />
    <bond atomRefs2="a14 a15" order="1" />
    <bond atomRefs2="a15 a16" order="1" />
    <bond atomRefs2="a16 a17" order="1" />
    <bond atomRefs2="a17 a18" order="1" />
    <bond atomRefs2="a18 a19" order="1" />
    <bond atomRefs2="a19 a20" order="2" />
    <bond atomRefs2="a19 a21" order="1" />
    <bond atomRefs2="a21 a22" order="1" />
    <bond atomRefs2="a22 a23" order="2" />
    <bond atomRefs2="a22 a24" order="1" />
    <bond atomRefs2="a24 a25" order="1" />
    <bond atomRefs2="a25 a26" order="1" />
    <bond atomRefs2="a22 a27" order="1" />
    <bond atomRefs2="a27 a28" order="1" />
    <bond atomRefs2="a28 a29" order="1" />
    <bond atomRefs2="a15 a30" order="1" />
    <bond atomRefs2="a30 a31" order="1" />
    <bond atomRefs2="a31 a32" order="1" />
    <bond atomRefs2="a32 a33" order="1" />
    <bond atomRefs2="a33 a34" order="2" />
    <bond atomRefs2="a33 a35" order="1" />
    <bond atomRefs2="a35 a36" order="1" />
    <bond atomRefs2="a36 a37" order="2" />
    <bond atomRefs2="a36 a38" order="1" />
    <bond atomRefs2="a38 a39" order="1" />
    <bond atomRefs2="a39 a40" order="1" />
    <bond atomRefs2="a36 a41" order="1" />
    <bond atomRefs2="a41 a42" order="1" />
    <bond atomRefs2="a42 a43" order="1" />
  </bondArray>
</molecule>
</cml>
